# Supplementary material for: Development of ferret immune repertoire reference resources and single-cell-based high-throughput profiling assays
Source: J Virol. 2025 Mar 21;99(4):e00181-25. doi: 10.1128/jvi.00181-25 (PMC11998538; doi:10.1128/jvi.00181-25)
Supplement: Table S1 — Summary of the ferret Iso-Seq data and the abundance of ferret C-region isoforms. [file jvi.00181-25-s0002.xlsx]

## Sheet: Iso-Seq sample and data
	Iso-seq analysis											Notes
	Tissue	IACUC	Sample	Source	Age	Sex	Infection and treatment	Type of CCS read	Number of CCS reads	Number of Ig transcripts by IgBLAST	Number of TCR transcripts by IgBLAST
			ID
	Lymph node	NC State University IACUC #18-175-B	bc1001	Triple F Farms	16-19 weeks	Female	Control	Full	537038	1450	161	colonic lymph node
								Partial	70429
	Lymph node		bc1002			Male		Full	539841	3131	269
								Partial	96397
	Lymph node		bc1003			Female	low dose (10^5 CFU intradermal bartonella)	Full	363137	2941	108
								Partial	74623
	Lymph node		bc1004			Male		Full	381679	2022	152
								Partial	34231
	Lymph node		bc1005			Female	high dose (10^9 CFU intradermal bartonella)	Full	446710	1206	268
								Partial	41369
	Lymph node		bc1006			Male	Control	Full	22369	20	2	cranial mesenteric lymph node from the same animal as bc1002
								Partial	3943
	Lymph node		bc1008			Female	low dose (10^5 CFU intradermal bartonella)	Full	19490	17	1	cranial mesenteric lymph node from the same animal as bc1003
								Partial	1475
	Lymph node		bc1012			Male	high dose (10^9 CFU intradermal bartonella)	Full	393220	589	157	cranial mesenteric lymph node
								Partial	56037
	Splenocytes	CDC IACUC #2885YORFERC, #3168YORFERC	bcA	Triple F Farms	4-6 month	Female	Specific pathogen free (SPF) ferrets that were serologically negative for influenza	Full	773177	44612	1082
								Partial	57680
	Splenocytes		bcB					Full	918046	33967	1468
								Partial	57641
	Splenocytes		bcC					Full	980439	28530	1078
								Partial	50635
	Total								5919606	118485	4746
										2.00157	0.0801743
	Additional Iso-seq data used for allelic variant analysis but not analyzed by custom IgBLAST											Notes
	Tissue	IACUC	Sample	Source	Age	Sex	Infection and treatment	Type of CCS read	Number of CCS reads
			ID
	Splenocytes	CDC IACUC #2885YORFERC, #3168YORFERC	SAMN38182219	Triple F Farms	4-6 month	Female	Specific pathogen free (SPF) ferrets that were serologically negative for influenza	Full	590559			Splenocytes from two ferrets were labeled with the same barcode and pooled as one sample
								Partial	259694
	Splenocytes		SAMN38182220					Full	556854			Splenocytes from another two ferrets were labeled with the same barcode and pooled as one sample
								Partial	369600
	Splenocytes		SAMN41805205					Full	1632750			Splenocytes from two ferrets were labeled with the same barcode and pooled as one sample
								Partial	798429
	Splenocytes		SAMN41805206					Full	274053			Splenocytes from another four ferrets were labeled with the same barcode and pooled as one sample
								Partial	177068
	Splenocytes		SAMN41805207					Full	78365			Splenocytes from another three ferrets were labeled with the same barcode and pooled as one sample
								Partial	62629

## Sheet: Single cell samples
	Single Cell analysis
	Tissue	IACUC	Source	Age	Sex	Infection and treatment
	PBMC	CDC IACUC #3139ROWFERC	Triple F Farms	1.3 yr	Male	Specific pathogen free (SPF) ferrets that were serologically negative
	Splenocytes			1.5 yr	Male
