# Supplementary material for: Development of ferret immune repertoire reference resources and single-cell-based high-throughput profiling assays
Source: J Virol. 2025 Mar 21;99(4):e00181-25. doi: 10.1128/jvi.00181-25 (PMC11998538; doi:10.1128/jvi.00181-25)
Supplement: Table S2 — Ferret Ig and TCR C-region cDNA consensus sequences, annotations and description of allelic sites, and V, D, J gene annotations on the ferret reference genome assembly. [file jvi.00181-25-s0003.xlsx]

## Sheet: IMGT Full Table
Numacc	IMGT allele	IMGT functionality	IMGT functionality notes	L-V-GENE-UNIT location	L-V-GENE-UNIT seq	L-PART1 location	L-PART1 seq	V-EXON location	V-EXON seq	V-REGION location	V-REGION seq	V-HEPTAMER location	V-HEPTAMER seq	V-NONAMER location	V-NONAMER seq	D-GENE-UNIT location	D-GENE-UNIT seq	5'D-NONAMER location	5'D-NONAMER seq	5'D-HEPTAMER location	5'D-HEPTAMER seq	D-REGION location	D-REGION seq	3'D-HEPTAMER location	3'D-HEPTAMER seq	3'D-NONAMER location	3'D-NONAMER seq	J-NONAMER location	J-NONAMER seq	J-GENE-UNIT location	J-GENE-UNIT seq	J-HEPTAMER location	J-HEPTAMER seq	J-REGION location	J-REGION seq	CH1 location	CH1 seq	C-GENE-UNIT location	C-GENE-UNIT seq	CH2 location	CH2 seq	CH3 location	CH3 seq	CH4-CHS location	CH4-CHS seq	M1 location	M1 seq	M2 location	M2 seq
BK063796	IGHV3-63*01	pseudo	STOP-CODON in V-REGION: position 66, frameshift in V-REGION: deletion of 1 nt in FR3-IMGT	9853..10310	atggagtttgcgcttggctgggttttccttgttgctcttttaaaagataaatcagggtgagaaacagacattgaggatgtgaatgcatatgagtgagagaaactatagatgtgtgacagtttcctgacagggatgtcttgtgtctgcagctgtccagtgtgaggtgcaactggtgaagcctgggggtgtcccagcctctggattcaccttcagtagcgactggatgaactgggtctgccagactccagggaactgtcagcagtgggttgcaaatattagcagtagtagtagttatacataacctgcagactctgtgaagggccaattcaccatctccagagacaacggcaaaaacacgctgcatctgcagatgagcatctgagagctgaggacatggct…	9853..9898	atggagtttgcgcttggctgggttttccttgttgctcttttaaaag	10002..10271	ctgtccagtgtgaggtgcaactggtgaagcctgggggtgtcccagcctctggattcaccttcagtagcgactggatgaactgggtctgccagactccagggaactgtcagcagtgggttgcaaatattagcagtagtagtagttatacataacctgcagactctgtgaagggccaattcaccatctccagagacaacggcaaaaacacgctgcatctgcagatgagcatctgagagctgaggacatggctctgtattactgtgcaaaaga	10013..10271	gaggtgcaactggtgaagcctgggggtgtcccagcctctggattcaccttcagtagcgactggatgaactgggtctgccagactccagggaactgtcagcagtgggttgcaaatattagcagtagtagtagttatacataacctgcagactctgtgaagggccaattcaccatctccagagacaacggcaaaaacacgctgcatctgcagatgagcatctgagagctgaggacatggctctgtattactgtgcaaaaga	10272..10278	cacattg	10302..10310	acacaaacc
BK063796	IGHV3-62*01	functional	N/A	28084..28578	atggaatttgtgctgggctgggttttccttcttgctcttttaaaaggtaacttatggagaaaaaaagaaattgagtatgtgagtgaatgtgagtgagagaaaaacaggatatgtgatagtttcctgaccaagatgtcttgtgtctgcaggtgtccagtgtgaggtgcagctggtggagtctgggggagacctggtgaagcctggggcgtccctgagactctcctgtgcagcctctggattcactttcagcaactactacatgaactgggtccgccaggctccagggaaggggctgcagtgggtcgcatggattaatactggtggaagtagcacaagctacgcagactctgtgaagggccgattcaccatctccagagacaatggcaagaacacgctgta…	28084..28129	atggaatttgtgctgggctgggttttccttcttgctcttttaaaag	28233..28539	gtgtccagtgtgaggtgcagctggtggagtctgggggagacctggtgaagcctggggcgtccctgagactctcctgtgcagcctctggattcactttcagcaactactacatgaactgggtccgccaggctccagggaaggggctgcagtgggtcgcatggattaatactggtggaagtagcacaagctacgcagactctgtgaagggccgattcaccatctccagagacaatggcaagaacacgctgtatctgcagatgaacagcctgagaactgaagacacggccatgtattactgtgcaacaga	28244..28539	gaggtgcagctggtggagtctgggggagacctggtgaagcctggggcgtccctgagactctcctgtgcagcctctggattcactttcagcaactactacatgaactgggtccgccaggctccagggaaggggctgcagtgggtcgcatggattaatactggtggaagtagcacaagctacgcagactctgtgaagggccgattcaccatctccagagacaatggcaagaacacgctgtatctgcagatgaacagcctgagaactgaagacacggccatgtattactgtgcaacaga	28540..28546	cacagtg	28570..28578	acagaaacc
BK063796	IGHV3-61*01	pseudo	frameshift in V-REGION: deletion of 1 nt in FR1-IMGT	47831..48323	atggagtttgagcttggatggttgttccttgttgctcttttaaaaggtaactcatggtgagcaagagacgttgaggatgtgagtggatatgacttagagaaaccatggatgtgtgacagtttcctcacaaagacttctatgtctacagatgtccaatgtgaggtgcagctggtggaatcttggggagatctagtaaagcctgggggtcccagagactctcctgcacagcctctggatttaccttcagtagcttcagcatgagctgggtcagccagactccagggaaggggctgcagtgggtcccatatattagttatgatggaagtagcacaaactatgcagactctgtgaagggcgagttcactatctcgagaggcaatgacaaaaacatactgtatc…	47831..47876	atggagtttgagcttggatggttgttccttgttgctcttttaaaag	47979..48284	atgtccaatgtgaggtgcagctggtggaatcttggggagatctagtaaagcctgggggtcccagagactctcctgcacagcctctggatttaccttcagtagcttcagcatgagctgggtcagccagactccagggaaggggctgcagtgggtcccatatattagttatgatggaagtagcacaaactatgcagactctgtgaagggcgagttcactatctcgagaggcaatgacaaaaacatactgtatctgcagatgaacaagctcagagccctgaacacagccctgtattactgtgcaagaca	47990..48284	gaggtgcagctggtggaatcttggggagatctagtaaagcctgggggtcccagagactctcctgcacagcctctggatttaccttcagtagcttcagcatgagctgggtcagccagactccagggaaggggctgcagtgggtcccatatattagttatgatggaagtagcacaaactatgcagactctgtgaagggcgagttcactatctcgagaggcaatgacaaaaacatactgtatctgcagatgaacaagctcagagccctgaacacagccctgtattactgtgcaagaca	48285..48291	cagcgtg	48315..48323	acacacacc
BK063796	IGHV3-60*01	pseudo	STOP-CODON in V-REGION: position 90	59206..59695	atggactttgtgcttcgctgggttttccttgttgctattttaaacagtaattcatggtgaacaagcgaccttgagtatgagagtggatacgagtgggagaaacggtggagctgcaacaatttcctgagcaggatgtcttgtgtcctcaggtgtccagtgtgaggtgcagctggtggagtctgggaaatacacggtgaagcctggctgggggatcttgagactctcctatgcaggctctggattcaccttcagcagttaccacatgagctgggtccactgggctccagggaagtggctgcagtgggtcacatggattagcaatgatggaagttgcaaaagctacacagactctgtacaattcagcatctccagagacaatggcaagaacacgctgtatcg…	59206..59251	atggactttgtgcttcgctgggttttccttgttgctattttaaaca	59355..59657	gtgtccagtgtgaggtgcagctggtggagtctgggaaatacacggtgaagcctggctgggggatcttgagactctcctatgcaggctctggattcaccttcagcagttaccacatgagctgggtccactgggctccagggaagtggctgcagtgggtcacatggattagcaatgatggaagttgcaaaagctacacagactctgtacaattcagcatctccagagacaatggcaagaacacgctgtatcggtagatgaacatcatgagagccaaggacacagccatgtattactgtgcaatga	59366..59657	gaggtgcagctggtggagtctgggaaatacacggtgaagcctggctgggggatcttgagactctcctatgcaggctctggattcaccttcagcagttaccacatgagctgggtccactgggctccagggaagtggctgcagtgggtcacatggattagcaatgatggaagttgcaaaagctacacagactctgtacaattcagcatctccagagacaatggcaagaacacgctgtatcggtagatgaacatcatgagagccaaggacacagccatgtattactgtgcaatga	59658..59664	cacagcg	59687..59695	acagaaacc
BK063796	IGHV1-59*01	functional	N/A	65725..66198	atgacctggagctggataaacctcttcttggtggccctggctacaggtaagtgactcccactctctgggctgaggaggagaaaaaggccaatcaaagatgaattcatccccacctgctctctctccacaggtgtgtacgcccaggtccatctgttacagtctggggctgaggtgaggaatcctggagcatctgtgaaggtctcctgcaaggcatctggatacacattcactaactactatatgcactgggtgcgacaggctccagaacgagggcttgagtggatgggacaaattgaccctgaagatggtgccacaaatattgcacagaaataccaggctagagtcacgcttacagcagacacatccacaaacatggcctacatggaactgagaagtctg…	65725..65770	atgacctggagctggataaacctcttcttggtggccctggctacag	65855..66159	gtgtgtacgcccaggtccatctgttacagtctggggctgaggtgaggaatcctggagcatctgtgaaggtctcctgcaaggcatctggatacacattcactaactactatatgcactgggtgcgacaggctccagaacgagggcttgagtggatgggacaaattgaccctgaagatggtgccacaaatattgcacagaaataccaggctagagtcacgcttacagcagacacatccacaaacatggcctacatggaactgagaagtctgaggcctgaggacacggttgtgtattactgtgcaaga	65866..66159	caggtccatctgttacagtctggggctgaggtgaggaatcctggagcatctgtgaaggtctcctgcaaggcatctggatacacattcactaactactatatgcactgggtgcgacaggctccagaacgagggcttgagtggatgggacaaattgaccctgaagatggtgccacaaatattgcacagaaataccaggctagagtcacgcttacagcagacacatccacaaacatggcctacatggaactgagaagtctgaggcctgaggacacggttgtgtattactgtgcaaga	66160..66166	cacagtg	66190..66198	tcagaaacc
BK063796	IGHV3-58*01	functional	N/A	71093..71587	atggactttgtgcttggctgggttttccttgttgttcttttaaaaggtaatttatggagaacaaaaaaaattaaggatgtgagtggatataagtgagtaaaaccatgggtgtgtgacagattcctgactggaatgtcttgtgcctacaggagtcaagtgcgaggtgcagttggtggagtctgggggagacctggtgaagcctggggggtccctgagactctcctgtgcagcctctggattcaccttcagtaactatgccatgagctgggtctgccaggctccagggaaggggctgcagtgggtcgcaagtattagcaatgatggaagtagcacaagctatgcagactctgtgaagggccgattcaccatctccagagacaacggcaagaacatgctgta…	71093..71138	atggactttgtgcttggctgggttttccttgttgttcttttaaaag	71242..71548	gagtcaagtgcgaggtgcagttggtggagtctgggggagacctggtgaagcctggggggtccctgagactctcctgtgcagcctctggattcaccttcagtaactatgccatgagctgggtctgccaggctccagggaaggggctgcagtgggtcgcaagtattagcaatgatggaagtagcacaagctatgcagactctgtgaagggccgattcaccatctccagagacaacggcaagaacatgctgtatcttcagatgaatagcctgagagctgaagacacggccctgtattactgtgtgaagga	71253..71548	gaggtgcagttggtggagtctgggggagacctggtgaagcctggggggtccctgagactctcctgtgcagcctctggattcaccttcagtaactatgccatgagctgggtctgccaggctccagggaaggggctgcagtgggtcgcaagtattagcaatgatggaagtagcacaagctatgcagactctgtgaagggccgattcaccatctccagagacaacggcaagaacatgctgtatcttcagatgaatagcctgagagctgaagacacggccctgtattactgtgtgaagga	71549..71555	cacagtg	71579..71587	acacaaacg
BK063796	IGHV(II)-57*01	pseudo	no L-PART1, no L-PART2, truncated pseudogene not assigned to subgroups with functional genes, frameshifts in V-REGION: several insertions and deletions							95918..96206	tgcttcaggagtcaggctcatgactggtgaggggctgacagtcctggcatctcactatcaccatctccagattctccgtgtcatgcagtaatttctggtggaaatgaatcaaccaacaccaagtgactgggcacagtgaattggtttataaatcataaataaagcacacatgacactctatccaacaagagctacatgtacatctccagagtcacatccaagaacgagttcttgcagctgactgatctcagggccaccaaggtcctggacatgtattactgtgtagaga	96207..96213	catagtg	96237..96245	acccaaacc
BK063796	IGHV3-56*01	pseudo	frameshifts in V-REGION: several insertions and deletions, frameshift in L-PART1 causing defectuous DONOR-SPLICE, truncated pseudogene, no V-RS			105069..105114	atggactttgtgcttcgctgggttttccttgttgctattttttttt	105434..105642	gtgtccagtgtgaggtacagctggtggagtctgggaaatacacggtgaagcctgggggatcttgagactctcctatgcaggctctggattcaccttcagcagttaccacatgagctgggtccactgggaagtggctgcagtgggtcacatggattagcaatgatggaagttgcaaaagctacacagactctgtacaattcaacatctcc	105445..105642	gaggtacagctggtggagtctgggaaatacacggtgaagcctgggggatcttgagactctcctatgcaggctctggattcaccttcagcagttaccacatgagctgggtccactgggaagtggctgcagtgggtcacatggattagcaatgatggaagttgcaaaagctacacagactctgtacaattcaacatctcc
BK063796	IGHV1-55*01	functional	N/A	121209..121682	atgacctggagctggataatcctcttcttggtggccctggctacaggtaagtgactcccagtctctgggctgaggaggagaaaaaggccaatcaaagatgaattcatccccacctgctctctctccacaggtgtgtacgcccaggtccatctgttacagtctggggctgaggtgaggaatcctggagcatctgtgaaggtctcctgcaaggcatctggatacacattcactgactactatatgcactgggtgcgacaggccccagaacgagggcttgagtggatgggacaaattgaccctgaagatggtgccacaaatattgcacagaaataccaggctagagtcacgcttacagcagacacatccacaaacatggcctacatggaactgagaagtctg…	121209..121254	atgacctggagctggataatcctcttcttggtggccctggctacag	121339..121643	gtgtgtacgcccaggtccatctgttacagtctggggctgaggtgaggaatcctggagcatctgtgaaggtctcctgcaaggcatctggatacacattcactgactactatatgcactgggtgcgacaggccccagaacgagggcttgagtggatgggacaaattgaccctgaagatggtgccacaaatattgcacagaaataccaggctagagtcacgcttacagcagacacatccacaaacatggcctacatggaactgagaagtctgaggcctgaggacacggctgtgtattactgtgcaaga	121350..121643	caggtccatctgttacagtctggggctgaggtgaggaatcctggagcatctgtgaaggtctcctgcaaggcatctggatacacattcactgactactatatgcactgggtgcgacaggccccagaacgagggcttgagtggatgggacaaattgaccctgaagatggtgccacaaatattgcacagaaataccaggctagagtcacgcttacagcagacacatccacaaacatggcctacatggaactgagaagtctgaggcctgaggacacggctgtgtattactgtgcaaga	121644..121650	cacagtg	121674..121682	tcagaaacc
BK063796	IGHV3-54*01	pseudo	frameshift in V-REGION: deletion of 4 nt in FR2-IMGT, frameshift in L-PART1 causing defectuous DONOR-SPLICE	131467..131956	atggagtctgtgcttggttgggttttccttgttgctctattaaaggtaattcatggtgaacaagagatgttgagaatgtgagtggatatgagtgaaagaaaccatgggtgtgtgacagtttcctgaccaggatgtcttgtgtctgcaggtgtccagagtgaagtgcagttggtggagtctaggggagacctggtgaagcctggggggtcactgagactctcctgtgcagcctctggattcaccttcagtagctatgccatgcgctgggtccgccaggctccagggaaggggctgcagtggcaagtattaactatgagggaagtatcacatactatgcagactccgtgaagtgccgattcaccatctccagagacaacggcaagaacactctgtatctgc…	131467..131512	atggagtctgtgcttggttgggttttccttgttgctctattaaagg	131615..131917	gtgtccagagtgaagtgcagttggtggagtctaggggagacctggtgaagcctggggggtcactgagactctcctgtgcagcctctggattcaccttcagtagctatgccatgcgctgggtccgccaggctccagggaaggggctgcagtggcaagtattaactatgagggaagtatcacatactatgcagactccgtgaagtgccgattcaccatctccagagacaacggcaagaacactctgtatctgcagatgaacagcttgagagccaaggacacagccctgtattattgtgagaagga	131626..131917	gaagtgcagttggtggagtctaggggagacctggtgaagcctggggggtcactgagactctcctgtgcagcctctggattcaccttcagtagctatgccatgcgctgggtccgccaggctccagggaaggggctgcagtggcaagtattaactatgagggaagtatcacatactatgcagactccgtgaagtgccgattcaccatctccagagacaacggcaagaacactctgtatctgcagatgaacagcttgagagccaaggacacagccctgtattattgtgagaagga	131918..131924	cacagtg	131948..131956	acacaaacc
BK063796	IGHV3-53*01	pseudo	no L-PART1, several STOP-CODON in V-REGION					138863..139166	gtatccagtgtgaggtgcagctgttgaattctgggggagacctggtgaagcctggtgtgtccctgagactctcctgtgcagcctctgaattcaccttcagcagtaatgccatgagttgggtcttccaggctccactgaaggggctgcagtgggtctcacatagcaacgaaggaagtagcacaagctacgcagactctgtgaagggccgagtcaccagctacagagatgacagcaagaacacgctgtatctgcagaagaacagcctgagaactgaggaaatggctgtataaaacactgtgtgaat	138874..139166	gaggtgcagctgttgaattctgggggagacctggtgaagcctggtgtgtccctgagactctcctgtgcagcctctgaattcaccttcagcagtaatgccatgagttgggtcttccaggctccactgaaggggctgcagtgggtctcacatagcaacgaaggaagtagcacaagctacgcagactctgtgaagggccgagtcaccagctacagagatgacagcaagaacacgctgtatctgcagaagaacagcctgagaactgaggaaatggctgtataaaacactgtgtgaat	139167..139173	cacagtg	139199..139207	acacaaacc
BK063796	IGHV3-52*01	functional	N/A	142475..142969	atggaggttgtgcttggctgggttttccttgttgctcttttaaaaggtaattttcagagaataagagaccttgagtgtgagactggatatgagtgagagaaaccatggctgtgtgatagttttctgaccatgatgtcttgtgtctgcaggtgtccagtgtgaggtgcagctggtggagtctgggggagacctggtgaagcctggggggtccctgagactttcctgtgcagcctctggattcatcttcagtagctactggatgagatgggtccgccaggctccagggaaggggctgaagtgggtcacaagtattagcaatactggtagtaacacatactatgcagactctgtgaagggccgattcaccatctccagagacaatggcaagaacacgctgta…	142475..142520	atggaggttgtgcttggctgggttttccttgttgctcttttaaaag	142624..142930	gtgtccagtgtgaggtgcagctggtggagtctgggggagacctggtgaagcctggggggtccctgagactttcctgtgcagcctctggattcatcttcagtagctactggatgagatgggtccgccaggctccagggaaggggctgaagtgggtcacaagtattagcaatactggtagtaacacatactatgcagactctgtgaagggccgattcaccatctccagagacaatggcaagaacacgctgtatctgcagatgaacagcctgagagctgaggacatggctgtgtattattgtgcaagaga	142635..142930	gaggtgcagctggtggagtctgggggagacctggtgaagcctggggggtccctgagactttcctgtgcagcctctggattcatcttcagtagctactggatgagatgggtccgccaggctccagggaaggggctgaagtgggtcacaagtattagcaatactggtagtaacacatactatgcagactctgtgaagggccgattcaccatctccagagacaatggcaagaacacgctgtatctgcagatgaacagcctgagagctgaggacatggctgtgtattattgtgcaagaga	142931..142937	cacagtg	142961..142969	acacaatcc
BK063796	IGHV3-51*01	functional	N/A	172757..173250	atggaatttgtgctgggctgggttttccttcttgctcttttaaaaggtaacttatggagaaaaaaaaaattgagtatgtgagtgaatgtgagtgagggaaaaacaggatatgtgatagtttcctgaacaagatgtcttccgtctgcaggtgtccagtgtgaggtgcagctggtggagtctgggggtgacctggtgaagcctgggggttccctgagactctcctgtgcagcctctggattcaccttcagcaactactacatggaatgggtccgccaggctccagggaagggactgcagtgggtcgcaggtattagcagggatggaagtagcacaagctatgcagactctgtgaagggccgattcaccatctccagagacaactgcaagaacacgctgtac…	172757..172802	atggaatttgtgctgggctgggttttccttcttgctcttttaaaag	172905..173211	gtgtccagtgtgaggtgcagctggtggagtctgggggtgacctggtgaagcctgggggttccctgagactctcctgtgcagcctctggattcaccttcagcaactactacatggaatgggtccgccaggctccagggaagggactgcagtgggtcgcaggtattagcagggatggaagtagcacaagctatgcagactctgtgaagggccgattcaccatctccagagacaactgcaagaacacgctgtacctgcagattaacagcctgagaactgaggacacggccatgtattactgtgcaagaga	172916..173211	gaggtgcagctggtggagtctgggggtgacctggtgaagcctgggggttccctgagactctcctgtgcagcctctggattcaccttcagcaactactacatggaatgggtccgccaggctccagggaagggactgcagtgggtcgcaggtattagcagggatggaagtagcacaagctatgcagactctgtgaagggccgattcaccatctccagagacaactgcaagaacacgctgtacctgcagattaacagcctgagaactgaggacacggccatgtattactgtgcaagaga	173212..173218	cacagtg	173242..173250	acagaaacc
BK063796	IGHV3-50*01	pseudo	frameshifts in V-REGION: several insertions and deletions, no V-RS			206180..206225	atggagtttattctttactcgattttccttgttactcttctaaaag	206329..206635	gtgtccagtgtgagatgtagctggtggagtctagtggagacctggtgaggcctgggggggtccctgagactatcctgaaaagcctctgtattaactttcagggactatggcacgagttgggtctgccaggctctagggaatgggctgcagtgggtctcagccattatgagtggtggtagttacatatactatgaagacactgtgaagatcaattcaccatcttctgagacaatggcaagaatgtgctgattctgcagatgaagagcctgagtgctgaggacaccaccgagtgttactgtaatgtgtg	206340..206635	gagatgtagctggtggagtctagtggagacctggtgaggcctgggggggtccctgagactatcctgaaaagcctctgtattaactttcagggactatggcacgagttgggtctgccaggctctagggaatgggctgcagtgggtctcagccattatgagtggtggtagttacatatactatgaagacactgtgaagatcaattcaccatcttctgagacaatggcaagaatgtgctgattctgcagatgaagagcctgagtgctgaggacaccaccgagtgttactgtaatgtgtg
BK063796	IGHV7-49*01	pseudo	no INIT-CODON: Thr instead of Met, STOP-CODON in V-REGION: position 43	211330..211806	acggactggagctggagaatcctcttcctggtggtgttggctacaggtaggagattcccccattcctttggcagaggaggggaccagggtcagtcagcatgacttcatcacctcctattccctctccacaggtgtctactcccaggtgcagctggtgcaatctgaggctgaggtaaggaagcctggggaatccgtgaaggtctcctgcaaggcatctgggtacaccttcaccagctatgcaatgaactgggtgtgacaggcaccaggaaagagcctgcagtacatgggatggatcgacactaacactgagaaactaacatatgcccagggcttctccggtcgatttgttttctccatggacacctctgtcagcacagcctatctacagatgaacagcct…	211330..211375	acggactggagctggagaatcctcttcctggtggtgttggctacag	211461..211767	gtgtctactcccaggtgcagctggtgcaatctgaggctgaggtaaggaagcctggggaatccgtgaaggtctcctgcaaggcatctgggtacaccttcaccagctatgcaatgaactgggtgtgacaggcaccaggaaagagcctgcagtacatgggatggatcgacactaacactgagaaactaacatatgcccagggcttctccggtcgatttgttttctccatggacacctctgtcagcacagcctatctacagatgaacagcctgaactctgaggacacggccatgtattactgtgcaagaga	211472..211767	caggtgcagctggtgcaatctgaggctgaggtaaggaagcctggggaatccgtgaaggtctcctgcaaggcatctgggtacaccttcaccagctatgcaatgaactgggtgtgacaggcaccaggaaagagcctgcagtacatgggatggatcgacactaacactgagaaactaacatatgcccagggcttctccggtcgatttgttttctccatggacacctctgtcagcacagcctatctacagatgaacagcctgaactctgaggacacggccatgtattactgtgcaagaga	211768..211774	cacgatg	211798..211806	tcagaaatg
BK063796	IGHV3-48*01	functional	N/A	240535..241029	atggaatttgtacttggctgggttttccttgttgctcttttaaaaggtaattcatggtgaacaacagacattgaggatgggagtggatatgagtgagagaagacatgggggtgtgaccgatcctttactggggtatcttgtgtctgcaggtgtccagtgcgaggtgcagctggtggagtctgggggagacctggtgaagcctggggggtctctgagactctcctgtgcagcctctggattcaccttcagtagctatggcatgcactgggtccaccaggctccagggaagggactgcagtgggtcgcaggtattagcaatgacggaagtggcacatactacgcggactctgtgaagggccgattcaccatctccagagacaatggcaagaacacgctgta…	240535..240580	atggaatttgtacttggctgggttttccttgttgctcttttaaaag	240684..240990	gtgtccagtgcgaggtgcagctggtggagtctgggggagacctggtgaagcctggggggtctctgagactctcctgtgcagcctctggattcaccttcagtagctatggcatgcactgggtccaccaggctccagggaagggactgcagtgggtcgcaggtattagcaatgacggaagtggcacatactacgcggactctgtgaagggccgattcaccatctccagagacaatggcaagaacacgctgtatctgcagatgaacagcctgagagccgaggacacggccgtgtactactgtgccagaga	240695..240990	gaggtgcagctggtggagtctgggggagacctggtgaagcctggggggtctctgagactctcctgtgcagcctctggattcaccttcagtagctatggcatgcactgggtccaccaggctccagggaagggactgcagtgggtcgcaggtattagcaatgacggaagtggcacatactacgcggactctgtgaagggccgattcaccatctccagagacaatggcaagaacacgctgtatctgcagatgaacagcctgagagccgaggacacggccgtgtactactgtgccagaga	240991..240997	cacagtg	241021..241029	acacaaacc
BK063796	IGHV3-47*01	pseudo	frameshift in V-REGION: deletion of 1 nt in FR1-IMGT	246537..247023	atggactttgtgcttcgctgggttttccttgttgctattttaaacagtaattcatggtgaacaagagaccttgagtatgagagtggatacgagtgggagaaacggtggagctgcaacaatttcctgagcaggatgtcttgtgtcctcaggtgtccagtgtgaggtgcagctggtggagtctgggaaatacacggtgaagcctgggggatcttgagactctcctatgcaggttctggattcaccttcagcagttaccacatgagctgggtccactgggctccagggaagtggctgcagtgggtcacatggattagcaatgatggaagtcgcaaaagctacacagactctgtacaattcagcatctccagagacaatggcaagaacacgctgtatctgcag…	246537..246582	atggactttgtgcttcgctgggttttccttgttgctattttaaaca	246686..246984	gtgtccagtgtgaggtgcagctggtggagtctgggaaatacacggtgaagcctgggggatcttgagactctcctatgcaggttctggattcaccttcagcagttaccacatgagctgggtccactgggctccagggaagtggctgcagtgggtcacatggattagcaatgatggaagtcgcaaaagctacacagactctgtacaattcagcatctccagagacaatggcaagaacacgctgtatctgcagatgaacagcctgagagccaaggacacagccatgtattactgtgaaacga	246697..246984	gaggtgcagctggtggagtctgggaaatacacggtgaagcctgggggatcttgagactctcctatgcaggttctggattcaccttcagcagttaccacatgagctgggtccactgggctccagggaagtggctgcagtgggtcacatggattagcaatgatggaagtcgcaaaagctacacagactctgtacaattcagcatctccagagacaatggcaagaacacgctgtatctgcagatgaacagcctgagagccaaggacacagccatgtattactgtgaaacga	246985..246991	cacagcg	247015..247023	acacaaacc
BK063796	IGHV3-46*01	pseudo	frameshift in L-PART1 causing defectuous DONOR-SPLICE, no L-PART2, frameshift: deletion of 1 nt at pos 36	248307..248778	atggagtttgtgctgggctgggtttccttgttgctcttttaaagggtaatttttggagaacaagagatattgaggatgtgagtggatatgagtgagagaaaccatgggggtgtgactgatcccttacttagatatcttgtgtctgcaggtgtccagtgtgaggtgcagccggtggaatctggggggtccctgagactctcctgtgtagcctccagattcaccttcagtagtactggatgagttgggtccgccaagctccagggaaggggctgcagtgggtcgcatatattagctatgaaggaagtagcacatactatgcagactctgtgaaggaccgattcaccatctccagagacaacagcaagagcacgctgtatctgcagatgaacagcctgagag…	248307..248351	atggagtttgtgctgggctgggtttccttgttgctcttttaaagg			248457..248739	gtccagtgtgaggtgcagccggtggaatctggggggtccctgagactctcctgtgtagcctccagattcaccttcagtagtactggatgagttgggtccgccaagctccagggaaggggctgcagtgggtcgcatatattagctatgaaggaagtagcacatactatgcagactctgtgaaggaccgattcaccatctccagagacaacagcaagagcacgctgtatctgcagatgaacagcctgagagctgaggacacggccctgtattactgtgcgagaga	248740..248746	cacagtg	248770..248778	acacaaacc
BK063796	IGHV3-45*01	pseudo	frameshifts in V-REGION: several insertions and deletions	254966..255461	atggagtttattctttgctggattttcattgttactcttttaaaaggtcatttagagagaacaagagacattgatgaagaaagtggatatcagtaagaaaaacagtgagtgaaggacagtttcctgaccagcatgtcttgtgtctgcaggtgtccagtgggaggtgcagctggtggaggctgggagagacctggggaagcctgggggtccctgaaaatctcctgtgtagcctctgggttcattttctgttactatggcatgagttgggtctgccaggctctaggtaaggggctgcagtgggtctcagacattacaagtggtggtagttgcatataccatgaagacactgtgaagggtcaattcaccatctcctgagacaatggcaagaacatgctgatt…	254966..255011	atggagtttattctttgctggattttcattgttactcttttaaaag	255115..255421	gtgtccagtgggaggtgcagctggtggaggctgggagagacctggggaagcctgggggtccctgaaaatctcctgtgtagcctctgggttcattttctgttactatggcatgagttgggtctgccaggctctaggtaaggggctgcagtgggtctcagacattacaagtggtggtagttgcatataccatgaagacactgtgaagggtcaattcaccatctcctgagacaatggcaagaacatgctgattctgcaggtgaacagctgagagctgaggacaccactgtgtgtcactgcaatgtgtgta	255126..255421	gaggtgcagctggtggaggctgggagagacctggggaagcctgggggtccctgaaaatctcctgtgtagcctctgggttcattttctgttactatggcatgagttgggtctgccaggctctaggtaaggggctgcagtgggtctcagacattacaagtggtggtagttgcatataccatgaagacactgtgaagggtcaattcaccatctcctgagacaatggcaagaacatgctgattctgcaggtgaacagctgagagctgaggacaccactgtgtgtcactgcaatgtgtgta	255422..255428	cccagtg	255453..255461	acacaaact
BK063796	IGHV7-44*01	functional	N/A	259392..259868	atggactggagctggagaatcctcttcctggtggtgttggctacaggtaagggattcccccagtcctttggcagaggaggggaacagggccagtcagcatgacttcatcgcctcctattccctctccataggtgtccactcccaggtgcagctggtgcagtctgaggctgaggtgaggaagcccggggaatccgtgaaggtctcctgcaaggcatctgggtacaccttcaccagctatgcaatgaactgggtgcgacaggcaccaggaaagagcctgcagtacatgggatggatcaacacaaacactgggaaaccaacatatgcccagggcttctccggtcgatttgttttctccatggacacctctgtcagcacagcctatctacagatcaacagcct…	259392..259437	atggactggagctggagaatcctcttcctggtggtgttggctacag	259523..259829	gtgtccactcccaggtgcagctggtgcagtctgaggctgaggtgaggaagcccggggaatccgtgaaggtctcctgcaaggcatctgggtacaccttcaccagctatgcaatgaactgggtgcgacaggcaccaggaaagagcctgcagtacatgggatggatcaacacaaacactgggaaaccaacatatgcccagggcttctccggtcgatttgttttctccatggacacctctgtcagcacagcctatctacagatcaacagcctgaactctgaggacacggccgtgtattactgtgcaagaga	259534..259829	caggtgcagctggtgcagtctgaggctgaggtgaggaagcccggggaatccgtgaaggtctcctgcaaggcatctgggtacaccttcaccagctatgcaatgaactgggtgcgacaggcaccaggaaagagcctgcagtacatgggatggatcaacacaaacactgggaaaccaacatatgcccagggcttctccggtcgatttgttttctccatggacacctctgtcagcacagcctatctacagatcaacagcctgaactctgaggacacggccgtgtattactgtgcaagaga	259830..259836	cacgatg	259860..259868	tcagaaacc
BK063796	IGHV3-43*01	functional	N/A	280920..281413	atggaatttgtactgggctggattttccttcttgctcttttaaaaggtaacgtatggagaaaaaagaaattgagtatgtgagtggattagactgagaaaaaaacaggatatgtgataatttcctgaccaagatgtcttccatctgcaggtgtccagtgtgaggtgcagctggtggaggctgggggagacctggtgaagcctggggggtccctgagactctcctgtgcagcctctggattcaccttcagcaactactacatgtactgggtccgccaggcaccagggaaggggctgcagtgggtcgcaggtattagcgatggtggaagtagcacatactacgcagactctgtgaagggccgattcaccatctccagagacaacggcaagaacacgctgtat…	280920..280965	atggaatttgtactgggctggattttccttcttgctcttttaaaag	281068..281374	gtgtccagtgtgaggtgcagctggtggaggctgggggagacctggtgaagcctggggggtccctgagactctcctgtgcagcctctggattcaccttcagcaactactacatgtactgggtccgccaggcaccagggaaggggctgcagtgggtcgcaggtattagcgatggtggaagtagcacatactacgcagactctgtgaagggccgattcaccatctccagagacaacggcaagaacacgctgtatctgcagatgaacagcctgagaactgaggacacggccgtgtattactgtgcgagaga	281079..281374	gaggtgcagctggtggaggctgggggagacctggtgaagcctggggggtccctgagactctcctgtgcagcctctggattcaccttcagcaactactacatgtactgggtccgccaggcaccagggaaggggctgcagtgggtcgcaggtattagcgatggtggaagtagcacatactacgcagactctgtgaagggccgattcaccatctccagagacaacggcaagaacacgctgtatctgcagatgaacagcctgagaactgaggacacggccgtgtattactgtgcgagaga	281375..281381	cacagtg	281405..281413	acagaaacc
BK063796	IGHV3-42*01	functional	N/A	297810..298304	atggaatttgtgctgggctgggttttccttcttgctcttttaaaaggtaatttatgaagaaaaaaagaaattgagtatatgagtggatatgagtgagagaaacactagatatgtgatagtttcctgaccaaggtgtcttccatctgcaggtgtccagtgtgaggtgcagctggtggagtctgggggagacctggtgaagcctgggggttccctgagactctcctgtgcagcctctggattcaccttcagcaactactacatgtactgggtccgccaggctccagggaaggggctgcagtgggtcgcagaaattagcaatactggtagtagcacatactacacagactctgtgaagggccgattcaccatctccagagacaacggcaggaatacacttta…	297810..297855	atggaatttgtgctgggctgggttttccttcttgctcttttaaaag	297959..298265	gtgtccagtgtgaggtgcagctggtggagtctgggggagacctggtgaagcctgggggttccctgagactctcctgtgcagcctctggattcaccttcagcaactactacatgtactgggtccgccaggctccagggaaggggctgcagtgggtcgcagaaattagcaatactggtagtagcacatactacacagactctgtgaagggccgattcaccatctccagagacaacggcaggaatacactttatcttcagatgaacagccggagaggtgaggacacagccatgtattactgtgtgagaga	297970..298265	gaggtgcagctggtggagtctgggggagacctggtgaagcctgggggttccctgagactctcctgtgcagcctctggattcaccttcagcaactactacatgtactgggtccgccaggctccagggaaggggctgcagtgggtcgcagaaattagcaatactggtagtagcacatactacacagactctgtgaagggccgattcaccatctccagagacaacggcaggaatacactttatcttcagatgaacagccggagaggtgaggacacagccatgtattactgtgtgagaga	298266..298272	cacagtg	298296..298304	gcagaaacc
BK063796	IGHV3-41*01	pseudo	frameshift in V-REGION: deletion of 1 nt in FR1-IMGT	307104..307596	atggagtttgagcttggatggttgttccttgttgctcttttaaaaggtaattcatggtgagcaagagacgttaaggatgtgagtggatatgacttagagaaaccatggatgtgtgacagtttcctcacaaggacgtctatgtctgcagatgtccaatgtgaggtgcagctggtggagtctgggggagacctagtaaagcctgggggtccctgagactctcctgcgcagcctctggatttaccttcagtagctacggcatgagctgggtcagccaggctccaaggaaggggctgcagtgggtcgcatatattagctatgatggaagtagcacaaactatgcagactctgtgaagggcgagttcaccatctccagagacaatgacaaaaacatgctgtatc…	307104..307149	atggagtttgagcttggatggttgttccttgttgctcttttaaaag	307252..307557	atgtccaatgtgaggtgcagctggtggagtctgggggagacctagtaaagcctgggggtccctgagactctcctgcgcagcctctggatttaccttcagtagctacggcatgagctgggtcagccaggctccaaggaaggggctgcagtgggtcgcatatattagctatgatggaagtagcacaaactatgcagactctgtgaagggcgagttcaccatctccagagacaatgacaaaaacatgctgtatctgcagatgaacaggctcagagccctggacacagccctgtattactgtgcaagaga	307263..307557	gaggtgcagctggtggagtctgggggagacctagtaaagcctgggggtccctgagactctcctgcgcagcctctggatttaccttcagtagctacggcatgagctgggtcagccaggctccaaggaaggggctgcagtgggtcgcatatattagctatgatggaagtagcacaaactatgcagactctgtgaagggcgagttcaccatctccagagacaatgacaaaaacatgctgtatctgcagatgaacaggctcagagccctggacacagccctgtattactgtgcaagaga	307558..307564	cagcgtg	307588..307596	acaaaaacc
BK063796	IGHV3-40*01	functional	N/A	313073..313567	atgaagtttgtgcttggctggatttcccttgttactcttttaaaaggtaattcatggtgaacaacagacattgaggatgtgagtgaatatgagtgagagaaaccatgggtgtgtgacagtttcctgaccaggatgtcttgtgtctgcaggtgtccagtgtgaggtgcagctggtggagtctgggggagacctggcgaagcctggggggtccctgagactctcctgtgcagcctctggattcaccttcagtaactatggcatgagctgggtccggcagactccagggaaggggctgcagcgggtcgcatatattagcagtagtagtagttacacatactatgcagactctgtgaaaggccaattcaccatctccagagacaatgggaagaacacgctgta…	313073..313118	atgaagtttgtgcttggctggatttcccttgttactcttttaaaag	313222..313528	gtgtccagtgtgaggtgcagctggtggagtctgggggagacctggcgaagcctggggggtccctgagactctcctgtgcagcctctggattcaccttcagtaactatggcatgagctgggtccggcagactccagggaaggggctgcagcgggtcgcatatattagcagtagtagtagttacacatactatgcagactctgtgaaaggccaattcaccatctccagagacaatgggaagaacacgctgtatctgcagatgagcagcctgagagctgaggacacggccgtgtattactgtgcgagaga	313233..313528	gaggtgcagctggtggagtctgggggagacctggcgaagcctggggggtccctgagactctcctgtgcagcctctggattcaccttcagtaactatggcatgagctgggtccggcagactccagggaaggggctgcagcgggtcgcatatattagcagtagtagtagttacacatactatgcagactctgtgaaaggccaattcaccatctccagagacaatgggaagaacacgctgtatctgcagatgagcagcctgagagctgaggacacggccgtgtattactgtgcgagaga	313529..313535	cacagtg	313559..313567	acacaaacc
BK063796	IGHV3-39*01	pseudo	frameshift in L-PART1 causing defectuous DONOR-SPLICE	317586..318083	atggagtttgtgctgggctgggttttccttgttgctctataatttataaggtaatttacacagaataagagaccgtgagtgtgagagtggatatgagtgagacaaagagtgggtgtgtgacagtttcctgacaaggatgtcttgtgtctgcaggtgtccagtgtgagatgcagttggtggaatctgggggagacctagtgaagcctagtgggtccctgagactctcctgtgcagcctctggtttcaccttcagcagctactacatgaactggtttcgcaagcctccagggaaggggctgcagtgggtcgcatatattagctatgatggaagcagcacaagctatgcagactctgtgaagggccaattcaccatctccagagacaacggcaagaacacgc…	317586..317635	atggagtttgtgctgggctgggttttccttgttgctctataatttataag	317739..318044	gtgtccagtgtgagatgcagttggtggaatctgggggagacctagtgaagcctagtgggtccctgagactctcctgtgcagcctctggtttcaccttcagcagctactacatgaactggtttcgcaagcctccagggaaggggctgcagtgggtcgcatatattagctatgatggaagcagcacaagctatgcagactctgtgaagggccaattcaccatctccagagacaacggcaagaacacgctgtatctgcagatgaacagcctgagagccaaggacacggccatgtattacttgcaacaga	317750..318044	gagatgcagttggtggaatctgggggagacctagtgaagcctagtgggtccctgagactctcctgtgcagcctctggtttcaccttcagcagctactacatgaactggtttcgcaagcctccagggaaggggctgcagtgggtcgcatatattagctatgatggaagcagcacaagctatgcagactctgtgaagggccaattcaccatctccagagacaacggcaagaacacgctgtatctgcagatgaacagcctgagagccaaggacacggccatgtattacttgcaacaga	318045..318051	cacagtg	318075..318083	acacaatcc
BK063796	IGHV1-38*01	functional	N/A	327870..328343	atgacctggagctggagaatcctcttcttggttgccctggctacaggtaagtgactcccagtatctgggccaaggaggagaaaaaggccaatcaaagatgaattcatccccacctgctctctctccacaggtgtgtacacccaggtccatctgttacagtctggggctgaggtgaggaatcctggagcatccgtgaaggtctcctgcaaggcatctggatacacattcactgactactatatgcactgggtgcgacaggccccagaacgaggacttgagtggatgggacgaattgaccctgaagatggtgccacaaatattgcacagaaattccaggctagagtcacgcttacagcagacacatccacaagcacggcctacatggaactgagaagtctg…	327870..327915	atgacctggagctggagaatcctcttcttggttgccctggctacag	328000..328304	gtgtgtacacccaggtccatctgttacagtctggggctgaggtgaggaatcctggagcatccgtgaaggtctcctgcaaggcatctggatacacattcactgactactatatgcactgggtgcgacaggccccagaacgaggacttgagtggatgggacgaattgaccctgaagatggtgccacaaatattgcacagaaattccaggctagagtcacgcttacagcagacacatccacaagcacggcctacatggaactgagaagtctgaagtctgaggacacggctgtgtattactgtgcaaga	328011..328304	caggtccatctgttacagtctggggctgaggtgaggaatcctggagcatccgtgaaggtctcctgcaaggcatctggatacacattcactgactactatatgcactgggtgcgacaggccccagaacgaggacttgagtggatgggacgaattgaccctgaagatggtgccacaaatattgcacagaaattccaggctagagtcacgcttacagcagacacatccacaagcacggcctacatggaactgagaagtctgaagtctgaggacacggctgtgtattactgtgcaaga	328305..328311	cacagtg	328335..328343	tcagaaacc
BK063796	IGHV3-37*01	pseudo	no L-PART1					358154..358460	gtgtccagtgtgaggtgcagctggtggagtctggaggagacctggtgaagcctggggggatccctgagtctctctgtgcagcctctggattcaccttcagtagatactttatgaactgggtccgccagactcgaaggaatgggctgcagagggtcccagatattagcaatgatggaagtagcacaagctacacagactttgtgaagggccgattcaccatccccagaaacaatggcaagaacatgctgtatctgcagatgaacagcctgagagctgaggacacagctgtgtattactgggtgagaga	358165..358460	gaggtgcagctggtggagtctggaggagacctggtgaagcctggggggatccctgagtctctctgtgcagcctctggattcaccttcagtagatactttatgaactgggtccgccagactcgaaggaatgggctgcagagggtcccagatattagcaatgatggaagtagcacaagctacacagactttgtgaagggccgattcaccatccccagaaacaatggcaagaacatgctgtatctgcagatgaacagcctgagagctgaggacacagctgtgtattactgggtgagaga	358461..358467	cacaggg	358491..358499	agacaaacc
BK063796	IGHV3-36*01	functional	N/A	371273..371767	atggactttgtgcttggctgggttttccttgttgttcttttaaaaggtaatttatggagaacaaaagaaattgaggatgtgagtggatatgagtaggtgaaaccacgggtgtgtgacagattcctgactggaatgtcttgtgcctacaggtgtcgagtgtgaggtgcagctggtggagtctgggggagacctggtgaagcctggggggtccctgagactctcctgtgcagcctctggattcaccttcagtaactatgccatgagctgggtccgccaggctccagggaaggggctgcagtgggtcacaagtattagcaatactggtagtaacacatactatgcagactctgtgaagggccgattcaccatctccagagacaatggcaagaacatgctgta…	371273..371318	atggactttgtgcttggctgggttttccttgttgttcttttaaaag	371422..371728	gtgtcgagtgtgaggtgcagctggtggagtctgggggagacctggtgaagcctggggggtccctgagactctcctgtgcagcctctggattcaccttcagtaactatgccatgagctgggtccgccaggctccagggaaggggctgcagtgggtcacaagtattagcaatactggtagtaacacatactatgcagactctgtgaagggccgattcaccatctccagagacaatggcaagaacatgctgtatcttcagatgaatagcctgaaagccgaggacacagccgtttattactgtgtgaagga	371433..371728	gaggtgcagctggtggagtctgggggagacctggtgaagcctggggggtccctgagactctcctgtgcagcctctggattcaccttcagtaactatgccatgagctgggtccgccaggctccagggaaggggctgcagtgggtcacaagtattagcaatactggtagtaacacatactatgcagactctgtgaagggccgattcaccatctccagagacaatggcaagaacatgctgtatcttcagatgaatagcctgaaagccgaggacacagccgtttattactgtgtgaagga	371729..371735	cacagtg	371759..371767	acacaaacg
BK063796	IGHV3-35*01	functional	N/A	390392..390884	atggaatttgtacttggctgggttttccttgttgctcttttaaaaggtaattcatggtgaacaacagacattgaggatgtgagtggatgagtgaaggaaaccatgggtgtgtgacagattcctaatcatgatatcttgtgtctgcaggtgtccagtgtgaggtgcagctggtggagtctgggggagacctggtgaagcctgggggttccctgagactctcctgtgcagcctctggattcaccttcagtagctatggcatgagctgggtccaccaggccccagggaaggggctgcagtgggtcgcagatattagcaagggtggtagttacacatactacacagactctgtgaagggccgattcaccatctccagagacaatggcaagaacacgctgtatc…	390392..390437	atggaatttgtacttggctgggttttccttgttgctcttttaaaag	390539..390845	gtgtccagtgtgaggtgcagctggtggagtctgggggagacctggtgaagcctgggggttccctgagactctcctgtgcagcctctggattcaccttcagtagctatggcatgagctgggtccaccaggccccagggaaggggctgcagtgggtcgcagatattagcaagggtggtagttacacatactacacagactctgtgaagggccgattcaccatctccagagacaatggcaagaacacgctgtatctgcagatgaacagcctgagaaccgaggacacggccgtgtattactgtgcaacaga	390550..390845	gaggtgcagctggtggagtctgggggagacctggtgaagcctgggggttccctgagactctcctgtgcagcctctggattcaccttcagtagctatggcatgagctgggtccaccaggccccagggaaggggctgcagtgggtcgcagatattagcaagggtggtagttacacatactacacagactctgtgaagggccgattcaccatctccagagacaatggcaagaacacgctgtatctgcagatgaacagcctgagaaccgaggacacggccgtgtattactgtgcaacaga	390846..390852	cacagtg	390876..390884	acacaaacc
BK063796	IGHV3-34*01	functional	N/A	422129..422623	atggaatttgtacttggctgggttttccttgttgctcttttaaaaggtaattcacggtgaacaacagacattgaggatgtgagtggatatgagtgagagaagacatgggggtgtgaccgatcctttactggggtatcttgtgtctgcaggtgtccagtgcgaggtgcagctggtggagtctgggggagacctggtgaagcctggggcgtctctgagactctcctgtgcagcctctggattcaccttcagtagctacgggatgcactgggtccgccaggctccagggaaggggctgcagtgggtcgcagttactagcactgatggaagtggcacatactacgcggactctgtgaagggccgattcaccatctccagagacaatggcaagaacacgctgta…	422129..422174	atggaatttgtacttggctgggttttccttgttgctcttttaaaag	422278..422584	gtgtccagtgcgaggtgcagctggtggagtctgggggagacctggtgaagcctggggcgtctctgagactctcctgtgcagcctctggattcaccttcagtagctacgggatgcactgggtccgccaggctccagggaaggggctgcagtgggtcgcagttactagcactgatggaagtggcacatactacgcggactctgtgaagggccgattcaccatctccagagacaatggcaagaacacgctgtatctgcagatggacagcctgagaaccgaggacacggctgtgtattactgtgcgagaga	422289..422584	gaggtgcagctggtggagtctgggggagacctggtgaagcctggggcgtctctgagactctcctgtgcagcctctggattcaccttcagtagctacgggatgcactgggtccgccaggctccagggaaggggctgcagtgggtcgcagttactagcactgatggaagtggcacatactacgcggactctgtgaagggccgattcaccatctccagagacaatggcaagaacacgctgtatctgcagatggacagcctgagaaccgaggacacggctgtgtattactgtgcgagaga	422585..422591	cacagtg	422615..422623	acacaaacc
BK063796	IGHV3-33*01	pseudo	frameshift in V-REGION: deletion of 1 nt in FR1-IMGT	429210..429696	atggactttgtgcttcgctgggttttccttgttgctattttaaacagtaattcatggtgaacaagagaccttgagtatgagagtggatacgagtgagagaaatggtggagctgcaacaatttcctgagcaggatgtcttgtgtcctcaggtgtccagtgtgaggtgcagctggtggagtctgggaaagacgtggtgaagcctgggggatcctgagactctcctatgcaggctctggattcaccttcagcagttaccacatgagctgggtccactgggctccagggatgtggctgcagtgggtcgcatggattagcaatgatggaagtcgcaaaagctacacagactctgtacaattcagcatctccagagacaatggcaagaacacgctgtatctgcag…	429210..429255	atggactttgtgcttcgctgggttttccttgttgctattttaaaca	429359..429657	gtgtccagtgtgaggtgcagctggtggagtctgggaaagacgtggtgaagcctgggggatcctgagactctcctatgcaggctctggattcaccttcagcagttaccacatgagctgggtccactgggctccagggatgtggctgcagtgggtcgcatggattagcaatgatggaagtcgcaaaagctacacagactctgtacaattcagcatctccagagacaatggcaagaacacgctgtatctgcagatgaacagcctgagagccaaggacacagccatgtattactgtgaaacga	429370..429657	gaggtgcagctggtggagtctgggaaagacgtggtgaagcctgggggatcctgagactctcctatgcaggctctggattcaccttcagcagttaccacatgagctgggtccactgggctccagggatgtggctgcagtgggtcgcatggattagcaatgatggaagtcgcaaaagctacacagactctgtacaattcagcatctccagagacaatggcaagaacacgctgtatctgcagatgaacagcctgagagccaaggacacagccatgtattactgtgaaacga	429658..429664	cacagcg	429688..429696	acagaaacc
BK063796	IGHV3-32*01	functional	N/A	444697..445192	atggaatttgtgctgggctgggttttccttcttgctcttttaaaaggtaatttatggagaaaaaaaagaaattgagtatgtgagtgaatgtgagtgagagaaaaacaggatatgtgatagtttcctgaccaagatgtcttctgtctgcaggtgtccagtgtgaggtgcagctggtggagtctgggggtgacctggtgaagcctggggggtccctgagactctcctgtgcagcctctggattcaccttcagcaactactacatgagctgggtccgccaggctccagggaaggggctgcagtgggtcgcatggattaatactggtggaagtagcacaagctacgcagactctgtgaagggccgattcaccatctccagagacaacggcaagaacacgctgt…	444697..444742	atggaatttgtgctgggctgggttttccttcttgctcttttaaaag	444847..445153	gtgtccagtgtgaggtgcagctggtggagtctgggggtgacctggtgaagcctggggggtccctgagactctcctgtgcagcctctggattcaccttcagcaactactacatgagctgggtccgccaggctccagggaaggggctgcagtgggtcgcatggattaatactggtggaagtagcacaagctacgcagactctgtgaagggccgattcaccatctccagagacaacggcaagaacacgctgtatctgcagatgaacagcttgagaactgaggacacggccatgtattactgtgcaagaga	444858..445153	gaggtgcagctggtggagtctgggggtgacctggtgaagcctggggggtccctgagactctcctgtgcagcctctggattcaccttcagcaactactacatgagctgggtccgccaggctccagggaaggggctgcagtgggtcgcatggattaatactggtggaagtagcacaagctacgcagactctgtgaagggccgattcaccatctccagagacaacggcaagaacacgctgtatctgcagatgaacagcttgagaactgaggacacggccatgtattactgtgcaagaga	445154..445160	cacagtg	445184..445192	acagaaacc
BK063796	IGHV3-31*01	pseudo	no L-PART1					470173..470476	gtgtccagggtgagatgcagctggtggagtctgggggagacctggtgaagcctggagggtccctgagactctcctgtgcagcctgtggattcaccttcagtagctactggatgagctgggtccaccaggctccagggaaggggctgcagtgggtcacatatattagcagtggtggaagcacatacaatacagaccctgtgaagggccgtttcaccatccccagagacaatggcaagaacatgctgtatctgcagatgaacagcctgagagccgaaagcacaaccgtgtattactgtgcaacaga	470184..470476	gagatgcagctggtggagtctgggggagacctggtgaagcctggagggtccctgagactctcctgtgcagcctgtggattcaccttcagtagctactggatgagctgggtccaccaggctccagggaaggggctgcagtgggtcacatatattagcagtggtggaagcacatacaatacagaccctgtgaagggccgtttcaccatccccagagacaatggcaagaacatgctgtatctgcagatgaacagcctgagagccgaaagcacaaccgtgtattactgtgcaacaga	470477..470483	cacagcg	470507..470515	acacaaacc
BK063796	IGHV(II)-30*01	pseudo	truncated pseudogene not assigned to subgroups with functional genes, frameshifts in V-REGION: several insertions and deletions, no L-PART1					475795..476100	gtatcctgtcccaggtgctgcttcatgagtcaggctcatgcctgctgagggactgacagaccctgcacctcatgatcaccatctccggattcttcctgtcatgcagtaatttctggtggcaatgaatccaccaaccccaagtgactgggggcagtgaattggtttataaatcatagataaagcacacatgacactccatccaacaagagctacatgtacatctccagagtcacatccaagaacgagttcttgcagctgactgatctcagtgccaccaaggtcctggtcatgtattactggtagaga	475806..476100	caggtgctgcttcatgagtcaggctcatgcctgctgagggactgacagaccctgcacctcatgatcaccatctccggattcttcctgtcatgcagtaatttctggtggcaatgaatccaccaaccccaagtgactgggggcagtgaattggtttataaatcatagataaagcacacatgacactccatccaacaagagctacatgtacatctccagagtcacatccaagaacgagttcttgcagctgactgatctcagtgccaccaaggtcctggtcatgtattactggtagaga	476101..476107	cataatg	476131..476139	acccaaacc
BK063796	IGHV3-29*01	pseudo	STOP-CODON in L-PART1	483271..483765	atgtaatttgtgctgggctgggttttccttcttgctcttttaaaaggtaatttatggagaaaaaaagaaattgagtatatgagtggatatgagtgagagaaacactggatatgtgatagtttcctgaccaagctgtcttccatctgcaggtgtccagtgtgtggtgcagctggtggagtctgggggagacctggtgaagcctaggggttccctgagactctcctgtgcagcctctggattcaccttcagcaactaccacatggactgggtccaccaggctccagggaaggggctgcagtgggtcgcagaaattagcaatactggtagtagcacacactacgcagactctgtgaaaggccgaatcaccatctccagagacaatggcacgaacacacttta…	483271..483316	atgtaatttgtgctgggctgggttttccttcttgctcttttaaaag	483420..483726	gtgtccagtgtgtggtgcagctggtggagtctgggggagacctggtgaagcctaggggttccctgagactctcctgtgcagcctctggattcaccttcagcaactaccacatggactgggtccaccaggctccagggaaggggctgcagtgggtcgcagaaattagcaatactggtagtagcacacactacgcagactctgtgaaaggccgaatcaccatctccagagacaatggcacgaacacactttatctgcagatgaacagcctgagagtcgaggacacagccgtgtattactgtgcagcaga	483431..483726	gtggtgcagctggtggagtctgggggagacctggtgaagcctaggggttccctgagactctcctgtgcagcctctggattcaccttcagcaactaccacatggactgggtccaccaggctccagggaaggggctgcagtgggtcgcagaaattagcaatactggtagtagcacacactacgcagactctgtgaaaggccgaatcaccatctccagagacaatggcacgaacacactttatctgcagatgaacagcctgagagtcgaggacacagccgtgtattactgtgcagcaga	483727..483733	cacagtg	483757..483765	acagaaacc
BK063796	IGHV3-28*01	functional	N/A	490001..490495	atggagtttgtgctgggctgggttttccttgttgctcttttacaaggtaatttctagagaaccaaagaaattgaggatgtgagtggatatgagtgagagaaaccatgggtgtgtgacagattcctgactgggatgtcttgtgtctgcagatgtccagtgcgaggtgcagctggtggagtctgggggagacctggtgaagccaggggggtccctgagactctcctgtgcagcctctggattcaccttcagcagctacggcatgagctgggtccgccaggctccagggatggggctgcagtgggtcgcatacgttagcagtggtggaagtagcacaagctatgcagactctgtgaagggccgattcaccatctccagagacaacagcaagaacacgctgta…	490001..490046	atggagtttgtgctgggctgggttttccttgttgctcttttacaag	490150..490456	atgtccagtgcgaggtgcagctggtggagtctgggggagacctggtgaagccaggggggtccctgagactctcctgtgcagcctctggattcaccttcagcagctacggcatgagctgggtccgccaggctccagggatggggctgcagtgggtcgcatacgttagcagtggtggaagtagcacaagctatgcagactctgtgaagggccgattcaccatctccagagacaacagcaagaacacgctgtatctgcagatgaacagcctgagaaccgaggacacggccatgtattactgtgtgagaga	490161..490456	gaggtgcagctggtggagtctgggggagacctggtgaagccaggggggtccctgagactctcctgtgcagcctctggattcaccttcagcagctacggcatgagctgggtccgccaggctccagggatggggctgcagtgggtcgcatacgttagcagtggtggaagtagcacaagctatgcagactctgtgaagggccgattcaccatctccagagacaacagcaagaacacgctgtatctgcagatgaacagcctgagaaccgaggacacggccatgtattactgtgtgagaga	490457..490463	cacagtg	490487..490495	acacaaacc
BK063796	IGHV3-27*01	pseudo	frameshifts in V-REGION: several insertions and deletions	496702..497197	atggagtttatttttgactggattttccttgttactcttttaaaaggtcatttacagagaacaagagacattgaataagaaagtggatatcagtaagaaaaacagtgagtgaaggacagtttcctgaccaggatgtcttgtgtctgcaggtgtccagtgggaggtgcagctggtggaggctgggggagacctggggaagcctgggggtccctgagactatcctgtgcagcctctgggttcactttcagttactatggcatgatttgtgtctgccaggctctagggaaggggctgcagtgggtctcagccattacgagtggtggtagttgcatataccatgaagacactgtgaagggtcaattcaccatctcctgagacaatggcaagaacatgctgatt…	496702..496747	atggagtttatttttgactggattttccttgttactcttttaaaag	496851..497157	gtgtccagtgggaggtgcagctggtggaggctgggggagacctggggaagcctgggggtccctgagactatcctgtgcagcctctgggttcactttcagttactatggcatgatttgtgtctgccaggctctagggaaggggctgcagtgggtctcagccattacgagtggtggtagttgcatataccatgaagacactgtgaagggtcaattcaccatctcctgagacaatggcaagaacatgctgattctgcaggtgaacagctgagagctgaggacaccactgtgtgtcactgcaatgtgtgaa	496862..497157	gaggtgcagctggtggaggctgggggagacctggggaagcctgggggtccctgagactatcctgtgcagcctctgggttcactttcagttactatggcatgatttgtgtctgccaggctctagggaaggggctgcagtgggtctcagccattacgagtggtggtagttgcatataccatgaagacactgtgaagggtcaattcaccatctcctgagacaatggcaagaacatgctgattctgcaggtgaacagctgagagctgaggacaccactgtgtgtcactgcaatgtgtgaa	497158..497164	cccagtg	497189..497197	acaaaaact
BK063796	IGHV7-26*01	functional	N/A	502303..502779	atggactggagctggagaatcctcttcctggtggtgttggctacaggtaagggattcccccagtcctttggcagaggaggggaacagggccagtcagcatgacttcatcgcctcctattccctctccataggtgtccactcccaggtgcagctggtgcagtctgaggctgaggtgaggaagcccggggaatccgtgaaggtctcctgcaaggcatctgggtacaccttcaccagctatgcaatgaactgggtgcgacaggcaccaggaagagccctgcagtacatgggatggatcaacacaaacactgggaaaccaacatatgcccagggcttctccggtcgatttgttttctccatggacacctctgtcagcacagcctatctacagatcaacagcct…	502303..502348	atggactggagctggagaatcctcttcctggtggtgttggctacag	502434..502740	gtgtccactcccaggtgcagctggtgcagtctgaggctgaggtgaggaagcccggggaatccgtgaaggtctcctgcaaggcatctgggtacaccttcaccagctatgcaatgaactgggtgcgacaggcaccaggaagagccctgcagtacatgggatggatcaacacaaacactgggaaaccaacatatgcccagggcttctccggtcgatttgttttctccatggacacctctgtcagcacagcctatctacagatcaacagcctgaactctgaggacacggccgtgtattactgtgcaagaga	502445..502740	caggtgcagctggtgcagtctgaggctgaggtgaggaagcccggggaatccgtgaaggtctcctgcaaggcatctgggtacaccttcaccagctatgcaatgaactgggtgcgacaggcaccaggaagagccctgcagtacatgggatggatcaacacaaacactgggaaaccaacatatgcccagggcttctccggtcgatttgttttctccatggacacctctgtcagcacagcctatctacagatcaacagcctgaactctgaggacacggccgtgtattactgtgcaagaga	502741..502747	cacgatg	502771..502779	tcagaaacc
BK063796	IGHV3-25*01	pseudo	frameshifts in V-REGION: several insertions and deletions	525505..525995	atggagtttgtgcttggctgtgttttcattgttgctcttttaaaaggtaattcatggtgaacaaaagaccttgagtgtgagagcgaatatgagtgggagaaacagtgggtctgcaacaatttcctaaccagaatgtcttgtgtcctcaggtgtcgagtgtgaggtgtaactcgaggagtctgggggagacctggtgaagtggggggctcctgagactctcctgtgctgcctctggattcaccttcaggagttaacacatgagctgagttctccaggctccagggaagggccacagtggatcacatggattagctatgatggaagtagcaaaagctacactgaccctgtgaagggccgattcagcatctccagaggcaatggcaagaatatactgtttct…	525505..525550	atggagtttgtgcttggctgtgttttcattgttgctcttttaaaag	525654..525956	gtgtcgagtgtgaggtgtaactcgaggagtctgggggagacctggtgaagtggggggctcctgagactctcctgtgctgcctctggattcaccttcaggagttaacacatgagctgagttctccaggctccagggaagggccacagtggatcacatggattagctatgatggaagtagcaaaagctacactgaccctgtgaagggccgattcagcatctccagaggcaatggcaagaatatactgtttctgtagatgaacagcctgagagctgcagacacagccatgtattactgtgcaatga	525665..525956	gaggtgtaactcgaggagtctgggggagacctggtgaagtggggggctcctgagactctcctgtgctgcctctggattcaccttcaggagttaacacatgagctgagttctccaggctccagggaagggccacagtggatcacatggattagctatgatggaagtagcaaaagctacactgaccctgtgaagggccgattcagcatctccagaggcaatggcaagaatatactgtttctgtagatgaacagcctgagagctgcagacacagccatgtattactgtgcaatga	525957..525963	cagagtg	525987..525995	acagaaacc
BK063796	IGHV3-24*01	pseudo	frameshift in V-REGION: deletion of 2 nt in FR3-IMGT	530021..530513	atggagcttgtgcttggctgggttttccttgttgctcttttaaaaggtaattttcagagaataagagaccttgagtgtaagactggatacgagtgagagaaaccatggctgtgtgatagttttctgaccatgatgtcttgtgtctgcaggtgtccagtgtgaggtgcagctggtggaatctgggggagacctggtgaaacctggggggtccctgagactttcctgtgcagcctctgaattcaccttcagtagctactggatgagttgggtccaccaggctccagggaaggggctgcagtgggtcccaagtattagcaatactggtagtaacacatactatgcagactgtgaagggccgattcaccatctccagagacaacggcaagaacacgctgtatc…	530021..530066	atggagcttgtgcttggctgggttttccttgttgctcttttaaaag	530170..530474	gtgtccagtgtgaggtgcagctggtggaatctgggggagacctggtgaaacctggggggtccctgagactttcctgtgcagcctctgaattcaccttcagtagctactggatgagttgggtccaccaggctccagggaaggggctgcagtgggtcccaagtattagcaatactggtagtaacacatactatgcagactgtgaagggccgattcaccatctccagagacaacggcaagaacacgctgtatctgcagatgaacagcctgagagctgaggacatggctgtgtattattgtgcaacgga	530181..530474	gaggtgcagctggtggaatctgggggagacctggtgaaacctggggggtccctgagactttcctgtgcagcctctgaattcaccttcagtagctactggatgagttgggtccaccaggctccagggaaggggctgcagtgggtcccaagtattagcaatactggtagtaacacatactatgcagactgtgaagggccgattcaccatctccagagacaacggcaagaacacgctgtatctgcagatgaacagcctgagagctgaggacatggctgtgtattattgtgcaacgga	530475..530481	cacagtg	530505..530513	acacaaacc
BK063796	IGHV3-23*01	pseudo	frameshifts in V-REGION: deletion of 1 nt and deletion of 1 nt in FR3-IMGT	545367..545862	atggagtttattctttactcgattttccttgttactcttctaaaaggtaatttacagagaacaagagacattgatgaagaaagtggatgtgagtaagaaaaacagtgagtgaaggacagtttcctgaccaggatgtcttgtgtctacaggtgtccagtgtgagatgtagctggtggagtctggtggagacctggtgaagcctgaggggtccccgagactatcctgaaaagcctctgtattaactttcagggactatggcacgagttgggtctgccaggctctagggaatgggctgcagtgggtctcagccattacgagtggtggtagttacatatactctgaagacactgtgaagaccaattcaccatctcctgagacaatggcaagaacatgctgatt…	545367..545412	atggagtttattctttactcgattttccttgttactcttctaaaag	545516..545822	gtgtccagtgtgagatgtagctggtggagtctggtggagacctggtgaagcctgaggggtccccgagactatcctgaaaagcctctgtattaactttcagggactatggcacgagttgggtctgccaggctctagggaatgggctgcagtgggtctcagccattacgagtggtggtagttacatatactctgaagacactgtgaagaccaattcaccatctcctgagacaatggcaagaacatgctgattctgcaggtgaacagctgagagctgaggacaccactgtgtgtcattgtaatgtgtgta	545527..545822	gagatgtagctggtggagtctggtggagacctggtgaagcctgaggggtccccgagactatcctgaaaagcctctgtattaactttcagggactatggcacgagttgggtctgccaggctctagggaatgggctgcagtgggtctcagccattacgagtggtggtagttacatatactctgaagacactgtgaagaccaattcaccatctcctgagacaatggcaagaacatgctgattctgcaggtgaacagctgagagctgaggacaccactgtgtgtcattgtaatgtgtgta	545823..545829	cccagtg	545854..545862	acacaaact
BK063796	IGHV7-22*01	pseudo	no L-PART2, truncated pseudogene							552155..552396	caggtctcctgcaaggcatatggatacatcttcaccagctatgcaatgaactgggtgtgacaggcaccaggaaagagcctgcagtacctgggatgatccaacatgaacactgggaatccaacgtatgcccagggcttctctggtcgatttgttttctccatggacacctctgtcagcacagcctatctacagatgaacagcctgaactctgaggacacggccgtgtattactgtgcaagaga	552397..552403	cacgatg	552427..552435	tcagaaatg
BK063796	IGHV3-21*01	pseudo	frameshift in L-PART2, frameshift in L-PART1 causing defectuous DONOR-SPLICE, frameshifts in V-REGION: several insertions and deletions	577401..577924	atggaatttgtgctgggctgggttttccttcttgctctttttttttaaaggtaatttatggagaaaaaaaagaaattgagtatgtgagtggtaatgtgagtgagagaaaaacaggatatgtgatagttttacctgacccaagatgtcttctgtctgcaggtgtccagtggtgaggtgcagctggtggagtctgggggtgacctgggtgaagcctgggggggtccctgagactctcctgtgcagcctctggattcaccttcagtaactactacatgagctgggtccgccaggctccaggggaaggggctgcagtgggtcgcatggattagctactggttggaagtagcacaagctacgcagactctgtgaagggccgattcaccatctccagaggacaac…	577401..577450	atggaatttgtgctgggctgggttttccttcttgctctttttttttaaag			577572..577884	gaggtgcagctggtggagtctgggggtgacctgggtgaagcctgggggggtccctgagactctcctgtgcagcctctggattcaccttcagtaactactacatgagctgggtccgccaggctccaggggaaggggctgcagtgggtcgcatggattagctactggttggaagtagcacaagctacgcagactctgtgaagggccgattcaccatctccagaggacaacggcaagaacaagcaagaacacgctgtatctgcagatgaacagcctgagagccgaggacacggccatgtattactgtggcaagaga	577885..577891	cacagtg	577916..577924	acagaaacc
BK063796	IGHV3-20*01	functional	N/A	607802..608297	atggaatttgtgctgggctgggttttccttcttgctcttttaaaaggtaatttatggagaaaaaaaagaaattgagtatgtgagtgaatgtgagtgagagaaaaacaggatatgtgatagtttcctgaccaagatgtcttctgtctgcaggtgtccagtgtgaggtgcagctggtggagtctgggggtgacctggtgaagcctggggggtccctgagactctcctgtgcagcctctggattcaccttcagcaactactacatgagctgggtccgccaggctccagggaaggggctgcagtgggtcgcatggattaatactggtggaagtagcacaagctacgcagactctgtgaagggccgattcaccatctccagagacaatggcaagaacacgctgt…	607802..607847	atggaatttgtgctgggctgggttttccttcttgctcttttaaaag	607952..608258	gtgtccagtgtgaggtgcagctggtggagtctgggggtgacctggtgaagcctggggggtccctgagactctcctgtgcagcctctggattcaccttcagcaactactacatgagctgggtccgccaggctccagggaaggggctgcagtgggtcgcatggattaatactggtggaagtagcacaagctacgcagactctgtgaagggccgattcaccatctccagagacaatggcaagaacacgctgtatctgcagatgaacagcctgagagccgaggacacggccatgtattactgtgcgagaga	607963..608258	gaggtgcagctggtggagtctgggggtgacctggtgaagcctggggggtccctgagactctcctgtgcagcctctggattcaccttcagcaactactacatgagctgggtccgccaggctccagggaaggggctgcagtgggtcgcatggattaatactggtggaagtagcacaagctacgcagactctgtgaagggccgattcaccatctccagagacaatggcaagaacacgctgtatctgcagatgaacagcctgagagccgaggacacggccatgtattactgtgcgagaga	608259..608265	cacagtg	608289..608297	acagaaacc
BK063796	IGHV3-19*01	pseudo	frameshift in V-REGION: insertion of 1 nt in FR1-IMGT, no L-PART1					637820..638124	gtgtccagggtgagatgcagctggtggagtctgggggagacctggtgaagcctgggggttcccctgagactctcctgtgcagcctgtggattcaccttcagtagctactggatgagctgggtccaccagcctccagggaaggggctgcagtgggtcacatatattagcagtggtggaagcacatacaatacagaccctgtgatgggccgtttcaccatccccagagacaatggcaagaacaagctgtatctgcagatgaacagcctgagagtcgaggacacagccgtgtattactgtgcaacaga	637831..638124	gagatgcagctggtggagtctgggggagacctggtgaagcctgggggttcccctgagactctcctgtgcagcctgtggattcaccttcagtagctactggatgagctgggtccaccagcctccagggaaggggctgcagtgggtcacatatattagcagtggtggaagcacatacaatacagaccctgtgatgggccgtttcaccatccccagagacaatggcaagaacaagctgtatctgcagatgaacagcctgagagtcgaggacacagccgtgtattactgtgcaacaga	638125..638131	cacaacg	638155..638163	acacaaacc
BK063796	IGHV(II)-18*01	pseudo	truncated pseudogene not assigned to subgroups with functional genes, frameshifts in V-REGION: several insertions and deletions, no L-PART1					644610..644915	gtatcctgtcccaggtgctgcttcaggagtcaggctcatgactggtgatggactgacagaccctgcacctcacgatcaccatctgcagattctccatgtcatgcagtaatttctggtggcaatgaatccaccaaccccaagtgactaggggcagtgaattggtttataaatcataggtaaagcacacatgatgctccatccaacaagagctacatgtacatctccagagtcacatccaagaacgagttcttgcagctgactgatctcagtgccaccaaggtcctggtcatgtattactggtagaga	644621..644915	caggtgctgcttcaggagtcaggctcatgactggtgatggactgacagaccctgcacctcacgatcaccatctgcagattctccatgtcatgcagtaatttctggtggcaatgaatccaccaaccccaagtgactaggggcagtgaattggtttataaatcataggtaaagcacacatgatgctccatccaacaagagctacatgtacatctccagagtcacatccaagaacgagttcttgcagctgactgatctcagtgccaccaaggtcctggtcatgtattactggtagaga	644916..644922	catagtg	644946..644954	acccaaacc
BK063796	IGHV3-17*01	functional	N/A	651262..651756	atggaatttgtgctgggctgggttttccttcttgctcttttaaaaggtaatttatgaagaaaaaaagaaattgagtatatgagtggatatgagtgagagaaacactggatatgtgatagtttactgaccaagctgtcttccatctgcaggtgtccagtgtgaggtgcagctggtggagtctgggggagacctggtgaagcctgggggttccctgagactctcctgtgcagcctctggattcaccttcagcaactactacatggactgggtccgccaggctccagggaaggggctgcagtgggtcgcacgtattagcaatactggtagtagcacaagctacgcagactctgtgaagggccaattcaccatctccagagacaacggcaagaacacacttta…	651262..651307	atggaatttgtgctgggctgggttttccttcttgctcttttaaaag	651411..651717	gtgtccagtgtgaggtgcagctggtggagtctgggggagacctggtgaagcctgggggttccctgagactctcctgtgcagcctctggattcaccttcagcaactactacatggactgggtccgccaggctccagggaaggggctgcagtgggtcgcacgtattagcaatactggtagtagcacaagctacgcagactctgtgaagggccaattcaccatctccagagacaacggcaagaacacactttatctgcagatgaacagcctgagagtcgaggacacagccgtgtattactgtgcagcaga	651422..651717	gaggtgcagctggtggagtctgggggagacctggtgaagcctgggggttccctgagactctcctgtgcagcctctggattcaccttcagcaactactacatggactgggtccgccaggctccagggaaggggctgcagtgggtcgcacgtattagcaatactggtagtagcacaagctacgcagactctgtgaagggccaattcaccatctccagagacaacggcaagaacacactttatctgcagatgaacagcctgagagtcgaggacacagccgtgtattactgtgcagcaga	651718..651724	cacagtg	651748..651756	acagaaacc
BK063796	IGHV3-16*01	functional	N/A	658005..658497	atggagtttgtgctgggctgggttttccttgttgctcttttacaaggtaatttctagagaaccaaagaaattgaggatgtgagtggatatgagagagaaaccatgggtgtgtgacagattcctgactgggatgtcttgtgtctgcaggtgtccagtgtgaggtgcagctggtggagtctgggggagacctggtgaagccaggggggtccctgagactctcctgtgcagcctctggattcaccttcagcagctacggcatgagctgggtccgccaggctccagggatggggctgcagtgggtcgcagtttttagcagtgatggaagtagcacaagatacgcagactctgtgaagggccgattcaccatctccagagacaacagcaagaacacgctgtatc…	658005..658050	atggagtttgtgctgggctgggttttccttgttgctcttttacaag	658152..658458	gtgtccagtgtgaggtgcagctggtggagtctgggggagacctggtgaagccaggggggtccctgagactctcctgtgcagcctctggattcaccttcagcagctacggcatgagctgggtccgccaggctccagggatggggctgcagtgggtcgcagtttttagcagtgatggaagtagcacaagatacgcagactctgtgaagggccgattcaccatctccagagacaacagcaagaacacgctgtatctgcagatgaacagcctgagagccgtggacacggccatgtattactgtgcaacaga	658163..658458	gaggtgcagctggtggagtctgggggagacctggtgaagccaggggggtccctgagactctcctgtgcagcctctggattcaccttcagcagctacggcatgagctgggtccgccaggctccagggatggggctgcagtgggtcgcagtttttagcagtgatggaagtagcacaagatacgcagactctgtgaagggccgattcaccatctccagagacaacagcaagaacacgctgtatctgcagatgaacagcctgagagccgtggacacggccatgtattactgtgcaacaga	658459..658465	cacagtg	658489..658497	acacaaacc
BK063796	IGHV3-15*01	pseudo	frameshifts in V-REGION: several insertions and deletions	670335..670830	atggagtttattctttgctggattttccttgttactcttttaaaaggtcatttacagagaacaagagacattgaataagaaagtggatatcagtaagaagaacagtgagtgaaggacagtttcctgactaggatgtcttgtgtctgcaggtgtccagtgggaggtgcagctggtggaggctgggggagacctggagaagcctgggggtccctgaaaatctcctgtgtagcctctgggttcactttcagttactatggcatgagttgggtctgccaggctctagggaaggggctgcagtgggtctcagccattacgagtggtggtagttgcatataccatgaagacactgtgaagggccaattcaccatctcctgagacaatggcaagaacatgctgatt…	670335..670380	atggagtttattctttgctggattttccttgttactcttttaaaag	670484..670790	gtgtccagtgggaggtgcagctggtggaggctgggggagacctggagaagcctgggggtccctgaaaatctcctgtgtagcctctgggttcactttcagttactatggcatgagttgggtctgccaggctctagggaaggggctgcagtgggtctcagccattacgagtggtggtagttgcatataccatgaagacactgtgaagggccaattcaccatctcctgagacaatggcaagaacatgctgattctgcaggtgaacagctgagagctgaggacaccactgtgtgtcactgcaatgtgtgta	670495..670790	gaggtgcagctggtggaggctgggggagacctggagaagcctgggggtccctgaaaatctcctgtgtagcctctgggttcactttcagttactatggcatgagttgggtctgccaggctctagggaaggggctgcagtgggtctcagccattacgagtggtggtagttgcatataccatgaagacactgtgaagggccaattcaccatctcctgagacaatggcaagaacatgctgattctgcaggtgaacagctgagagctgaggacaccactgtgtgtcactgcaatgtgtgta	670791..670797	cccagtg	670822..670830	acacaaact
BK063796	IGHV7-14*01	functional	N/A	675990..676466	atggactgcagctggagaatcctcttcctggtggtgttggctacaggtaggtgattcctccagtcctttggcagaggagagagacagggccagtcagcatgacttcatcgcctcctcttccctctccacaggtgtccactcccaggtgcagttggtgcagtcagaggctgaggtgaggaagcccggggaatccgtgaaggtctcctgcaaggcatctgggtacaccttcaccagctatgcaatgaactgggtgcgacaggcaccaggaaagagcctgcagtacatgggatggatcaacacaaacactgggaaaccaacatatgcccagggcttctccggtcgatttgttttctccatggacacctctgtcagcacagcctatctacagatcaacagcct…	675990..676035	atggactgcagctggagaatcctcttcctggtggtgttggctacag	676121..676427	gtgtccactcccaggtgcagttggtgcagtcagaggctgaggtgaggaagcccggggaatccgtgaaggtctcctgcaaggcatctgggtacaccttcaccagctatgcaatgaactgggtgcgacaggcaccaggaaagagcctgcagtacatgggatggatcaacacaaacactgggaaaccaacatatgcccagggcttctccggtcgatttgttttctccatggacacctctgtcagcacagcctatctacagatcaacagcctgaactctgaggacacggccgtgtattactgtgcaagaga	676132..676427	caggtgcagttggtgcagtcagaggctgaggtgaggaagcccggggaatccgtgaaggtctcctgcaaggcatctgggtacaccttcaccagctatgcaatgaactgggtgcgacaggcaccaggaaagagcctgcagtacatgggatggatcaacacaaacactgggaaaccaacatatgcccagggcttctccggtcgatttgttttctccatggacacctctgtcagcacagcctatctacagatcaacagcctgaactctgaggacacggccgtgtattactgtgcaagaga	676428..676434	cacgatg	676458..676466	tcagaaacc
BK063796	IGHV3-13*01	functional	N/A	694512..695006	atggaatttgtacttggctgggttttccttgttgctcttttaaaaggtaattcatggtgaacaacagacattgaggatgtgagtggatatgagtgagagaagacatgggggtgtgactgatcctttactggggtatcttgtgtctgcaggtgtccagtgcgaggtgcagctggtggagtctgggggagacctggtgaagcctggggggtctctgagactctcctgtgcagcctctggattcaccttcagtagctactggatgcactgggtccgccaggctccagggaaggggctgcagtgggtcgcagttattagctatgatggaagtagcacaagctacgcagactctgtgaagggccgattcaccatctccagagacaacggcaagaacacgctgta…	694512..694557	atggaatttgtacttggctgggttttccttgttgctcttttaaaag	694661..694967	gtgtccagtgcgaggtgcagctggtggagtctgggggagacctggtgaagcctggggggtctctgagactctcctgtgcagcctctggattcaccttcagtagctactggatgcactgggtccgccaggctccagggaaggggctgcagtgggtcgcagttattagctatgatggaagtagcacaagctacgcagactctgtgaagggccgattcaccatctccagagacaacggcaagaacacgctgtatctgcagatgagcagcctgagaaccgaggacacggcagtgtattactgtgcgagaga	694672..694967	gaggtgcagctggtggagtctgggggagacctggtgaagcctggggggtctctgagactctcctgtgcagcctctggattcaccttcagtagctactggatgcactgggtccgccaggctccagggaaggggctgcagtgggtcgcagttattagctatgatggaagtagcacaagctacgcagactctgtgaagggccgattcaccatctccagagacaacggcaagaacacgctgtatctgcagatgagcagcctgagaaccgaggacacggcagtgtattactgtgcgagaga	694968..694974	cacagtg	694998..695006	acacaaacc
BK063796	IGHV3-12*01	pseudo	frameshift in V-REGION: deletion of 1 nt in FR1-IMGT	700517..701003	atggactttgtgcttcactgggttttccttgttgctattttaaacagtaattcatggtgaacaagagaccttgagtatgagagtggatacgagtgggagaaacggtggagctgcaacaatttcctgagcaggatgtcttgtgtcctcaggtgtccagtgtgaggtgcagctggtggagtctgggaaagacatggtgaagcctgggggatcttgagactctcctatgcaggctctggattcaccttcagcagttaccacatgagctgggtccactgggctccagggatgtggctgcagtgggtcgcatggattagcaatgatggaagtcgcaaaagctacacagactctgtacaattcagcatctccagagacaatggcaagaacacgctgtatctgcag…	700517..700562	atggactttgtgcttcactgggttttccttgttgctattttaaaca	700666..700964	gtgtccagtgtgaggtgcagctggtggagtctgggaaagacatggtgaagcctgggggatcttgagactctcctatgcaggctctggattcaccttcagcagttaccacatgagctgggtccactgggctccagggatgtggctgcagtgggtcgcatggattagcaatgatggaagtcgcaaaagctacacagactctgtacaattcagcatctccagagacaatggcaagaacacgctgtatctgcagatgaacagcctgagagccaaggacacagccatgtattactgtgaaacga	700677..700964	gaggtgcagctggtggagtctgggaaagacatggtgaagcctgggggatcttgagactctcctatgcaggctctggattcaccttcagcagttaccacatgagctgggtccactgggctccagggatgtggctgcagtgggtcgcatggattagcaatgatggaagtcgcaaaagctacacagactctgtacaattcagcatctccagagacaatggcaagaacacgctgtatctgcagatgaacagcctgagagccaaggacacagccatgtattactgtgaaacga	700965..700971	cacagcg	700995..701003	acagaaacc
BK063796	IGHV3-11*01	functional	N/A	716073..716568	atggaatttgtgctgggctgggttttccttcttgctcttttaaaaggtaatttatggagaaaaaaaagaaattgagtatgtgagtgaatgtgagtgagagaaaaacaggatatgtgatagtttcctgaccaagatgtcttctgtctgcaggtgtccagtgtgaggtgcagctggtggagtctgggggtgacctggtgaagcctggggggtccctgagactctcctgtgcagcctctggattcaccttcagtagctacgacatgtactgggtccgccaggctccagggaaggggctgcagtgtgtcgcatggattaatactggtggaagtagcacaagctacgcagactctgtgaagggtcgattcaccatctccagagacaacggcaagaacacgctgt…	716073..716118	atggaatttgtgctgggctgggttttccttcttgctcttttaaaag	716223..716529	gtgtccagtgtgaggtgcagctggtggagtctgggggtgacctggtgaagcctggggggtccctgagactctcctgtgcagcctctggattcaccttcagtagctacgacatgtactgggtccgccaggctccagggaaggggctgcagtgtgtcgcatggattaatactggtggaagtagcacaagctacgcagactctgtgaagggtcgattcaccatctccagagacaacggcaagaacacgctgtatctgcagatgaacagcctgagagccgaggacacggccatgtattactgtgcaacaga	716234..716529	gaggtgcagctggtggagtctgggggtgacctggtgaagcctggggggtccctgagactctcctgtgcagcctctggattcaccttcagtagctacgacatgtactgggtccgccaggctccagggaaggggctgcagtgtgtcgcatggattaatactggtggaagtagcacaagctacgcagactctgtgaagggtcgattcaccatctccagagacaacggcaagaacacgctgtatctgcagatgaacagcctgagagccgaggacacggccatgtattactgtgcaacaga	716530..716536	cacagtg	716560..716568	acagaaacc
BK063796	IGHV3-10*01	pseudo	no L-PART1					745937..746240	gtgtccagggtgagatgcagctggtggagtctgggggagacctggtgaagcctgggggttccctgagactctcctgtgcagcctgtggattcaccttcagtagctactggatgagctgggtccaccagcctccagggaaggggctgcagtgggtcacatatattagcagtggtggaagcacatacaatacagaccctgtgacgggccgtttcaccatccccagagacaatggcaagaacaagctgtatctgcagatgaacagcctgagagtcgaggacacagccgtgtattactgtgcaacaga	745948..746240	gagatgcagctggtggagtctgggggagacctggtgaagcctgggggttccctgagactctcctgtgcagcctgtggattcaccttcagtagctactggatgagctgggtccaccagcctccagggaaggggctgcagtgggtcacatatattagcagtggtggaagcacatacaatacagaccctgtgacgggccgtttcaccatccccagagacaatggcaagaacaagctgtatctgcagatgaacagcctgagagtcgaggacacagccgtgtattactgtgcaacaga	746241..746247	cacaacg	746271..746279	acacaaacc
BK063796	IGHV(II)-9*01	pseudo	truncated pseudogene not assigned to subgroups with functional genes, frameshifts in V-REGION: several insertions and deletions, no L-PART1					752704..753009	gtatcctgtcccaggtgctgcttcaggagtcaggctcatgactggtgatggactgacagaccctgcacctcacgatcaccatctgcagattctccatgtcatgcagtaatttctggtggcaatgaatccaccaaccccaagtgactaggggcagtgaattggtttataaatcataggtaaagcacacatgatgctccatccaacaagagctacatgtacatctccagagtcacatccaagaacgagttcttgcagctgactgatctcagtgccaccaaggtcctggtcatgtattactggtagaga	752715..753009	caggtgctgcttcaggagtcaggctcatgactggtgatggactgacagaccctgcacctcacgatcaccatctgcagattctccatgtcatgcagtaatttctggtggcaatgaatccaccaaccccaagtgactaggggcagtgaattggtttataaatcataggtaaagcacacatgatgctccatccaacaagagctacatgtacatctccagagtcacatccaagaacgagttcttgcagctgactgatctcagtgccaccaaggtcctggtcatgtattactggtagaga	753010..753016	catagtg	753040..753048	acccaaacc
BK063796	IGHV3-8*01	pseudo	STOP-CODON in V-REGION: position 67	759199..759693	atggaatttgtgctgggctgggttttccttcttgctcttttaaaaggtaatttatgaagaaaaaaagaaattgagtatatgagtggatatgagtgagagaaacactggatatgtgatagtttactgaccaagctgtcttccatctgcaggtgtccagtgtgaggtgcagctggtggagtctgggggagacctggtgaagcctggggggtccctgagactctcctgtgcagcctctggattcaccttcagcaactactacatggactgggtccgccaggctccagggaaggggctgcagtgggtcgcacgtattaacaatactggtagtagcacaagctaagcagactctgtgaagggccgattcaccatctccagagacaacggcaagaacacacttta…	759199..759244	atggaatttgtgctgggctgggttttccttcttgctcttttaaaag	759348..759654	gtgtccagtgtgaggtgcagctggtggagtctgggggagacctggtgaagcctggggggtccctgagactctcctgtgcagcctctggattcaccttcagcaactactacatggactgggtccgccaggctccagggaaggggctgcagtgggtcgcacgtattaacaatactggtagtagcacaagctaagcagactctgtgaagggccgattcaccatctccagagacaacggcaagaacacactttatctgcagatgaacagcctgagagtcgaggacacagccgtgtattactgtgcagcaga	759359..759654	gaggtgcagctggtggagtctgggggagacctggtgaagcctggggggtccctgagactctcctgtgcagcctctggattcaccttcagcaactactacatggactgggtccgccaggctccagggaaggggctgcagtgggtcgcacgtattaacaatactggtagtagcacaagctaagcagactctgtgaagggccgattcaccatctccagagacaacggcaagaacacactttatctgcagatgaacagcctgagagtcgaggacacagccgtgtattactgtgcagcaga	759655..759661	cacagtg	759685..759693	acagaaacc
BK063796	IGHV3-7*01	functional	N/A	765898..766390	atggagtttgtgctgggctgggttttccttgttgctcttttacaaggtaatttctagagaaccaaagaaattgaagatgtgagtggatatgagagagaaaccatgggtgtgtgacagattcctgactgggatgtcttgtgtctgcaggtgtccagtgtgaggtgcagctggtggagtctgggggagacctggtgatgccaggggggtccctgagactctcctgtgcagcctctggattcaccttcagcagctacggcatgagctgggtccgccaggctgcagggatggggctgcagtgggtcgcagttattagcagtgatggaagtagcacaagatacgcagactctgtgaagggccgattcaccatctccagagacaacagcaagaacacgctgtatc…	765898..765943	atggagtttgtgctgggctgggttttccttgttgctcttttacaag	766045..766351	gtgtccagtgtgaggtgcagctggtggagtctgggggagacctggtgatgccaggggggtccctgagactctcctgtgcagcctctggattcaccttcagcagctacggcatgagctgggtccgccaggctgcagggatggggctgcagtgggtcgcagttattagcagtgatggaagtagcacaagatacgcagactctgtgaagggccgattcaccatctccagagacaacagcaagaacacgctgtatctgcagatgaacagcctgagagccgtggacacggccatgtattactgtgtgagaga	766056..766351	gaggtgcagctggtggagtctgggggagacctggtgatgccaggggggtccctgagactctcctgtgcagcctctggattcaccttcagcagctacggcatgagctgggtccgccaggctgcagggatggggctgcagtgggtcgcagttattagcagtgatggaagtagcacaagatacgcagactctgtgaagggccgattcaccatctccagagacaacagcaagaacacgctgtatctgcagatgaacagcctgagagccgtggacacggccatgtattactgtgtgagaga	766352..766358	cacagtg	766382..766390	acacaaacc
BK063796	IGHV3-6*01	pseudo	STOP-CODON in V-REGION: position 80, frameshift in V-REGION: deletion of 1 nt in FR3-IMGT	771285..771781	atggagtttattctttgctggattttccttgttactcttttaaaaggtcatttacagagaacaagagacattgaataagaaagtggatatcagtaagaaaaacagtgagtgaaggacagtttcctgaccaggatgtcttgtgtctgcaggtgtccagtgggaggtgcagctggtggaggctgggggagacctggagaagcctggggggtccctgaaaatctcctgtgtagcctctgggttcactttcagttactatggcatgagttgggtctgccaggctctagggaaggggctgcagtgggtctcagccattacgagtggtggtagttgcatataccatgaagacactgtgaagggccaattcaccatctcctgagacaatggcaagaacatgctgat…	771285..771330	atggagtttattctttgctggattttccttgttactcttttaaaag	771434..771741	gtgtccagtgggaggtgcagctggtggaggctgggggagacctggagaagcctggggggtccctgaaaatctcctgtgtagcctctgggttcactttcagttactatggcatgagttgggtctgccaggctctagggaaggggctgcagtgggtctcagccattacgagtggtggtagttgcatataccatgaagacactgtgaagggccaattcaccatctcctgagacaatggcaagaacatgctgattctgcaggtgaacagctgagagctgaggacaccactgtgtgtcactgcaatgtgtgta	771445..771741	gaggtgcagctggtggaggctgggggagacctggagaagcctggggggtccctgaaaatctcctgtgtagcctctgggttcactttcagttactatggcatgagttgggtctgccaggctctagggaaggggctgcagtgggtctcagccattacgagtggtggtagttgcatataccatgaagacactgtgaagggccaattcaccatctcctgagacaatggcaagaacatgctgattctgcaggtgaacagctgagagctgaggacaccactgtgtgtcactgcaatgtgtgta	771742..771748	cccagtg	771773..771781	acacaaact
BK063796	IGHV7-5*01	functional	N/A	776940..777416	atggactggagctggagaatcctcttcctggtggtgttggctacaggtaggtgattcctccagtcctttggcagaggaggggaacagggccagtcagcatgacttcatcatctcctattccctctccacaggtgtccactcccaggtgcagctggtgcagtctgaggctgaggtgaggaagcccggggaatccgtgaaggtctcctgcaaggcatctgggtacaccttcaccagcaatgcaatgagctgggtgcgacaggcaccaggaaagagcctgcagtacatgggatggatcaacacaaacactgggaaaccaacatatgcccagggcttctccggtcgatttattttctccatggacacctctgtcagcacagcctatctacagatcaacagcct…	776940..776985	atggactggagctggagaatcctcttcctggtggtgttggctacag	777071..777377	gtgtccactcccaggtgcagctggtgcagtctgaggctgaggtgaggaagcccggggaatccgtgaaggtctcctgcaaggcatctgggtacaccttcaccagcaatgcaatgagctgggtgcgacaggcaccaggaaagagcctgcagtacatgggatggatcaacacaaacactgggaaaccaacatatgcccagggcttctccggtcgatttattttctccatggacacctctgtcagcacagcctatctacagatcaacagcctgaactctgaggacacggccgtgtattactgtgcaagaga	777082..777377	caggtgcagctggtgcagtctgaggctgaggtgaggaagcccggggaatccgtgaaggtctcctgcaaggcatctgggtacaccttcaccagcaatgcaatgagctgggtgcgacaggcaccaggaaagagcctgcagtacatgggatggatcaacacaaacactgggaaaccaacatatgcccagggcttctccggtcgatttattttctccatggacacctctgtcagcacagcctatctacagatcaacagcctgaactctgaggacacggccgtgtattactgtgcaagaga	777378..777384	cacgatg	777408..777416	tcagaaacc
BK063796	IGHV3-4*01	functional	N/A	795171..795665	atggaatttgtacttggctgggttttccttgttgctcttttaaaaggtaattcatggtgaacaacagacattggggatgtgagtggatatgagtgagagaagacatgggggtgtcaccgatcccttacttgggtatcttgtgtctgcaggtgtccagtgtgaggtgcagctggtggagtctgggggagacctggtgaagcctggagggtctctgagactttcctgtacagcctctggattcaccttcagcagctacagcatgcaatgggtccgccaggctccagggaaggggctgcagtgggtcgcatatatacgctatgatggaagtagcacaagctacgcagactctgtgaagggccgattcaccatctccagagacaacggcaagaacacgctgta…	795171..795216	atggaatttgtacttggctgggttttccttgttgctcttttaaaag	795320..795626	gtgtccagtgtgaggtgcagctggtggagtctgggggagacctggtgaagcctggagggtctctgagactttcctgtacagcctctggattcaccttcagcagctacagcatgcaatgggtccgccaggctccagggaaggggctgcagtgggtcgcatatatacgctatgatggaagtagcacaagctacgcagactctgtgaagggccgattcaccatctccagagacaacggcaagaacacgctgtatctgcagatgaacagcctgagagccgtggacacggccatgtattactgtgcgataga	795331..795626	gaggtgcagctggtggagtctgggggagacctggtgaagcctggagggtctctgagactttcctgtacagcctctggattcaccttcagcagctacagcatgcaatgggtccgccaggctccagggaaggggctgcagtgggtcgcatatatacgctatgatggaagtagcacaagctacgcagactctgtgaagggccgattcaccatctccagagacaacggcaagaacacgctgtatctgcagatgaacagcctgagagccgtggacacggccatgtattactgtgcgataga	795627..795633	cacagtg	795657..795665	acacaaacc
BK063796	IGHV3-3*01	ORF	no CONSERVED-TRP: Arg instead of Cys	812211..-812705	atggaatttgtgcttggctgggttttccttgttgctcttttaaaaggtaattcatggtgaacaagagacgttgaggacatgagtggatatgagtgaaagaaaccatgggtgtgtgacagtttcctgaccatgatgtcttgtgtctgcaggtgtccagtgtgaggtgcagctggtggagtctgggggtgacctggtgaagcctggggggtccctgagactctcctgtgcagcttctggattcgccttcagtaactacggcatgagccgggtccgccagtctccagggaaggggctgcagtgggtcgcatggattagcagtagaagtagttacacatactacacagactctgtgaagggccaattcaccatctccagagacaacagcaagaacacgctgta…	812660..-812705	atggaatttgtgcttggctgggttttccttgttgctcttttaaaag	812250..-812556	gtgtccagtgtgaggtgcagctggtggagtctgggggtgacctggtgaagcctggggggtccctgagactctcctgtgcagcttctggattcgccttcagtaactacggcatgagccgggtccgccagtctccagggaaggggctgcagtgggtcgcatggattagcagtagaagtagttacacatactacacagactctgtgaagggccaattcaccatctccagagacaacagcaagaacacgctgtatctgcagatgagcagcctgagagccgaggacacggctgtatattactgtgcgagaga	812250..-812545	gaggtgcagctggtggagtctgggggtgacctggtgaagcctggggggtccctgagactctcctgtgcagcttctggattcgccttcagtaactacggcatgagccgggtccgccagtctccagggaaggggctgcagtgggtcgcatggattagcagtagaagtagttacacatactacacagactctgtgaagggccaattcaccatctccagagacaacagcaagaacacgctgtatctgcagatgagcagcctgagagccgaggacacggctgtatattactgtgcgagaga	812243..-812249	cacagtg	812211..-812219	acacaagcc
BK063796	IGHV4-2*01	functional	N/A	827982..828448	atgcagctgctgtggtccctcctctgccttctggcagctcccctaggtgaggatctggggactctgggatagacagtggcctttctgtgggatgggacagactcaccatgactctccttgtccccaggtgtcttgtctcaacttacacttcaggagtcaggcccaggactggtgaagccctcacagaccctctctctcacatgtgttgtctccgggggctccgtcaccagcagttactattggaactggatccgccagcgccctggaaaagcactggagtggatgggctactggacaggtagtacaaggtacaacccggctttccagggccgcatctccatcactgctgacacatccaagaaccagttctccctgcagctgagttccatgaccactgag…	827982..828027	atgcagctgctgtggtccctcctctgccttctggcagctcccctag	828109..828409	gtgtcttgtctcaacttacacttcaggagtcaggcccaggactggtgaagccctcacagaccctctctctcacatgtgttgtctccgggggctccgtcaccagcagttactattggaactggatccgccagcgccctggaaaagcactggagtggatgggctactggacaggtagtacaaggtacaacccggctttccagggccgcatctccatcactgctgacacatccaagaaccagttctccctgcagctgagttccatgaccactgaggacacggccgtgtattactgtgctagagg	828120..828409	caacttacacttcaggagtcaggcccaggactggtgaagccctcacagaccctctctctcacatgtgttgtctccgggggctccgtcaccagcagttactattggaactggatccgccagcgccctggaaaagcactggagtggatgggctactggacaggtagtacaaggtacaacccggctttccagggccgcatctccatcactgctgacacatccaagaaccagttctccctgcagctgagttccatgaccactgaggacacggccgtgtattactgtgctagagg	828410..828416	cacactg	828440..828448	acacaaacc
BK063796	IGHV1-1*01	pseudo	frameshifts in V-REGION: several insertions and deletions	839030..839502	atgacctggagctggagaatcctcatcttgatggcactggctacaagtaagggactttcagtctctgggctgaggaggggtcaaaggccagtcaagaatgacttcatccccacctgttccctttccaaaggcgtgtactccctggtgcagctgatgcagtctggggctgaggtgaggaagctgaagcatccaggaaggtctgccataggcatctggatacatggtcactgactactatatgcactgcatgtgacaagcccctggacaaaggcttgaatggagtgggttcattgaccatgaagatggtgccacaagttatgcatgacattccatggcagagtcaccctgatggcagacgcatctgctagcacagcctacatggagctgagcaatctgagg…	839030..839075	atgacctggagctggagaatcctcatcttgatggcactggctacaa			839171..839461	ctggtgcagctgatgcagtctggggctgaggtgaggaagctgaagcatccaggaaggtctgccataggcatctggatacatggtcactgactactatatgcactgcatgtgacaagcccctggacaaaggcttgaatggagtgggttcattgaccatgaagatggtgccacaagttatgcatgacattccatggcagagtcaccctgatggcagacgcatctgctagcacagcctacatggagctgagcaatctgaggtcggaggacatggccatgtttcactgtgggaga	839462..839468	caaactg	839494..839502	ccagaaacc
BK063796	IGHD1*01	functional	N/A													851535..851620	cgattcggactgggtctgtgtcacggtggtgtattatgatagttacggctactactcccacagcgtcacggaccccaccgaaaacc	851535..851543	cgattcgga	851556..851562	cacggtg	851563..851592	gtgtattatgatagttacggctactactcc	851593..851599	cacagcg	851612..851620	ccgaaaacc
BK063796	IGHD2*01	functional	N/A													852155..852230	gttttttgacaaggaacttcccactgtgttactacggtagctacagccacagtgacagaccccggggcaataaccc	852155..852163	gttttttga	852176..852182	cactgtg	852183..852201	ttactacggtagctacagc	852202..852208	cacagtg	852222..852230	caataaccc
BK063796	IGHD3*01	functional	N/A													854099..854186	ggattcgggctgggtctgtgtcacggtggggtattgtgatagttacggctactgcttcccacagcgtcacggaccccaccgaaaaccc	854099..854107	ggattcggg	854120..854126	cacggtg	854127..854157	gggtattgtgatagttacggctactgcttcc	854158..854164	cacagcg	854178..854186	cgaaaaccc
BK063796	IGHD4*01	functional	noncanonical 5'D-NONAMER: cgattcgga instead of agttattgt, however this X-GENE has been found rearranged													854249..854332	cgattcggactgggtctgtgtcacggtggggtattgtgatagttccgcctgcttcccacagcgtcacggaccccaccgaaaacc	854249..854257	cgattcgga	854270..854276	cacggtg	854277..854304	gggtattgtgatagttccgcctgcttcc	854305..854311	cacagcg	854324..854332	ccgaaaacc
BK063796	IGHD5*01	functional	N/A													854844..854917	gttttttgacaaggaacttcccactgtgataactacgataactaccacagcgacagacctcagggcgaaaaccc	854844..854852	gttttttga	854865..854871	cactgtg	854872..854888	ataactacgataactac	854889..854895	cacagcg	854909..854917	cgaaaaccc
BK063796	IGHD6*01	functional	N/A													856351..856426	ggttcttgtcacggggcctccaacagtggtctagaggactacacgtaccaccgtgatgcctcccatagcaccaaag	856351..856359	ggttcttgt	856372..856378	aacagtg	856379..856398	gtctagaggactacacgtac	856399..856405	caccgtg	856418..856426	gcaccaaag
BK063796	IGHD7*01	functional	noncanonical 5'D-NONAMER: ccatattgt instead of agttattgt, however this X-GENE has been found rearranged													857157..857233	ccatattgtctgagcgtctgtcactgtgggtactggaatagtatctcccacagtgacatgtcctgtgctcaaaacca	857157..857165	ccatattgt	857178..857184	cactgtg	857185..857204	ggtactggaatagtatctcc	857205..857211	cacagtg	857225..857233	tcaaaacca
BK063796	IGHD8*01	functional	noncanonical 3'D-NONAMER: gccacaaac instead of cacaaaaac, however this X-GENE has been found rearranged													858295..858369	ggtttctgaccccgcctgtgtcactgtggctacagtagcagctggatccacggtgacactctccaggccacaaac	858295..858303	ggtttctga	858316..858322	cactgtg	858323..858342	gctacagtagcagctggatc	858343..858349	cacggtg	858361..858369	gccacaaac
BK063796	IGHD9*01	ORF	noncanonical 5'D-NONAMER: ggactctgt instead of agttattgt													858529..858603	ggactctgtacgggcctgaagcagggtgagcgttagcggatggggctcaccgtgccccgcaccattcataaaaac	858529..858537	ggactctgt	858550..858556	cagggtg	858557..858575	agcgttagcggatggggct	858576..858582	caccgtg	858595..858603	cataaaaac
BK063796	IGHD10*01	functional	N/A													882823..882889	ggttttggctgagccaggaaccacagtgctaactggggccacagtgattcacaaccctacagaaacc	882823..882831	ggttttggc	882844..882850	cacagtg	882851..882861	ctaactggggc	882862..882868	cacagtg	882881..882889	acagaaacc
BK063796	IGHJ1*01	functional	noncanonical J-NONAMER: gtctttgtc instead of gcttttgtg, however this X-GENE has been found rearranged																									883550..883558	gtctttgtc	883550..883639	gtctttgtctgggaggcgcagctgggcagagactgtgcttctgggatttggtttactggggccaaggctccctggtcaccgtctcctcag	883580..883586	gactgtg	883587..883639	cttctgggatttggtttactggggccaaggctccctggtcaccgtctcctcag
BK063796	IGHJ2*01	functional	N/A																									883876..883884	gctttctgt	883876..883968	gctttctgtgtgcagcggctgggcagctgcaccagtgtggccatgactacttggacgtctggggccagggcaccctggtgaccgtctcctcag	883908..883914	cagtgtg	883915..883968	gccatgactacttggacgtctggggccagggcaccctggtgaccgtctcctcag
BK063796	IGHJ3*01	pseudo	no J-RS																															884101..884148	gcagggaccgttcctggggccaggggaccctggtccccatgtcctcag
BK063796	IGHJ4*01	functional	N/A																									884351..884359	ggtttttgt	884351..884437	ggtttttgtacaccccctgacggggcctttggcaatgtgactactttgagtactggggccaggggaccctggtcaccgtctcctcag	884383..884389	caatgtg	884390..884437	actactttgagtactggggccaggggaccctggtcaccgtctcctcag
BK063796	IGHJ5*01	functional	N/A																									884661..884669	acttcttgt	884661..884750	acttcttgtccagatttcctgcacaattgtcacattgtgacaactggcttgactactggggccaggggaccctggtcaccgtgtcctcag	884693..884699	cattgtg	884700..884750	acaactggcttgactactggggccaggggaccctggtcaccgtgtcctcag
BK063796	IGHJ6*01	functional	N/A																									885160..885168	ggttttggt	885160..885251	ggttttggtggggtgcggatggcgaattcgccactgtgactactatgctatggactactggggccaggggaccctggtcaccgtctcctcag	885191..885197	cactgtg	885198..885251	actactatgctatggactactggggccaggggaccctggtcaccgtctcctcag
BK063796	IGHJ7*01	ORF	noncanonical J-NONAMER: acttcttgt instead of gcttttgtg, noncanonical J-HEPTAMER: cattgtg instead of cacagtg																									885475..885483	acttcttgt	885475..885564	acttcttgtccagatttcctgcacaattgtcacattgtgacaactggcttgactactggggccaggggaccctggtcaccgtgtcctcag	885507..885513	cattgtg	885514..885564	acaactggcttgactactggggccaggggaccctggtcaccgtgtcctcag
BK063796	IGHJ8*01	functional	N/A																									885961..885969	ggttttggt	885961..886052	ggttttggtggggtgcggatggcgaattcaccactgtgactactatgctatgggctactggggccaggggacctcggtcaccgtgtcctcag	885992..885998	cactgtg	885999..886052	actactatgctatgggctactggggccaggggacctcggtcaccgtgtcctcag
BK063796	IGHM*01	functional	N/A																																	891275..891592	agaacccatcccctccaaacctcttccccctcatcacctgtgagagtttccagtccgatgagaccctggtggccatgggctgtctggccggggacttcctgcccgacaccgtcaccttctcctggacctacaagaatgacagtgaggtcagcaggcagaacgtcaagtacttcccgtcggttctgagagagggcaagtacgtggccacctcccaggtgttcctgccgtccgtcgacgtcctccagggctccgaggactacctcacctgcaaggtcaagcacacgaagggtaacaagtccgtgcacgtgcccctcccag	891275..895162	agaacccatcccctccaaacctcttccccctcatcacctgtgagagtttccagtccgatgagaccctggtggccatgggctgtctggccggggacttcctgcccgacaccgtcaccttctcctggacctacaagaatgacagtgaggtcagcaggcagaacgtcaagtacttcccgtcggttctgagagagggcaagtacgtggccacctcccaggtgttcctgccgtccgtcgacgtcctccagggctccgaggactacctcacctgcaaggtcaagcacacgaagggtaacaagtccgtgcacgtgcccctcccaggtgagagccgggccctcctcccgcggcggggcgggcagggggaggccagggggctgacgcctggttccctcccagcagcag…	891671..892009	cagccgtagaactgccccccaacgtgaccgtcttcatcccgccccgcgacgccttctctggcaacggccagcgcacgtcccagctcctgtgccaggccaggggcttcagccccaagcagatctccgtgtcctggtttcgtgacggaaagccgctcgcgtccggcatcgacactggcaaggtggaggccgacgggaaagtgtccgggacagtgacctacagagtgctcagcacgctgaccatcaccgagagcgcctggctcagccagagcgtgttcacctgccaagtggagcacagcggcgtgacctccgagaggaacgtgtcctccgtgtgcacctcca	892266..892583	acccagccgtgggcatcagagtcttcaccatccccccgtcctttgccaacatcttcctcaccaagtcggccaagctgtcctgcctggtcacagacctgggcacctacgacagcctgaccatcacctggacacgccagaacggcgagcctctgaaaacgcacaccaacatctctgagagccaccccaacatcaccttcagcgccatgggggaggccacggtctgtgtggaggactgggagtcaggggagcagttcacctgcacggtgacccacacggacctgccctcgccactgaagaagaccatctccaggcccaagg	892684..893075	gggtccccaagcacatgccgtctgtgtacgtcctgccgccaagccgggagcagctgagcctgcgggagtcagcctcggtcacctgcctggtgacgggcttctctcccccagacgtgtttgttcaatggctgcagaaggggcagcccgtgccccccaacacctacgtgaccagtgctccgatgcccgagccgcaagcccccggcctctactttgtgcacagcaccctgaccgtgagcgaggaggactggagcgccggcgagacctacacctgtgtagtcggccacgaggtcctgccccacatggtgaccgagcggagcgtggacaagtccaccggtaaacccaccctctacaacgtgtccctggtcttgtccgacacggccggcacctgctac	894953..895068	agggagaggtgagcgctgaggaggaagacttcgagaacctgaacaccgtgacgtccaccttcatcgtcctcttcctcctcagcgtcttctacagcaccacagtgacgctgttcaag	895154..895159	gtgaaa
BK063796	IGHD*01	functional	N/A																																	898717..898995	acaccgaaacgctgcatctgttccccttggtctcagagtgtaaagtcccgaagcaaggcgactccctaggcctggcctgcttggcacaaggaccctccgtggagtccttgcgggtggcctcgagctcgagctcggggccgcagacgaccaccatgatcacgctggggagccgagagcgcatgcagctgtccttcctgtcggtcttctggaagccggacccgcacttctgcagagccgtagtttccggccgcccgcagcagaagcccatcccgtggccag	898717..905908	acaccgaaacgctgcatctgttccccttggtctcagagtgtaaagtcccgaagcaaggcgactccctaggcctggcctgcttggcacaaggaccctccgtggagtccttgcgggtggcctcgagctcgagctcggggccgcagacgaccaccatgatcacgctggggagccgagagcgcatgcagctgtccttcctgtcggtcttctggaagccggacccgcacttctgcagagccgtagtttccggccgcccgcagcagaagcccatcccgtggccaggtgggtggccccaggcccccgaggtcgtcctccggagcgccccgcgccttccagcccgaggacgatgcaggcggctgtgcccagcaggcccgtggccagtcgccccaccctcctgccttc…	901084..901410	actgccggaaccacactcaccctcccagcctttacctgctgcagcctcccctgcggggcccgtggctccagggagaggccaccttcacctgcctggcggtgggggatgacctgcaggaggcccgcatgtcctgggcggtggccagggcgccccccagcggggcggtggaggaggaactgcgggaggagcacaccaacggctcccagagcctgagcagccggctggccttgcccgtgtccctgtgggcctcggggaccagcatcgcctgcacgctgagcctgcccaacaggccggcccaggtggcgtctgtggcaccgggacagcacg	901598..901909	cggccaccgcgcccagcagcctcactgtccgcgtcctgaccgtgcgccaagccgcctcctggctcctctgtgaggtgtcaggcttctcgcccccggacatcctcctcacctggctcaagggccgcacggaggtggaccctggtgcctttgccaccgcacgccccatggtccagcctgggaacagcacgttctggacctggagtgtcctgcgtgtcctcgcagcccagagcccaggcccggccacctacacgtgtgtggtgaggcatgatgcctcccggaagctgttcaacagcagccagagcctggacgctg			905438..905604	gtctggccacgacgcccccaccgccccagagccacgaggagagcagggggtacgccacggacctgggggacgccacggacctggaggacacgggcgggctgtggcccacgtttgccgccctcttcctgctcgctctgctctacagcggctttgtcaccttcatcaag	905900..905905	gtgaag
BK063796	IGHG2*01	pseudo	frameshift in CH1																																	945405..945696	cttccaccacggccccatcggttttcccactggcccccagctgcgggggccacccccggatccacagtggccctggcctgcctggtgtccggctacttccctgagcctgtcactgtgtcctggaactccggctccttgaccagcggtgtgcacaccttcccgtctgtcctgcagtcctcgggcctctactctctcagcagcatggtgaccgtgccctccagcaggtggcccagcgacaccttcatctgcaccgtggcccacccagccagtaacaccaaggtggacaagagag	945405..950300	cttccaccacggccccatcggttttcccactggcccccagctgcgggggccacccccggatccacagtggccctggcctgcctggtgtccggctacttccctgagcctgtcactgtgtcctggaactccggctccttgaccagcggtgtgcacaccttcccgtctgtcctgcagtcctcgggcctctactctctcagcagcatggtgaccgtgccctccagcaggtggcccagcgacaccttcatctgcaccgtggcccacccagccagtaacaccaaggtggacaagagaggtgagagaatgggcctcggggagggtgtccactgggacacaggcccggtctcctggccagcctggaccccagggctcaggggaggcaccgctggctgcctcacctgc…	946142..946465	catgtgatatgctcggaggaccttcagtcttcatgttccccccgaaacccaaggacaccctctccatttcccgaacccccgaggttacatgcatggtggtggacctggaagaccctgaggtccagatcagctggtttgtggacaaccaggaggtgcacgcggccaagacgaattcgcgtgagcagcagttcaacagcaccttccgtgtggtcagtgtcctccccatccagcaccaggactggctcaaggggaaggtcttcaagtgcaaggtcaacaacaaagctctcccatcccccattgagaggaccatctccaaggccagag					948601..948731	agctgctcctggacgacagctgtgccgaggaccaggatggggagctggacgggctgtggaccaccatctccatcttcatcaccctcttcctgctcagcgtgtgctacagcgccactgtgaccctctttaag	950217..950297	gtgaagtggatcttctcctcggtggtgcagctgaagcacacgatcgtccccgactacaggaacatgatcggccagggggcc
BK063796	IGHG4*01	functional	N/A																																	986249..986539	cttccaccacggccccatcggttttcccactggcccccagctgcggggccacccccggatccacagtggccctggcctgcctggtgtccggctacttccctgagcctgtcactgtgtcctggaactccggctccttgaccagcggtgtgcacaccttcccgtctgtcctgcagtcctcgggcctctactctctcagcagcatggtgaccgtgccctccagcaggtggcccagcgacaccttcatctgcaccgtggcccacccagccagtaacaccaaggtggacaagagag	986249..991187	cttccaccacggccccatcggttttcccactggcccccagctgcggggccacccccggatccacagtggccctggcctgcctggtgtccggctacttccctgagcctgtcactgtgtcctggaactccggctccttgaccagcggtgtgcacaccttcccgtctgtcctgcagtcctcgggcctctactctctcagcagcatggtgaccgtgccctccagcaggtggcccagcgacaccttcatctgcaccgtggcccacccagccagtaacaccaaggtggacaagagaggtgagagaatgggcctcggggagggtgtccactgggacacaggcccggtctcctggccagcctggaccccagggctcaggggaggcaccgctggctgcctcacctgca…	986981..987310	aatgtaatatgctgggagcaccttcggtcttcatcttccccccaaaacccaaggatgtcctcaagatggcccacacccctgaggtcacatgcgtggtggtggacctggcccaagaagacactgaggttgagatcagctggttcgtggacaaccaagaggtgcacacggccaagacgaattcgcctgagcagcagttcaacagcaccttccgtgtggtcagtgtcctccccatccagcaccaggactggctcaaggggaaggtcttcaagtgcaaggtcaacaacaaagctctcccagctgccattgagaggaccatttccaaggccagag					989444..989574	agctgctcctggacgacagctgtgccgaggaccaggatggggagctggacgggctgtggaccaccatctccatcttcatcaccctcttcctgctcagcgtgtgctacagcgccactgtgaccctctttaag	991104..991184	gtgaagtggatcttctcctcggtggtgcagctgaagcacacgatcgtccccgactacaggaacatgatcggccagggggcc
BK063796	IGHE*01	functional	N/A																																	1001755..1002051	cctccagccagggcctgtccgtgttccccctgaccccctgctgcaaaggtatggccggcgccacctcggtgagtctgggctgcctggtctcgggctacctcccaatgccggtgaccgtgacctgggacacggggtccctaaacaagagtgtcgccaccgtccccgccaccttcgaccagacctccggcctccacaacgccatcagccaggtgacctcctggggcgagtgggccaaacacacgttcacctgcagcgtggctcacgcggcgtcccccgccatcaacaagaccttcagag	1001755..1005488	cctccagccagggcctgtccgtgttccccctgaccccctgctgcaaaggtatggccggcgccacctcggtgagtctgggctgcctggtctcgggctacctcccaatgccggtgaccgtgacctgggacacggggtccctaaacaagagtgtcgccaccgtccccgccaccttcgaccagacctccggcctccacaacgccatcagccaggtgacctcctggggcgagtgggccaaacacacgttcacctgcagcgtggctcacgcggcgtcccccgccatcaacaagaccttcagaggtgagccgggcgctgggggaggagggacgggtgggcgggagcggtggacgggctcccaccaccctgcctggtccctcccggcgcgtgaggggccgggcggca…	1002208..1002531	cctgtgccatgaacttcagcccgccctccgtgaagctcttccactcctcctgcaacccgctgggcgacacccacaccaccatccagctcctgtgtctcatctccggctacgtcccgggggacatggaggtcatctggctggtggacgggcagagggtcacagacatgttctcctacaccgcgcccggcacacaggagggcaacgtgacctccacccacagcgagctcaacatcacccagggcgagtgggtgtcccagaaaacctacacctgccgggtcagctaccagggcttccactttgaggaccacgcgctcaagtgcacag	1002624..1002944	agtccgacccccgcggcgtgagcagctacctgagcccgcccagccctctggacctgtacgtccacaagtcgcccaagatcacctgcctggtggtggacctggccagcacggagggcatgagcctgacctggtcccgggaaagcggggagcccgtgcacccagacggactgaaggaggagactcagttcaacgggacggtcagcgtcacgtccaccctgccggtggacacacaggactgggtggagggcgaggcctaccactgcacggtgaaccacccagacctgcccaagagcctcgtgcgctccattgccaagacccctg	1003017..1003354	gccagcgagcggccccggaggtccacgtgttcctgcccccggaggaggacgagagcaccacggacagggtcacgctcacgtgcctgatccagaacttctttcccgcggacatctcggtgcagtggcttcgaaacgacaggcccatgcaggcgggccagcaggccaccacgcggccccacaaggtcccgggcgccaggcgcgccttcttcgtcttcagccgcctggaggtcagccggcgggactgggaggagcagaacagcttcgcctgccaagtggtgcacgaggccctgcccaagtcgcgagtcttcaagaaaacggtctccaaaaccccgggtaaa	1005179..1005312	agctggagctccaggagctgtgtgcggaggccgccgagagcgcagagctggacgagctgtgggccagcctgctcgccttcatcaccctcttcctgctctgcgtcagctacagtgccgccgtcaccctgctcaag	1005405..1005485	gtgaagtgggtcctggccgccgtgctgcaggagaagccacaggccacccgagactacgccaatgtcacgcggccggccgac
BK063796	IGHA*01	functional	N/A																																	1013502..1013807	agcccaaagccagccccagtgtcttcccactgagcctctgcagctgtgacgaagccgggcacgtggtcatcgcctgcctggtgcaggggttcttcccaccagagcccgtgaaggtgacctggagccccggcaaggagggcgcgtccgtgaggagctttccccctgtgaaggccacggccggcagtctgtacaccatgagcagccagctgaccctgcccgccgaccagtgccccgccgggtcgtccctgcaatgccacgttcagcacctctccgaccccagcaaggctgtgtctgtgccctgccaag	1013502..1017123	agcccaaagccagccccagtgtcttcccactgagcctctgcagctgtgacgaagccgggcacgtggtcatcgcctgcctggtgcaggggttcttcccaccagagcccgtgaaggtgacctggagccccggcaaggagggcgcgtccgtgaggagctttccccctgtgaaggccacggccggcagtctgtacaccatgagcagccagctgaccctgcccgccgaccagtgccccgccgggtcgtccctgcaatgccacgttcagcacctctccgaccccagcaaggctgtgtctgtgccctgccaaggtcagaggcggggaggcggggccaccctattctgtgaccacgtgccgctttgtccccgagggcgccgcgccagggcgggagtgggctgccgag…
BK063797	IGKV1-87*01	pseudo	frameshift in V-REGION: deletion of 26 nt in FR1-IMGT	8059..8528	atgaaggctcccactcagctcctgggtctcctgctgctctggctcccaggggggcaggagaaccctgggaatctgctcagccagtgtggtcatactgcttggccctccaggaagacctctcataacatgattcatagtgtggctatttgtttctatgtttccaatctcaggagccagttctgaaatccagatgacccagaccccacagagtcaccatcacctgccaggccagtcagaatgctaataagtggttagtctggtatcagcagaagccagggagagttcctaagctcctgatctatgaagcatccaagttggaaactggggtcccatcgcagttcagcggcagtgggtctgggacagacttcaccctcactatcagcagcctagagcctgaag…	8059..8107	atgaaggctcccactcagctcctgggtctcctgctgctctggctcccag	8229..8500	gagccagttctgaaatccagatgacccagaccccacagagtcaccatcacctgccaggccagtcagaatgctaataagtggttagtctggtatcagcagaagccagggagagttcctaagctcctgatctatgaagcatccaagttggaaactggggtcccatcgcagttcagcggcagtgggtctgggacagacttcaccctcactatcagcagcctagagcctgaagatgctgggacctactactgccaacatcacaacagctacccacc	8240..8500	gaaatccagatgacccagaccccacagagtcaccatcacctgccaggccagtcagaatgctaataagtggttagtctggtatcagcagaagccagggagagttcctaagctcctgatctatgaagcatccaagttggaaactggggtcccatcgcagttcagcggcagtgggtctgggacagacttcaccctcactatcagcagcctagagcctgaagatgctgggacctactactgccaacatcacaacagctacccacc	8501..8507	cacagcg	8520..8528	acataaacc
BK063797	IGKV8-86*01	functional	N/A	9724..10322	atgggagtcccaacccaactcctctgccttctgctggcctgcctcccaggtggggaggggagtgcaggggacatcccggagacggtgggagtcctctcctcctgactgtgagatctcctcagggatcctgcctgtggatccctgacccagggtctcccctccccttggaaacccaggtgctctcgggttctgggaccagggccgccagaatcttctgggaggaatgtggagtgggacctggtaaacaatggtgactttgtgttttgtttctaccgagctgcccacgggcacgtggggctgacccagtctccggccttcctccaggtgtccctgagagagggcgtgtccatcacctgcagggccaacgagagcgtcagcgattacttgagctggtatcag…	9724..9772	atgggagtcccaacccaactcctctgccttctgctggcctgcctcccag	10001..10294	ctgcccacgggcacgtggggctgacccagtctccggccttcctccaggtgtccctgagagagggcgtgtccatcacctgcagggccaacgagagcgtcagcgattacttgagctggtatcagcagaaaccaggccaggctcctcagcttctcatctatgatgctgataacctcaagtctggagtcccagaccggttctctgcgattcaatcggacaaagaattcatcctcaagatcagcgcagtagaggctgaggatgctgccagttattactgccagcggggttctatccttc	10012..10294	cacgtggggctgacccagtctccggccttcctccaggtgtccctgagagagggcgtgtccatcacctgcagggccaacgagagcgtcagcgattacttgagctggtatcagcagaaaccaggccaggctcctcagcttctcatctatgatgctgataacctcaagtctggagtcccagaccggttctctgcgattcaatcggacaaagaattcatcctcaagatcagcgcagtagaggctgaggatgctgccagttattactgccagcggggttctatccttc	10295..10301	cacggtg	10314..10322	gcagaaacc
BK063797	IGKV2-85*01	functional	N/A	12679..13462	atgacttcccctgctcagctcctggggctgctgattctctggatcactggtaaggacagaggggggttgagaaaggaatggggagtggggactgtgagtgctggggacacaaatggttatgatgaccacatgtcagaggtacacagcttgctttctaggataaggcatgtttagatccatgagcctgaggaaaattcgagaaggaaccaggaaggttctttgctctgatgaagactgtgatacagaaggagagggaaggtgtaggtgacttcttgaggccccttaatttgttgcaaactgtggattcttttttgaaattggatattttagggtagaaatcaacattttgaaatgatttagcctgaaagaaataacaagagaaaaattctgaaacggctc…	12679..12727	atgacttcccctgctcagctcctggggctgctgattctctggatcactg	13122..13434	gatccagtggggaaatcgtgatgacacagaccccgctgtcactgtccgtcacccccggagagccggcctccatctcctgcagggctagtcagagcctcctacatagtgatggaaacacctatttaaattggtaccggcagaagccaggccagtccccacagctcctcatctacttggtttccaaccgtttcactggagtcccagacaggttcagtggcagcgggtcagggacagatttcacgttgaggatcagcagggtggaggctgacgatatgggagtttattactgcgggcaaaatctacagtctcctcc	13133..13434	gaaatcgtgatgacacagaccccgctgtcactgtccgtcacccccggagagccggcctccatctcctgcagggctagtcagagcctcctacatagtgatggaaacacctatttaaattggtaccggcagaagccaggccagtccccacagctcctcatctacttggtttccaaccgtttcactggagtcccagacaggttcagtggcagcgggtcagggacagatttcacgttgaggatcagcagggtggaggctgacgatatgggagtttattactgcgggcaaaatctacagtctcctcc	13435..13441	cacagtg	13454..13462	acacaaacc
BK063797	IGKV2-84*01	pseudo	no 1st-CYS: STOP-CODON instead of Cys	19074..19883	atgaggttccctgctcagctccttgggctgctaatgttttggatccctggtaagaacagaggggtgaagaaagaaaactagtttgagtgcggggtaagctggggcacagctgccttccaagtgtattctgtgtgtctgtaagaggtgtgtgacttattctccagggtggggcaggagatgtagagatctgggagaatgaggaagattccagaaggaacaaggacctgtgctttgttggggactatgacagagaagatggagatggtgtgggcaatattcagaggggtctcattacttcaggaatgtctgcttcattcctcaatatgcatatatgagcctttttgaagtctgaaataatgacagtaatttttaaaaggcagtattttagttaaaaaagta…	19074..19122	atgaggttccctgctcagctccttgggctgctaatgttttggatccctg	19543..19855	gatccagtggggaaatcgtgatgacacagaccccactgtccctgcccatcacccctggagagtcagcttccatctcctagagggccagtcagagcctcctgcatagtaatggaaacacctatttgtattggttccggcagaagcctggccagtccccacaggatctgatctataaggtttcgaaccagtattcctgggtcccagacaggttcagtggcagcgggtcagggacagattttaccctgagaatcagcagggtggaggctgacgatgtgggagtttattactgtggacaaaatctacagtctcctcc	19554..19855	gaaatcgtgatgacacagaccccactgtccctgcccatcacccctggagagtcagcttccatctcctagagggccagtcagagcctcctgcatagtaatggaaacacctatttgtattggttccggcagaagcctggccagtccccacaggatctgatctataaggtttcgaaccagtattcctgggtcccagacaggttcagtggcagcgggtcagggacagattttaccctgagaatcagcagggtggaggctgacgatgtgggagtttattactgtggacaaaatctacagtctcctcc	19856..19862	cacagtg	19875..19883	acacaaacc
BK063797	IGKV2-83*01	ORF	noncanonical ACCEPTOR-SPLICE: nggnn instead of nagnn	32014..32821	atgaggttccctgctcagcactttgcactgctaatggtttggttccctggtaaggacagaatggggtgaggaagagaattagtggagggggagggggagttgtgagggcacattgctcttcgagtgtattctctgtgctggtagcaggtgtgtgactaatcttccagggtggggcaggggatgtgtagacctgggagagtgaggaagattccagaaggaacaaggacttgtgctctggttgggattgtgacagggaaggggtggatgctgttagcaatgatgagaggcctctctccactcgacaaatctcaggttgattatggtgattgtgcatttttggtgcatgctcagagtcacaagtattggggataaaacaaagtcgggtctctcaaataagag…	32014..32062	atgaggttccctgctcagcactttgcactgctaatggtttggttccctg	32481..32793	gatccagtggggaaatcgtgatggcacagaccccactctcactgcccatcacacctggagagccgtcctccatctcctgcagggccagtcggagcctcctgcacagtgatggaaatacctgtttgtattggtacctgcagaagccaggccagtctccacaaggcctcatctacttggtttccaaccgttactcctgggtcccagacaggttcagtggcagcgggtcagggacagatttcaccctgaccatcagcatggcggaggctgatgatgtgggggtctattactgcaggcaaagtttacagcatcctcg	32492..32793	gaaatcgtgatggcacagaccccactctcactgcccatcacacctggagagccgtcctccatctcctgcagggccagtcggagcctcctgcacagtgatggaaatacctgtttgtattggtacctgcagaagccaggccagtctccacaaggcctcatctacttggtttccaaccgttactcctgggtcccagacaggttcagtggcagcgggtcagggacagatttcaccctgaccatcagcatggcggaggctgatgatgtgggggtctattactgcaggcaaagtttacagcatcctcg	32794..32800	cacagtg	32813..32821	acataaacc
BK063797	IGKV2-82*01	functional	N/A	40323..41126	atgaggttccctgttcagctcctggggctcatgatgctctggtttccaggtaaacagggtgcccaaaggggaagggaaatgaaagggcaggatgaaccctgagggtaccagtttcccacataaattttgtttccatgtggaaacatgatggatggatggatgtcttcctactggggtggggtttgtgacttttagatctgtgggagaggaagagtcctgagggaaaaggacctgtatgttctctggtgacttcatggcactgaagactgggagggcttatgtgatttctagagacttctgttatgtcttgccaatctctggttcttttttgaaatgggaaagttttaagttctgaatcaaggtctcttaaaaggtcttttagtttgaaataaagagcaa…	40323..40371	atgaggttccctgttcagctcctggggctcatgatgctctggtttccag	40786..41098	gatccagtggggaagttgtattgacacagaacccactgtccctgtccatcactctgggagagccggcttccatctcctgccgggccagtcagagcctcctgcacagtaatagatacaattacttgcattggtacctgcagaagccaggccagtctccacagcttctgatctacttggccactaaccgtttcagtggggtcccagacaggttcagtggcagcgggtcagggacagatttcaccctgaggatcagcagggtggaggctgacgatgtggggatttattactgtgggcaaagtttacatgttcctca	40797..41098	gaagttgtattgacacagaacccactgtccctgtccatcactctgggagagccggcttccatctcctgccgggccagtcagagcctcctgcacagtaatagatacaattacttgcattggtacctgcagaagccaggccagtctccacagcttctgatctacttggccactaaccgtttcagtggggtcccagacaggttcagtggcagcgggtcagggacagatttcaccctgaggatcagcagggtggaggctgacgatgtggggatttattactgtgggcaaagtttacatgttcctca	41099..41105	cacagtg	41118..41126	acagaaacc
BK063797	IGKV2-81*01	pseudo	no INIT-CODON: Arg instead of Met, frameshift in V-REGION: deletion of 2 nt in CDR1-IMGT	42948..43942	aggaggttcccttttcttgtccttgggctactaatgccttggatcccaagtaagaacagagtgggagatgtgaaaggggaaatggtggggaaggcgagctcagggagcaacatgtttgaatgctttctttatgttcactctgcacactttcgaatacatattttttggtctctgggaaggggcatgagatatcagaatgtatgagaatgagaaggacctaaaagaagaagggcctgtgctgtagtgaagcctgtgccactgaaagaaggggatgttgcaggagaattctagagacccccttgtgtctgaaaatttctgtaatttcttggaatgggatatttttaatatgtaagtcaaattcacagaaaaagtaaattagcctgaaatatttagcaataa…	42948..42996	aggaggttcccttttcttgtccttgggctactaatgccttggatcccaa	43604..43914	gacctgatgggggtgttgtgatgacacagaccctactctccttgtgggtcacccctggagaactggcctccatctcctgcagaggcaggcagagcatcctacagtgaaggaaacttttttttgcactggttcctgcagcatccaggccactctccacaggacctgatttatttggtttcctactcttactccagggtcccgggcaggtgcagtggcagcaggtcaggcacagattttacccttaggatcagcagggtagaggctgaggaagtgggggtttatcacttccagcaaggtacacagtatcctcc	43615..43914	ggtgttgtgatgacacagaccctactctccttgtgggtcacccctggagaactggcctccatctcctgcagaggcaggcagagcatcctacagtgaaggaaacttttttttgcactggttcctgcagcatccaggccactctccacaggacctgatttatttggtttcctactcttactccagggtcccgggcaggtgcagtggcagcaggtcaggcacagattttacccttaggatcagcagggtagaggctgaggaagtgggggtttatcacttccagcaaggtacacagtatcctcc	43915..43921	caccctg	43934..43942	acacacatg
BK063797	IGKV2-80*01	functional	N/A	47872..48661	atgaggtttcctgctcagctcctggggctgctgatgctctgggccccaggtaagagcagagggggcatgagaaaggataacagggtgaggaagatgagctctccatgtttagatggaaggtatctgctagttagatgtgtatgtctttccctcaacgtggggcatgacatactgagacctgtcagggtgaagaagattgggaaaggagcgaggtctgtgttctggtgatcacagcaacatagaaatgggaggacttccagggacccctttgtaccttagaaaatctgttccttcttaaaattgaatatgtgggggatatgcatcaaaaccgcacgggaaagaaataatctcacatactataaatcataacaaatcataataaataacagaagggaaaca…	47872..47920	atgaggtttcctgctcagctcctggggctgctgatgctctgggccccag	48321..48633	gatccagtggggatattgtgatgacacagaccccactctcactgtcggttactcctggaaagcaggtttccatctcctgcagggccagtcagagcctcctgcacagtaatggaatgaactatttgtattggtacctgcagaagccaggccagtctccacagagcctgatctacttggcctccagccgttaccctggggttccagacaggttcagtggcagggggtcagggacagatttcaccctgactatcagcagtgtggaggctgaggatgtgggagtttattactgcctgcaaagtttagaatttcctcc	48332..48633	gatattgtgatgacacagaccccactctcactgtcggttactcctggaaagcaggtttccatctcctgcagggccagtcagagcctcctgcacagtaatggaatgaactatttgtattggtacctgcagaagccaggccagtctccacagagcctgatctacttggcctccagccgttaccctggggttccagacaggttcagtggcagggggtcagggacagatttcaccctgactatcagcagtgtggaggctgaggatgtgggagtttattactgcctgcaaagtttagaatttcctcc	48634..48640	cacagtg	48653..48661	acacaaacc
BK063797	IGKV2-79*01	functional	N/A	63838..64635	atgaggttccctgttcagctccttgggctcctcatactttggtttccaggtaaacagggtgcccaaaggggaagggaaatgggaaggcaggatgaaccctgagggcaccagtttctcacataaattttgtttccatgtgagatggatatcttcctactgggacagggcttttgacttttgacttttagatctgtgggagaggaagagtctgagggaaaaggacctgtatggactctggagacttcatggcactaaagactgggagggcttatgtgatttccagagacttctgttacgtcttgccaatttctggttcctttttgaaattggaaaggtttgagttctgaatcaaggtctcttaaaaggcattttagtttgaaataaagagcaaaggaaaat…	63838..63886	atgaggttccctgttcagctccttgggctcctcatactttggtttccag	64295..64607	gatccagtggggaaattgtattgacacagaccccactgtccctgtctgtcagttctagagagccggcttccatctcctgccgggccagtcagagcctcctgcacagtaatggaaacaattatttgcattggtacctgcagaagccaggccagtctccacagcttctgatcttctttgccactaaccgtttcagtggggtcccagacaggttcagtggcagcgggtcagggacagatttcaccctgaggatcagcagggtggaggctgacgatgtgggggtttattactgtgggcaaagtttacatgttcctca	64306..64607	gaaattgtattgacacagaccccactgtccctgtctgtcagttctagagagccggcttccatctcctgccgggccagtcagagcctcctgcacagtaatggaaacaattatttgcattggtacctgcagaagccaggccagtctccacagcttctgatcttctttgccactaaccgtttcagtggggtcccagacaggttcagtggcagcgggtcagggacagatttcaccctgaggatcagcagggtggaggctgacgatgtgggggtttattactgtgggcaaagtttacatgttcctca	64608..64614	cacagtg	64627..64635	acagaaacc
BK063797	IGKV2-78*01	pseudo	no INIT-CODON: Arg instead of Met, frameshifts in V-REGION: several insertions and deletions	66461..67453	agaagattccctgctcttcttctcgggctattaatgccttggatcccaagtaagaacggagtgggagatgtgaaaggagaaatggtgcagaaggtgagctctgggagcaccatgtttgaaagatttctccatgttaactctgcacacttttgaatacatatttcttggtgtctgggaatgggcatgagatgtttgaatgtatttgaatgagaaggacctaagagaagaaaggcctgtgctgtagtgaagcctgtgccactgaaagaaggggatgttgcaggagaattctagagacccccttgtgtctgaaaatttcttggaatgtgatatttttaatatgtgagtcaaattcacagaaaaagtaaattagcctgaattatttggcaagtaaaatgatga…	66461..66509	agaagattccctgctcttcttctcgggctattaatgccttggatcccaa	67118..67426	gacctgatgggggtgttgtgatgacacagaccctattctccctatcagtcaccctggagaggcagccttcatctcctgcagagactgcagagccacctgcagtgaagaaaacgcttatttgcactgcttcctacaggcttcaggccagtctccacaggacctcatttatttggtttcctactcttgctctggggtcccaggcaggttcagtggcagcaggtcaggcacagatttcacccttaggatcagcagggtggaggctgaggaagtgggggtttatcacttccagaaaggtatacagtatcctcc	67129..67426	ggtgttgtgatgacacagaccctattctccctatcagtcaccctggagaggcagccttcatctcctgcagagactgcagagccacctgcagtgaagaaaacgcttatttgcactgcttcctacaggcttcaggccagtctccacaggacctcatttatttggtttcctactcttgctctggggtcccaggcaggttcagtggcagcaggtcaggcacagatttcacccttaggatcagcagggtggaggctgaggaagtgggggtttatcacttccagaaaggtatacagtatcctcc	67427..67433	cactctg	67445..67453	acacacatg
BK063797	IGKV2-77*01	pseudo	STOP-CODON in V-REGION: position 44	71373..72150	atgagatttcctgctcagctcctggggctgctgatgctctgggtcccaggtaagagcagggggcatgagaaaggagaattgggtggggaaggtgagctctccatgtttagatggaaggtatctgctagttagatgtgtatgtttttccctcaaggtggggtgtgacatattaaatctgtcagggtgaggaggattgggaaaggagcaaggtctttgtcctggtgatcccccgcagcatagaaattagaagatagtataggtgacttccaggggcccctttgtaccttacaaaatctgttccttcttaaaattgaatatttggtggatatgcatcaaaatcacacataaaagaaattatctcacataccataaataatagaagggaaacatgaaaatact…	71373..71421	atgagatttcctgctcagctcctggggctgctgatgctctgggtcccag	71810..72122	gatccagtggggagatcgtgctgacacagaccccattctcgctgtctgtcacccctggagagccagcctccatctcctgcagagccagtaagagcctcctgaacagtaatggaatgaactatttgcattggtacctgtagaagccaggccagtctccacagatcctgatctacttggcctccaaccgttaccctggggtcccatataggttcagtggtagcgggtcagggacagatttcaccctgacaatcagcagggtggaggctgatgatgtgggaatttattactgcctgcaaagtttagaatttcctcc	71821..72122	gagatcgtgctgacacagaccccattctcgctgtctgtcacccctggagagccagcctccatctcctgcagagccagtaagagcctcctgaacagtaatggaatgaactatttgcattggtacctgtagaagccaggccagtctccacagatcctgatctacttggcctccaaccgttaccctggggtcccatataggttcagtggtagcgggtcagggacagatttcaccctgacaatcagcagggtggaggctgatgatgtgggaatttattactgcctgcaaagtttagaatttcctcc	72123..72129	aacagtg	72142..72150	acacaaacc
BK063797	IGKV2-76*01	pseudo	frameshift in V-REGION: deletion of 4 nt in FR2-IMGT, no V-NONAMER			73015..73063	atgaggattcctactcagctcctggggctcctcgtgctctgggtccctg	73676..73984	gatctgggggtaatatcatgatgacacatacagcactctcactgcccatcacgcctggagagccagcctccctctcctacagggccagtcagagcctcctccatagtaatgaaaacacctgtcttggtgcatgcagaatccaggccagtctccactgtgtcagatctatttggcttccatcttggaccttggggtcctggacagtttcagtggcagcaggttagggattgatttcactctgaaaatcagcagagtgtatgctgaggatgttggggtgtatttctttggacaaggtatacaataatctcc	73687..73984	aatatcatgatgacacatacagcactctcactgcccatcacgcctggagagccagcctccctctcctacagggccagtcagagcctcctccatagtaatgaaaacacctgtcttggtgcatgcagaatccaggccagtctccactgtgtcagatctatttggcttccatcttggaccttggggtcctggacagtttcagtggcagcaggttagggattgatttcactctgaaaatcagcagagtgtatgctgaggatgttggggtgtatttctttggacaaggtatacaataatctcc	73985..73991	cacagct
BK063797	IGKV2-75*01	functional	N/A	81844..82630	atgaggttccctgctcagctctttgtactgctaatgctttggtttcctggtaaggacagaggggggtgaggaagagaattagtgggggtggagggtgagctgtgagggcacacttctctccaagtatattctgtgtgccttgttctccagggtgggaaaggtgaaatttagatctgggagagtaagaaagattccagaaggaaccagcacctgtgctctggttgggactgtgacagaggagggggagatggttttagcaatgatgagaggcctttctccacttgacaaatctcagattgattattgtgattgtgtgtttttggtacattctcaaaatctcttaatgggaataaaacaaaattttagctaaaataaaggagacagagacaatggaaatca…	81844..81892	atgaggttccctgctcagctctttgtactgctaatgctttggtttcctg	82290..82602	gatccagcggggaaattgtgatgacacagaccccactgtccctgcccatcagccctggagagccggcctccatctcctgcaaggccagtcagagcctcctgtacagtaatggaaaaacctatttgcattggtacctgcagaagccaggccagtccccacagctcctgatctatgaggtttccaaccatttctctggggtctcagacaggttcagtggcagcgggtcagggacagatttcaacctgagaatcagcagggtggaggctgacgatatgggagtttattactgtgggcaaagtacagagtatcctcc	82301..82602	gaaattgtgatgacacagaccccactgtccctgcccatcagccctggagagccggcctccatctcctgcaaggccagtcagagcctcctgtacagtaatggaaaaacctatttgcattggtacctgcagaagccaggccagtccccacagctcctgatctatgaggtttccaaccatttctctggggtctcagacaggttcagtggcagcgggtcagggacagatttcaacctgagaatcagcagggtggaggctgacgatatgggagtttattactgtgggcaaagtacagagtatcctcc	82603..82609	cacagag	82622..82630	acacaaacc
BK063797	IGKV2-74*01	functional	N/A	93422..94209	atgaggttccctgctcagctcctggggctcttcatgctctggtttccaggtatacagtgtgcccaaagggcaagggaaatggaagggcaggatgaaccctgagggcaccagtttctcacataaattttgtttccatgtgagatggatgtcttcccactgggatggggtgtatgacttttatctgtgagagaggaagagtcctgagggaaaaggacctgtatggactctggtgacttcatggcactgaagactgggagggcttaggtgatttctagagacttctgttatgtcttgccaatctctggttcttttttgaaatgggaaaggtttgagttctgaatcaaggtctcttaaaaggccttttagtttgaaataaagagcaaaggaaaattatgggaa…	93422..93470	atgaggttccctgctcagctcctggggctcttcatgctctggtttccag	93869..94181	gatccagtggggaagttgtattgacacagaccccactgtccctgtccgtcactctgggagagccggcttccatctcttgccgggccagtcagagcctcctgcacagtactagatacaattttttgcattggtacctgcagaagccaggccagtctccacagcttctgatctacttggccactaaccgtttcactggggtcccagacaggttcagtggcagcgggtcagggacagatttcaccctgaggatcagcagggtggaggctgacgatgtgggggtctattactgtgggcaaaatttacatgctcctca	93880..94181	gaagttgtattgacacagaccccactgtccctgtccgtcactctgggagagccggcttccatctcttgccgggccagtcagagcctcctgcacagtactagatacaattttttgcattggtacctgcagaagccaggccagtctccacagcttctgatctacttggccactaaccgtttcactggggtcccagacaggttcagtggcagcgggtcagggacagatttcaccctgaggatcagcagggtggaggctgacgatgtgggggtctattactgtgggcaaaatttacatgctcctca	94182..94188	cacagtg	94201..94209	acagaaacc
BK063797	IGKV(II)-73*01	pseudo	degenerated pseudogene not assigned to subgroups with functional genes, no INIT-CODON: Arg instead of Met, frameshift in L-PART2: insertion of 1 nt, no V-NONAMER			96727..96775	aggaggttccctcctcttctccttgtgctactaatgccttggatcccaa	97365..97668	gactaaaatgggggtattgtgatgacagggaccctactctccttgtcagtcacccctggagagcggcctccatctcctgcagagacaggcagagagattcctgcagtgaaggaaatgcactggttcctgcagccttcaggccagtctccacaggacctcatttatttggtttcctactcttattccaggatcccaggcaggtgcagtggcagcgggcaggcacagatttcactcagaggatcagcagttttgaggctgaggaagtgggggtttatcacttccagcaaggtacacagtatcctcc	97377..97668	ggtattgtgatgacagggaccctactctccttgtcagtcacccctggagagcggcctccatctcctgcagagacaggcagagagattcctgcagtgaaggaaatgcactggttcctgcagccttcaggccagtctccacaggacctcatttatttggtttcctactcttattccaggatcccaggcaggtgcagtggcagcgggcaggcacagatttcactcagaggatcagcagttttgaggctgaggaagtgggggtttatcacttccagcaaggtacacagtatcctcc	97669..97675	caccctg
BK063797	IGKV2-72*01	pseudo	frameshift in V-REGION: deletion of 14 nt in FR1-IMGT	101613..102379	atgaggtttcctgctcagctcctgggactgctgatgctctgggtcccaggtaagagcagaggggacatgagaaaggagaatagggtggggaaggtgagctctccatgtttagatggaaggtatctgctagtaagttgtgtatgtctttccctcaaggtggggcgtgacatactgagatctgtcagggtaaggaagattgggaaaggagaaaagtctgtgttctggtgacccccgcagcatagaaacgggagggtagtataggtgactaccagggaccctttgtaccttagaaaatctgttccttcttaaaattgaatatgtggggaatatgcatcaaaataacacagaaaagaaataatctcacataccataaataatggaagggaaacatgaaaatgc…	101613..101661	atgaggtttcctgctcagctcctgggactgctgatgctctgggtcccag	102053..102351	gatccagcggggagattgtgctgacacagaccccactctcctggagagccggcctccatctcctacggggccagttaaagcctcctgtacagtaatggaaagaactatttgtattggtacctgcagaagccaggccagtctccacagattctgatctacttggcctccagccgttaccctggggtcccagacaggttcagtggcagcgggtcagggacagatttcaccctgacaattagccgggtagaggctgaggatgtgggagtttattactgcctgcaaagcttagaatttcttcc	102064..102351	gagattgtgctgacacagaccccactctcctggagagccggcctccatctcctacggggccagttaaagcctcctgtacagtaatggaaagaactatttgtattggtacctgcagaagccaggccagtctccacagattctgatctacttggcctccagccgttaccctggggtcccagacaggttcagtggcagcgggtcagggacagatttcaccctgacaattagccgggtagaggctgaggatgtgggagtttattactgcctgcaaagcttagaatttcttcc	102352..102358	cacagtg	102371..102379	acacaaacc
BK063797	IGKV2-71*01	pseudo	frameshift in L-PART2: deletion of 1 nt, frameshifts in V-REGION: several insertions and deletions, no V-NONAMER							109501..109797	gatatcatgatgaagcaaaccccactctcactgcccatcacccgtggagagccagcctccatctcctataggccagtcagagcctcctccatagtaatgaaaacacttgtcttggtgcatgcagaatccaggccagtctccactgagccggatctatttggcttccatcctggactttggggtcctggacagtttcagtggcagcaggttagggatcgatttcactctgaaaatcagcagagtgtatgctgaggatgctggggtttatttcttcggacaagatgtacagtaatctcc	109798..109804	tacagct
BK063797	IGKV2-70*01	pseudo	STOP-CODON in L-PART1	114934..115725	atgaggatccctgctcaactctttgcactgctaatggtttgatttcctggtaaggacagaatggggtgaggaagagaattagtggaggtggagggtgagctgtgagggcacagatgcttccaagtgtattccctgtgcctgtagcaggcgtgtgactagtccttcgggcatgtgtagatctgggagaatgaggaagattcgagaaggaacaaggacatgtgttctggtggggactgtgacagagaagtggtggatgctgttagcaatgatgagaggcctctcgccaatctcagattgattattgtgattgtgcatttttggtgcacactcggagccccaagtaatgggaataaaacaaagtagtgttttagctaaactataagagatagaaacaatgga…	114934..114982	atgaggatccctgctcaactctttgcactgctaatggtttgatttcctg	115385..115697	gatccagcggggaaattgtgatgacacagaccccactgtccctgcccatcagccctggagagccggcctccatctcctgcaaggccaatcagaacctcctgcacagtgatggaaaaacctatttgacttggttccggcagaagccaggccagtctccacagggcctgatctacttgctttccaaacgtttctctggggtctcagacaggttcagtggcagtgggtcagggacagatttcactttgaccatcagccgggtggaagctgatgatgtgggaatttattactgcggacaaagtatacagtctcctct	115396..115697	gaaattgtgatgacacagaccccactgtccctgcccatcagccctggagagccggcctccatctcctgcaaggccaatcagaacctcctgcacagtgatggaaaaacctatttgacttggttccggcagaagccaggccagtctccacagggcctgatctacttgctttccaaacgtttctctggggtctcagacaggttcagtggcagtgggtcagggacagatttcactttgaccatcagccgggtggaagctgatgatgtgggaatttattactgcggacaaagtatacagtctcctct	115698..115704	cacagtg	115717..115725	acacaaacc
BK063797	IGKV2-69*01	functional	N/A	126539..127331	atgaggttccctgctcagctcctggggttcctcatgctctggtttccaggtaaggacaggtgcccaaagaggaaggaaaatgggagggcaggatgaaccctgagggcaccgctctttcccacattaattctgtttccatgtgagatgggtatcttcctactgggatggggcttgtgacttttagatctgtgggagaggaagaatcctagggaaaaggacctgtatgtactctggtgatttcatggcactgaagatggggagggcttaggtgacttctaagcccctgctatgtcttgccaatctctagttcttttttgaaattggaaagttttgagttctgaatcaaaatctcttaaaaggcctgttagtctgaaataaagagcaaaagggaaattatgg…	126539..126587	atgaggttccctgctcagctcctggggttcctcatgctctggtttccag	126991..127303	ggtccagtggggaggttgtgatgacacagaccccactcttcctgcccgtcacccccggagaaccagcctccatttcctgcagggccagtcagagcctactacacagtgatggaaacacttatttgtattggtacctgcaaaagccaggccagtctccacagcttctgatctatggggtttcctaccgtttccttcgggttccgggcaggttcagtggcagtgggtcagggacagatttcaccctgagaatcagcagggtggaggctgacgatatgggagtttattactgcatgcaaggtacacatgatcctcc	127002..127303	gaggttgtgatgacacagaccccactcttcctgcccgtcacccccggagaaccagcctccatttcctgcagggccagtcagagcctactacacagtgatggaaacacttatttgtattggtacctgcaaaagccaggccagtctccacagcttctgatctatggggtttcctaccgtttccttcgggttccgggcaggttcagtggcagtgggtcagggacagatttcaccctgagaatcagcagggtggaggctgacgatatgggagtttattactgcatgcaaggtacacatgatcctcc	127304..127310	cacagtg	127323..127331	acacaaact
BK063797	IGKV2-68*01	pseudo	no L-PART1, several STOP-CODON in V-REGION					153183..153403	gatccagtggggatgtcgtgataacatagagcccactctcaaagcaggtcacccctgaagagacggcttccatctcctgcagagccattcatagcatcttacaaagtaatggaaacgcctatttgcattggttccagcagaagccaggctagtctccacagagcctgatctattcagtttccaaccatcactctggggtcccagacaggttcagtggcaga	153194..153403	gatgtcgtgataacatagagcccactctcaaagcaggtcacccctgaagagacggcttccatctcctgcagagccattcatagcatcttacaaagtaatggaaacgcctatttgcattggttccagcagaagccaggctagtctccacagagcctgatctattcagtttccaaccatcactctggggtcccagacaggttcagtggcaga	153544..153550	cacagtg	153563..153571	acacaaact
BK063797	IGKV3-67*01	functional	N/A	160213..160762	atgatatccccagctcagctcctctgcctcctgtccctctggctcccaggtgagaggaaaatgggatgattctgcgtatcagtgaaaactgtgttgtttggtcttatcacttggcaccttgactcagcaagcacaataactcaagctcaatacagaggaacaaaccagaagacagtggttaagatgtttatgcggctgacttttctgttttatttccaatctcaggtgccactggagaaatcgtgttgacgcagtctccagccttgctgtctttgtctccaggagaaaaagccactctcaactgcagagccagtcagagtgctagcagctacgtagcctggtaccagcaaaaacctggacaggctcccaggctcctcatctatggtgcatccaccaggg…	160213..160261	atgatatccccagctcagctcctctgcctcctgtccctctggctcccag	160438..160734	gtgccactggagaaatcgtgttgacgcagtctccagccttgctgtctttgtctccaggagaaaaagccactctcaactgcagagccagtcagagtgctagcagctacgtagcctggtaccagcaaaaacctggacaggctcccaggctcctcatctatggtgcatccaccagggccacggacatcccagcccggttcagcggcagtgggtctgggacagactttaccctcaccatcagcaacctggaacgtgaagatgctgcaatttatcactgtcatcagtataatatcgggtacc	160449..160734	gaaatcgtgttgacgcagtctccagccttgctgtctttgtctccaggagaaaaagccactctcaactgcagagccagtcagagtgctagcagctacgtagcctggtaccagcaaaaacctggacaggctcccaggctcctcatctatggtgcatccaccagggccacggacatcccagcccggttcagcggcagtgggtctgggacagactttaccctcaccatcagcaacctggaacgtgaagatgctgcaatttatcactgtcatcagtataatatcgggtacc	160735..160741	caccgtg	160754..160762	acaaaaacc
BK063797	IGKV2-66*01	pseudo	frameshift in L-PART2: deletion of 1 nt, frameshifts in V-REGION: several insertions and deletions			171096..171144	atgaggttcccttctcagctcctggggctgctgatgctctgggtcccag	171757..172069	atccacggggaggtcgtgctgactcagaccccactcttgttgctggtcacccctggagagctggcctccatctcctgcagggccagtcggagcctcctgcacagcaatagaaaatcctatttaaattggtacttgcagaagccaggccagtccccacagtccctgatctatgaggctttccaaccgtttcactggggtccccagacaggttcagtgacagcgggtcagggacagatttcaccctgagaatcagcagggtagaggctgacaatgtgggggtttattacttcgggtgaagtatatatgttcctcc	171766..172069	gaggtcgtgctgactcagaccccactcttgttgctggtcacccctggagagctggcctccatctcctgcagggccagtcggagcctcctgcacagcaatagaaaatcctatttaaattggtacttgcagaagccaggccagtccccacagtccctgatctatgaggctttccaaccgtttcactggggtccccagacaggttcagtgacagcgggtcagggacagatttcaccctgagaatcagcagggtagaggctgacaatgtgggggtttattacttcgggtgaagtatatatgttcctcc	172070..172076	cacagtg	172089..172097	acacaaact
BK063797	IGKV7-65*01	functional	N/A	177812..-178451	atggggtccgggactcccctgctatggatcctgctgctctgggctccaggtgagaggggggcacactgagaaatggtgggcaaactcaactgtggcctcgatgctttcagtgtgtctgggttcctggtggctggaattcaagcatttggcatggggttccagttgcccaattcccttccattttctggttcctcagagtgttgtccatgactttgactacaaggtcatcagtgctgtgggcctccactaggatgctctcagtatctctgttaaatttgttgtgtttctcattccaggctgctctggggacattgtgctgacccagtctccagcctctttgactgtgtctccagggcagagggccaccatctcttgtaagaccagtcagaacgttggtga…	178403..-178451	atggggtccgggactcccctgctatggatcctgctgctctgggctccag	177840..-178155	gctgctctggggacattgtgctgacccagtctccagcctctttgactgtgtctccagggcagagggccaccatctcttgtaagaccagtcagaacgttggtgacatttggggcatgacacactatattacatggtatcaacaaaaatcaggacagcgtccaagaatgctgatttataaagcatccagtcaagcatctggggccccggcccgcttcagtggcagtgggtctgggactgaattcagtctcacaattgatcccgtggaggatggggatgctgccaactattactgcaagcagagcaaggagacacctcc	177840..-178144	gacattgtgctgacccagtctccagcctctttgactgtgtctccagggcagagggccaccatctcttgtaagaccagtcagaacgttggtgacatttggggcatgacacactatattacatggtatcaacaaaaatcaggacagcgtccaagaatgctgatttataaagcatccagtcaagcatctggggccccggcccgcttcagtggcagtgggtctgggactgaattcagtctcacaattgatcccgtggaggatggggatgctgccaactattactgcaagcagagcaaggagacacctcc	177833..-177839	cacggtg	177812..-177820	acaaaaacc
BK063797	IGKV4-64*01	functional	N/A	181525..-182101	atggggtcacagctccaattcctcctctttgcggcactgggcatctcaggtgagaggctgagaggagaaagatctttataaaattggcaaatgactttacaacatgttatgaataaaacatttcattaaaacagtttgattacttatgaaaaataaggaaacctacatttttagatacatattttagtatactaatgagacagtgtatggccactgtccatttgtgattgcaggtgtgtctggggacatcgtgatgacccagtctccagcctccctgaacgggtctccaggagaacgcattgccatgaactgcaagtctagccagagtcttctatacagctccaaccagaagaactacttagcttggtaccagcagaagccagggcaggctcctaagct…	182053..-182101	atggggtcacagctccaattcctcctctttgcggcactgggcatctcag	181553..-181868	gtgtgtctggggacatcgtgatgacccagtctccagcctccctgaacgggtctccaggagaacgcattgccatgaactgcaagtctagccagagtcttctatacagctccaaccagaagaactacttagcttggtaccagcagaagccagggcaggctcctaagctactcatcatctgggcatccacccgggcatctggggttcccgaccggttcagcggcagtgggtctgggacagacttcaccctcaccatcagcaacctccaggctgaagatgtgggaaactattactgcatgcagtattatagctttccgcc	181553..-181857	gacatcgtgatgacccagtctccagcctccctgaacgggtctccaggagaacgcattgccatgaactgcaagtctagccagagtcttctatacagctccaaccagaagaactacttagcttggtaccagcagaagccagggcaggctcctaagctactcatcatctgggcatccacccgggcatctggggttcccgaccggttcagcggcagtgggtctgggacagacttcaccctcaccatcagcaacctccaggctgaagatgtgggaaactattactgcatgcagtattatagctttccgcc	181546..-181552	cacagtg	181525..-181533	acacaaacc
BK063797	IGKV1-63*01	functional	N/A	189829..190402	atggtgactccatcacagcttcttggccttctgctcctctgggttccaggtgagaatatttagacaaaggtgattaaagtgggggtatgattttccatccctgattttctttcttcattgggaattcatccacaggtgaagttggcttgttttataataagtagtattctctgtcctacctaagtagatattagtgacttccatgtacatatcatgagactctgctgatgtttcttgtgtggtttcagcctctcatggcgagattgtcctgacccagtctcctgccgtcctgtccatggctccaaaagaaagagtcaccatcacctgccaggccagtcagaacattaacaagtggttagcctggtatcatcaggagccagggagagctcctaagctcct…	189829..189877	atggtgactccatcacagcttcttggccttctgctcctctgggttccag	190077..190374	cctctcatggcgagattgtcctgacccagtctcctgccgtcctgtccatggctccaaaagaaagagtcaccatcacctgccaggccagtcagaacattaacaagtggttagcctggtatcatcaggagccagggagagctcctaagctcctcatctatgaggcatccaagttgataactggggtcccatcacggttcagcggcagtgggtctgggacagacttcactctcaccatcagcagcctggagcctgaagatgctgggacctactattgcctgcagtctaacagctacccgcc	190088..190374	gagattgtcctgacccagtctcctgccgtcctgtccatggctccaaaagaaagagtcaccatcacctgccaggccagtcagaacattaacaagtggttagcctggtatcatcaggagccagggagagctcctaagctcctcatctatgaggcatccaagttgataactggggtcccatcacggttcagcggcagtgggtctgggacagacttcactctcaccatcagcagcctggagcctgaagatgctgggacctactattgcctgcagtctaacagctacccgcc	190375..190381	cacagtg	190394..190402	gcataaacc
BK063797	IGKV8-62*01	functional	noncanonical V-NONAMER: gcaataacc instead of acacaaacc, however this X-GENE has been found rearranged	202788..203389	atgggagtcctgacccaactcctctgccttctgctggcctgcctcccaggtgaggaggggagtgcagcggacatccccgaggtggtggagtcctctcctcccgactgtgggatctccccaaggatcctccctgtggatacctgacccggggtctcccctcccatcggaatcccaggtgctctcagattagggaccagggatgccagaatcttctgggaggaacatggggtgggacctggtaaacaatggtggctttgtgatttccttccaatccagctgtctgtgcgcacacggagctgacccagtctccagccttcctctccgtgtccctgggagacagcgtgtccatcacctgcagggtcaacgagagcgtcagcgattacttgagctggtatcagc…	202788..202836	atgggagtcctgacccaactcctctgccttctgctggcctgcctcccag	203064..203361	ctgtctgtgcgcacacggagctgacccagtctccagccttcctctccgtgtccctgggagacagcgtgtccatcacctgcagggtcaacgagagcgtcagcgattacttgagctggtatcagcagaaaccaggccaggctcctaagcatctcatctatgatgctgataacctcaagtctggtgtcccagcccggttctctgcgattcagtcggacaaagaattcaccctcaaaatcagcgcagtagaggctgaggatgctgccagttattactgccagcaggattatatacttcctcc	203075..203361	cacacggagctgacccagtctccagccttcctctccgtgtccctgggagacagcgtgtccatcacctgcagggtcaacgagagcgtcagcgattacttgagctggtatcagcagaaaccaggccaggctcctaagcatctcatctatgatgctgataacctcaagtctggtgtcccagcccggttctctgcgattcagtcggacaaagaattcaccctcaaaatcagcgcagtagaggctgaggatgctgccagttattactgccagcaggattatatacttcctcc	203362..203368	cacggtg	203381..203389	gcaataacc
BK063797	IGKV2-61*01	pseudo	frameshift in L-PART1 causing defectuous DONOR-SPLICE	210127..210877	atgaggttcccttctcagctcctgggctgctgatgctcagggtcccaggtaagagcagaaggaggatgaggaaggagatggggtggggagggtgagctgtctgggtgatggtagtccctatgggtgctctgtccaggggtgagattgtcctccaataggggaatttagttttgagacagtgaaagctaggaggaaactaaagggaatgaagaacagtgctttagtgagatgctgaaagagaaaaatgtggccactctatgcaattttggggttatccatggagattggatatttttagagcaagaatcaaatcacgaaatacgatttagcctaacataaatgaaatttaaaatcataaaaatggcttataatgtgtcaaattaacctgtacttacctct…	210127..210174	atgaggttcccttctcagctcctgggctgctgatgctcagggtcccag	210537..210849	gatccagcggggatatagtgctgacacagaccccactgtctctgtccatcacccccggagagtcagcctccatctcctgcagggccagtcagagccttgtacacagtaatggaaacacccatttgagttggtacctgcagaaaccaggccagtccccacagctcctgatctacaagatttccaaccatttcactggggtcccagacaggttcagtggcagcgggtcagggacagatttcaccctgacagtcagcagggtggaggctgatgatgtgggagtttattactgcgggcaagatacacagtatcctcc	210548..210849	gatatagtgctgacacagaccccactgtctctgtccatcacccccggagagtcagcctccatctcctgcagggccagtcagagccttgtacacagtaatggaaacacccatttgagttggtacctgcagaaaccaggccagtccccacagctcctgatctacaagatttccaaccatttcactggggtcccagacaggttcagtggcagcgggtcagggacagatttcaccctgacagtcagcagggtggaggctgatgatgtgggagtttattactgcgggcaagatacacagtatcctcc	210850..210856	cacagtg	210869..210877	acacaaacc
BK063797	IGKV2-60*01	pseudo	frameshift in L-PART2: insertion of 1 nt	215256..216015	atgaggttcccttttcagcttctggggctgctgatgctctgggtcccaggtaagagcagatggggaggagatgggagattggggtggggagggtgagctgtctgggttctattacttcctatgtgtgttctgttcaggggtgagataaccctgcaagaggggaatttaattttgagatatgtgaaaattatgaggaaacttaagggaaaaaagaacagtgcttttgtgagatggtgaaaaaaaaaaattgtgcccactctgtgccctgcaattcttgggttatccctggagattggatatatttaaattaggacttaattcacaaaatgtgatttatcctaacataaatgaaatttaatataagaaacatggtttataatatttctccataacctatag…	215256..215304	atgaggttcccttttcagcttctggggctgctgatgctctgggtcccag	215674..215987	gatccagtggggaaaatcatgatgacacagaccccactgtccctgcccatcacccctggagagccagcctccatctcctgccaggccagtcagagcctcgtacacaataatgaaaacacctatttgcattggtacctgcagaagccaggccagtccccacagggcctgatctacagggtttccaaccatttcacttgggtcccagacaggttcagtggcagcgggtcagggacagatttcaccctgagaatcagcacggtggagggtgacggtgttggggtttattactgcgggcaaagtacacacgatccttc	215686..215987	aaaatcatgatgacacagaccccactgtccctgcccatcacccctggagagccagcctccatctcctgccaggccagtcagagcctcgtacacaataatgaaaacacctatttgcattggtacctgcagaagccaggccagtccccacagggcctgatctacagggtttccaaccatttcacttgggtcccagacaggttcagtggcagcgggtcagggacagatttcaccctgagaatcagcacggtggagggtgacggtgttggggtttattactgcgggcaaagtacacacgatccttc	215988..215994	cacagtg	216007..216015	acacaaacc
BK063797	IGKV2-59*01	pseudo	no L-PART2, truncated pseudogene, frameshift in V-REGION: deletion of 1nt in FR1-IMGT	221912..222648	atgaggttcacctctcggctcctggggctgctgatgctctgggtaccaggtaagagcagagggggaatgagatgggagattgtggtggggaaggtgagctgtctgggtgctgttactccccatgtgtgttctgtccaggggtgagattgtgctccaagatgggaatttagttttgaaatccgagaaaattatgagaaattaaaaggaacaaagaatagtgctttagtgagatgcaggggaaaaaaaaaactgtagctactctgtgctctacaattcttgggttatccatggaaactggatatatttacagtaggaatccaatcacaaaatatgattttgcctaatgtaaataaaattcaaattcataataatggctcataatgtttctccataacctga…	221912..221960	atgaggttcacctctcggctcctggggctgctgatgctctgggtaccag			222348..222621	tcactgtccgtcaccccaaagagctggcctccatctcctgtagggtcagtcagaacctcctacacagtaatgggaacacctatttgagttgattctggcagaagccaggccagtccccacagggcctgatcggcaaggtttccaaccatttcactggggtcccagacaggttcaggggcagcaggtcagggacagatttcaccctgaccatcagcagggtggaggctgacaatgtgggagtttattactgcaagcaaggtacacatgagcctcc	222622..222628	cacagtg	222641..222649	acacaaacc
BK063797	IGKV3-58*01	functional	N/A	227198..-227778	atggtgtcacagaggcaggtcttcctatccttgttcctatgggtctcaggtaagaagctgaaaagtgtcataatccttctggagtagtgtcattttaaacaactttttaagatatataatgaaaaacactggttatttccaaaatagacccaatgatgtactgccatgtggtaccattaggaagcacgtttgcaatgacatatttcagtgtgactgggataaagtgtgtctgtatcaccatttttctgattgcaggtgcctgtggggacatcacaatgactcagtctccaggctccctggctgtgtctccaggtcagcgggtcaccatgaactgcagagccagtcagagtgttagcaactatgtagcctggtaccagcagaaacctgggcaggctccca…	227730..-227778	atggtgtcacagaggcaggtcttcctatccttgttcctatgggtctcag	227226..-227523	gtgcctgtggggacatcacaatgactcagtctccaggctccctggctgtgtctccaggtcagcgggtcaccatgaactgcagagccagtcagagtgttagcaactatgtagcctggtaccagcagaaacctgggcaggctcccaggctcctcatctatgctgcatccagcagggccacgggcataccagaccggttcagcggcagtgggtctgggacagacttcaccttcagcatcagcaacctccaggccgaagatgtgggggactattactgtcagcagtattatagctctctacc	227226..-227512	gacatcacaatgactcagtctccaggctccctggctgtgtctccaggtcagcgggtcaccatgaactgcagagccagtcagagtgttagcaactatgtagcctggtaccagcagaaacctgggcaggctcccaggctcctcatctatgctgcatccagcagggccacgggcataccagaccggttcagcggcagtgggtctgggacagacttcaccttcagcatcagcaacctccaggccgaagatgtgggggactattactgtcagcagtattatagctctctacc	227219..-227225	cacagtg	227198..-227206	acagaaacc
BK063797	IGKV1-57*01	pseudo	no L-PART1, frameshift in V-REGION: deletion of 28 nt in FR3-IMGT					233532..233798	ctgaatcccatgagactgtgctgacccagtctcctgccatcctgtccatggctccaaaagaaggagtcagcatcacctgccgggccagtcagaacattaacaagtggttaacctggcatcagcaggagccagcgagggctaagctcctcatctatgaatcatccaagttggaaactggggtcccatcacggattagcagcagtgggtcagcctggagcctgaagatgctgggacctactattgcctgcagtctaacagctacccacc	233543..233798	gagactgtgctgacccagtctcctgccatcctgtccatggctccaaaagaaggagtcagcatcacctgccgggccagtcagaacattaacaagtggttaacctggcatcagcaggagccagcgagggctaagctcctcatctatgaatcatccaagttggaaactggggtcccatcacggattagcagcagtgggtcagcctggagcctgaagatgctgggacctactattgcctgcagtctaacagctacccacc	233799..233805	cacagtg	233818..233826	acataaacc
BK063797	IGKV8-56*01	pseudo	frameshift in V-REGION: deletion of 1 nt in FR3-IMGT	239874..240476	atgggagtcctgacccaactcctctgccttctgctggcctgtctcccaggtgaggaagggagtacaggggacatccacttgatagtgggagtcctctcctcttgactgtgggatctccgcagggatcctccctgtggatccctgacccagggtctccccttccatcggaaacccaggagttctcagattagaagaccagggccaccagaatcttctgggaagaacatggagtatgacatggtaaacaatggtgactttgtgtttttcttccaacccagctgtccattggcacacggggctgacccagtctccagccttcttctccgagtccctgagacaggacgcatacatcatctgcagggccaacaagagtgtcagcaattatctgagctggtatca…	239874..239922	atgggagtcctgacccaactcctctgccttctgctggcctgtctcccag	240152..240448	ctgtccattggcacacggggctgacccagtctccagccttcttctccgagtccctgagacaggacgcatacatcatctgcagggccaacaagagtgtcagcaattatctgagctggtatcagcagaaaccaggccaggctcctaagtatctcatctatgatgctgataacctcaagtctcgtgtcccagatggttctctgcgattcagttggacagagaattcatcttcaaaatcagcacagtagaggctgaggatgctgccagttattgctgccagcaggattatattcttcctcc	240163..240448	cacacggggctgacccagtctccagccttcttctccgagtccctgagacaggacgcatacatcatctgcagggccaacaagagtgtcagcaattatctgagctggtatcagcagaaaccaggccaggctcctaagtatctcatctatgatgctgataacctcaagtctcgtgtcccagatggttctctgcgattcagttggacagagaattcatcttcaaaatcagcacagtagaggctgaggatgctgccagttattgctgccagcaggattatattcttcctcc	240449..240455	cacggtg	240468..240476	gtaataacc
BK063797	IGKV2-55*01	functional	N/A	246729..247490	atgaggttcccttctcagctcctggggctgctgatgctctgggtcccaggtaagagcagagggggaggagatgggagattggggtggggagggtgagctgtctgggtgctgttagtccctatgtgcgtactgtccaggggtgagattcccctccaagaggggaatttaattttgaaatctgagaaaattatgagaaattaaagggaacaaagaacagtgttttagtgagatgctgggggtggggggaactgtggccactctatgccctgcaattcttgggttatccatggaaatgggatgtatttacagtaggaatttaattacaaaataagatttagcctaatataaatgatatttaaattcataataatggctcataatggtttttccataacctgt…	246729..246777	atgaggttcccttctcagctcctggggctgctgatgctctgggtcccag	247149..247462	gatccagtggggaggtcgtgctgacacagaccccactctcactgtcagtcacccccggagagtcagcctccatctcctgcagggccagtcagagcctcgtacacagtaatggaaacacctatttaaattggtacctgcagaagccaggccagtccccacagctcctgatctacaaggtttccaaccgtttcactggggtcccagacaggttcagtggcagtgggtcagggacagatttcaccctgagaatcagcagggtggaggctgacgatgtgggagtttattactgttcagcaagatacacatgctcctcc	247160..247462	gaggtcgtgctgacacagaccccactctcactgtcagtcacccccggagagtcagcctccatctcctgcagggccagtcagagcctcgtacacagtaatggaaacacctatttaaattggtacctgcagaagccaggccagtccccacagctcctgatctacaaggtttccaaccgtttcactggggtcccagacaggttcagtggcagtgggtcagggacagatttcaccctgagaatcagcagggtggaggctgacgatgtgggagtttattactgttcagcaagatacacatgctcctcc	247463..247469	cacagtg	247482..247490	acacaaacc
BK063797	IGKV1-54*01	pseudo	no CONSERVED-TRP: STOP-CODON instead of Trp	257019..257592	atggtgactccatcacagcttcctggccttctgctcctctgggttccaggtgagaatatttacacaaagcagattaaagtgggggtatgattttcatgcctgattttatttcttcattgggaatccttccagagatgaatttagcatattttaaaaataagtagtatcctatgtcccaccgaacgagatactggtgacttccatgtacatatcatgaggctctgccaatgtttcctgtgtggtttcagcctctcatggcgagattgtgctgagccagtctcctgccgtcctgtccatggctccaaaagaaggagtcaccatcacctgcggggcgagtcagaacattaacaagtggttagcctgatatcagcaggagccagggagagctcctaagctcct…	257019..257067	atggtgactccatcacagcttcctggccttctgctcctctgggttccag	257267..257564	cctctcatggcgagattgtgctgagccagtctcctgccgtcctgtccatggctccaaaagaaggagtcaccatcacctgcggggcgagtcagaacattaacaagtggttagcctgatatcagcaggagccagggagagctcctaagctcctgatctatgcaacatccaagctggaaactggggtcctgtcgaggattagcagcagtgggtctgggacagacttcaccctaagaatcagcagcctggagcctgaagatgctgggacctactactgccaacagtctaacagctacctgcc	257278..257564	gagattgtgctgagccagtctcctgccgtcctgtccatggctccaaaagaaggagtcaccatcacctgcggggcgagtcagaacattaacaagtggttagcctgatatcagcaggagccagggagagctcctaagctcctgatctatgcaacatccaagctggaaactggggtcctgtcgaggattagcagcagtgggtctgggacagacttcaccctaagaatcagcagcctggagcctgaagatgctgggacctactactgccaacagtctaacagctacctgcc	257565..257571	cacagta	257584..257592	acatacacc
BK063797	IGKV2-53*01	functional	N/A	263472..264232	atgaggttcccatctcagttcctggggcttctgatgctctgggtcccaggtaagagcaaagctgggaggagatgggagattgcagtgaggagggtgagcttttgggtgctgttagtccctatgtgtgttctctccaggggtgagattgccctccgaaaaggggtattaaatattgagatctgtgaaaattatgaagactctgcaaggacaaaagaacagtgctttagtgagatgctgaaggaaaaaaaatgtggccactctgtgccctgcaattcttgggttctccatggaaattgaatatatttagaataggaatccaatcacaaaataatgatttggcctaatataatcaaaatttaaaatcataaaaatggattacactcttattccataatctgt…	263472..263520	atgaggttcccatctcagttcctggggcttctgatgctctgggtcccag	263892..264204	gatccagcggggaggtcgtgctgactcagaccccactcttgctgtccgtcactcccggagagccagcctccatctcctgcagggccagtcagagcctcgtacacagtaatggaaacacctatttgcattggtacctgcagaagccaggccagtccccacagctcctgatctacaaggtttccaaccgttacactggggtcccagacaggttcagtggcagtgggtcagggacagatttcaccctgagaatcagcagggtggaggctgatgatgtgggagtttattactgttttcaagaatcacattttcctcc	263903..264204	gaggtcgtgctgactcagaccccactcttgctgtccgtcactcccggagagccagcctccatctcctgcagggccagtcagagcctcgtacacagtaatggaaacacctatttgcattggtacctgcagaagccaggccagtccccacagctcctgatctacaaggtttccaaccgttacactggggtcccagacaggttcagtggcagtgggtcagggacagatttcaccctgagaatcagcagggtggaggctgatgatgtgggagtttattactgttttcaagaatcacattttcctcc	264205..264211	cacagtg	264224..264232	acacaaacc
BK063797	IGKV7-52*01	pseudo	frameshift in V-REGION: deletion of 1 nt in FR1-IMGT	273649..-274277	atggggtctggggctcccctgctgtggatcctgctgctctgggttccaggtgagaggggggcacatggaaaaatggtgggaaagctcactgtggtcaccatgctttcagtgtgtctgggttcttggtgactggaattcaagcatttggtgtggggttccagttgctcagttacattttgttttctggttcctcagagtgttgtccttgactttgactacaatttcatcagtgctgtgggtctccactgggatattctcagtatgtctgcaaatttgttgtgcttcacattccaggctgcactgaggacattgtgctgacccagtctctagcttctttgactgtgtctccagggcacagggtcaccatctcttgcaagatcagttgaaagtccgtgacat…	274229..-274277	atggggtctggggctcccctgctgtggatcctgctgctctgggttccag			273669..-273972	gacattgtgctgacccagtctctagcttctttgactgtgtctccagggcacagggtcaccatctcttgcaagatcagttgaaagtccgtgacattttgggcattacacactatattacatggtatcagcaaaaatcaggacagcatctgagaatcctgacttataaagcatccagtcaagtgtctggggtcccggtctgatttagcggtggtggttctgtgactgaattcagtctcacgatggatcctgtggaagatggtgatgctgccagttattactgccagcagagtaaggagactcctct	273662..-273668	catggtg	273641..-273649	acaagaccc
BK063797	IGKV3-51*01	functional	N/A	278182..-278741	atggcctcacagaggcaggtcctcctgtccttgttgctgtgggtctcaggtgagaggctgaaagtgccataatccttccagagtagtgtcattttaaataattttttaagatatataatgagtaacactggttatttccagactagacgcaatgatgtcctaccatgtggtaccatgaggaagcatgcttgcaatgacatatttcagtgtgactgggataaagtgtatctgtatcaccatttttttttattgcaggtgcccatggggacatcacgatgactcagtctccaggctctctggctgtgtctctaggtcaacgggtcaccatgaattgcagagccagtcagaatatttacagcaacgtaaactggtaccagcagaaacctgggcaggctccca…	278693..-278741	atggcctcacagaggcaggtcctcctgtccttgttgctgtgggtctcag	278189..-278486	gtgcccatggggacatcacgatgactcagtctccaggctctctggctgtgtctctaggtcaacgggtcaccatgaattgcagagccagtcagaatatttacagcaacgtaaactggtaccagcagaaacctgggcaggctcccaggctcctcatctatgctgcatccagcagggccacgggcatcccaggccggttcagcggcagtgggtctgggacagacttcaccctcaccatcagcaacctccaggccgaagatgtgggggactattactgccaggagggatataactacccgcc	278189..-278475	gacatcacgatgactcagtctccaggctctctggctgtgtctctaggtcaacgggtcaccatgaattgcagagccagtcagaatatttacagcaacgtaaactggtaccagcagaaacctgggcaggctcccaggctcctcatctatgctgcatccagcagggccacgggcatcccaggccggttcagcggcagtgggtctgggacagacttcaccctcaccatcagcaacctccaggccgaagatgtgggggactattactgccaggagggatataactacccgcc	278182..-278188	cacagtg	278161..-278169	acaaaaacc
BK063797	IGKV1-50*01	pseudo	frameshift in L-PART1: deletion of 2 nt causing defectuous DONOR-SPLICE, frameshifts in V-REGION: several insertions and deletions	284416..284986	atggtgactccatcacagttcttggccttctgctcttctggattccagttgagaatatttggacaaagcaggttaaggggcgtatggttttccatcctgattttctttcttcattgggaatccttccacagatgaatttggctttttaaaaatatgagtagtattctctgtcctacctaactagatactggtgacttccgtgtacatatcctgagactctgctgatgtttcctgtgtggtttcagcctcccatggcgagatcgtgctgacccaatctcctgctgtcctgtccatggctccaaaagaaagagtcaccatcacctgccaggccagtcagaacattaacaagtccttagcctggtatcatcaggagcgccagggagagctcctaagctcctg…	284416..284462	atggtgactccatcacagttcttggccttctgctcttctggattcca	284661..284958	cctcccatggcgagatcgtgctgacccaatctcctgctgtcctgtccatggctccaaaagaaagagtcaccatcacctgccaggccagtcagaacattaacaagtccttagcctggtatcatcaggagcgccagggagagctcctaagctcctgatctatgcagcatccagttggaaactggggtccatcacggttcagcggcagtgggtctgggacagacttcaccctcatcatcagcagcctggagcctgaagatgctgggacctactactgcctgcagtctaacagctacccacc	284672..284958	gagatcgtgctgacccaatctcctgctgtcctgtccatggctccaaaagaaagagtcaccatcacctgccaggccagtcagaacattaacaagtccttagcctggtatcatcaggagcgccagggagagctcctaagctcctgatctatgcagcatccagttggaaactggggtccatcacggttcagcggcagtgggtctgggacagacttcaccctcatcatcagcagcctggagcctgaagatgctgggacctactactgcctgcagtctaacagctacccacc	284959..284965	cacagtg	284978..284986	gcataaacc
BK063797	IGKV2-49*01	pseudo	frameshift in L-PART1: deletion of 2 nt causing defectuous DONOR-SPLICE, no CONSERVED-TRP: STOP-CODON instead of Trp	288298..289056	atgagcttcccttcagctcctggggctgctgatgctctgggtcccagggtaagagcagaaggaagatcaggaaagagattggggtggggagggtgaactgtctgggtgctgttagtctctatgtgtgctctgttcaggggtgtgatttcccacaaatagggaaatttagttttgagttagtgaaagctatgaggaaactaaaggaaatgaagtaaagtgcgttagtgagctgctaaaagaaaaaaaaatgtggccactctgtgcccagcaattcttgggttatccatgaaatttggatatatttagagcaagaatcaaatcacaaaatatgatttagcctctcataaatgaaatttaaatttgtaataatggctcataatgtttctccataacctgtac…	288298..288345	atgagcttcccttcagctcctggggctgctgatgctctgggtcccagg	288716..289028	gatacagcggggaggtcatgctgacacagaccctactctcgttgtctgtcacccccggagagtcagcgtctgtgttctgcagggccagtcagagcctcgtacacagtaatggaagcgcatatttgagctagttccagcagaagccaggccagtccccaaagagcctgatctacttggtttccaactgtttcactggggtcctagagagcttcagtggcagcaggtcaggggcagatttcaccctgacagtcagcagggtggaggttgatgatatgggagtttattactgtgggcaagttaaacataattctac	288727..289028	gaggtcatgctgacacagaccctactctcgttgtctgtcacccccggagagtcagcgtctgtgttctgcagggccagtcagagcctcgtacacagtaatggaagcgcatatttgagctagttccagcagaagccaggccagtccccaaagagcctgatctacttggtttccaactgtttcactggggtcctagagagcttcagtggcagcaggtcaggggcagatttcaccctgacagtcagcagggtggaggttgatgatatgggagtttattactgtgggcaagttaaacataattctac	289029..289035	cacagtg	289048..289056	acaaaaacc
BK063797	IGKV3-48*01	functional	N/A	299223..-299804	atggtatcacagaggcaggtcctcctatccttgttgctgtgggtctcaggtgagaagctgaaaagtgccataatgcttctggagtagtgtcattttaaacaactttttaagatacataatgagaaacactggttatttccagactagacccaatgatgtactgccatgtggtaccattaggaagcacgctttcaatgacatatttcagtgtgactgggataaagtgtatctgtatcaccatttgtttttattgcaggtgcccatggggacatcacgatgactcagtctccaggctcgctggctgtgtctccaggtcaacggatcaccatgaactgcagagccagtcagagtgttagcaactatgtagcctggtaccagcagaaacctgggcaggctccc…	299756..-299804	atggtatcacagaggcaggtcctcctatccttgttgctgtgggtctcag	299251..-299548	gtgcccatggggacatcacgatgactcagtctccaggctcgctggctgtgtctccaggtcaacggatcaccatgaactgcagagccagtcagagtgttagcaactatgtagcctggtaccagcagaaacctgggcaggctcccaggctcctcatctattatgcatccagcagggccacggggatcccagaccggttcagtggcagtgggtctgggacagacttcaccctcaccatcagcaacctccaggctgaagatgtgggaaactattactgccagcagggtaatagctttccacc	299251..-299537	gacatcacgatgactcagtctccaggctcgctggctgtgtctccaggtcaacggatcaccatgaactgcagagccagtcagagtgttagcaactatgtagcctggtaccagcagaaacctgggcaggctcccaggctcctcatctattatgcatccagcagggccacggggatcccagaccggttcagtggcagtgggtctgggacagacttcaccctcaccatcagcaacctccaggctgaagatgtgggaaactattactgccagcagggtaatagctttccacc	299244..-299250	cacagtg	299223..-299231	acacaaacc
BK063797	IGKV1-47*01	pseudo	frameshift in L-PART1: deletion of 1 nt causing defectuous DONOR-SPLICE	304041..305115	atggtgagtccatcacagttctttgccttctgctcctctgggatccaggtgagaatatttggacaaagcaggtcaaagtgggggtatgattttcctgcctgattttctttcttcattgggaatatttctacagatgaatttggcttattttaaaaataagtagtattctctatggaaagaacctagatgttcatcaacagatgaatggataaagaagatgtggtatatatacacaatggaatattatgcagccatcaaaagaaattaaatcttgccatttgcgatgacgtggatggaactagagggtatcacgcttagcgaaataagtcaatcgaagaaagacaactatcatatgatctccctgatatgaggaagtggagatgcaacatagggggttaa…	304041..304088	atggtgagtccatcacagttctttgccttctgctcctctgggatccag	304790..305087	ccttccctggagaaaatgtgctgacccagtcttctgccatcctatccatggttccaaaagaaagagtcagcatcacctgcagggccagtcagaacattaacaagtggttagcctggtatcagcaggagccagggagagctcctaaactcttgatctgtgaaacatccaagttggaaactggggtcacgtcgcggttcagtggcagtgagtctggaacagacatcactctcatcagcagcagcctggagcctgaagatgctgggacctactactgcctgcagtctaacagctacccacc	304801..305087	gaaaatgtgctgacccagtcttctgccatcctatccatggttccaaaagaaagagtcagcatcacctgcagggccagtcagaacattaacaagtggttagcctggtatcagcaggagccagggagagctcctaaactcttgatctgtgaaacatccaagttggaaactggggtcacgtcgcggttcagtggcagtgagtctggaacagacatcactctcatcagcagcagcctggagcctgaagatgctgggacctactactgcctgcagtctaacagctacccacc	305088..305094	cacagtg	305107..305115	gcataaacc
BK063797	IGKV8-46*01	pseudo	no CONSERVED-TRP: STOP-CODON instead of Trp, several STOP-CODON in V-REGION	310724..311326	atgggaatcctgacccaactcctctgccttctactgtctggcctcccaggtgaggaggggagtgcgggtgacatcccgagatggtgggagtgctctcctcctgactgcgggctctccccagggatcctgcctgtggatgcctgacccagggtctcccctccactcagaaacccaggtgatctcagattaggggaccaggtctaccagaatcttcctggaggaacatggggtgggacctggtaaacaatggtggctttgtgttttgcttcccacctagctgtcagtcggcaggccagactgacccagtctctggccttcttctctgtgtgcctgagggagggcgtgtccatcaaatgcagggccaacgagaccataagcaatttcttgagctgatatctg…	310724..310772	atgggaatcctgacccaactcctctgccttctactgtctggcctcccag	311001..311298	ctgtcagtcggcaggccagactgacccagtctctggccttcttctctgtgtgcctgagggagggcgtgtccatcaaatgcagggccaacgagaccataagcaatttcttgagctgatatctgtagaaaccaggccaggcttctcagcttctcatctgtgatgctgataacctcaagtctggtggcccacaccaattctctatgattcagttggacagagaattcatcctcaaaatcagcgcagtagaggctgaggatgctgccagttattactgccagcaggattatatccttcctcc	311012..311298	caggccagactgacccagtctctggccttcttctctgtgtgcctgagggagggcgtgtccatcaaatgcagggccaacgagaccataagcaatttcttgagctgatatctgtagaaaccaggccaggcttctcagcttctcatctgtgatgctgataacctcaagtctggtggcccacaccaattctctatgattcagttggacagagaattcatcctcaaaatcagcgcagtagaggctgaggatgctgccagttattactgccagcaggattatatccttcctcc	311299..311305	cactgtg	311318..311326	gcagaaacc
BK063797	IGKV2-45*01	functional	N/A	319269..320022	atgaggttcccttctcagctcctggggctgctgatgctctggatcccaggtaatagcatagaagggggaggagatgggacattggggtggggagggtgagctgaatgctcttgcttcctatgtgtgatctgtccagaggtaagattgccatccatgaggggaatttaattttgagatctgtgaaaattatgaggaaattaaagggaacaaagaacagtgtttagtgagatgctgaaaaaaaaaatgtggctactctgtgctctgcagttcttgggttatccatggaaatcggatatatttagagtaggaatccaatcacaaaatatgatttagcctaatgtaagtgacatttaaaatcataaaaatagcttataatgtatcaaattaacctgcacttat…	319269..319317	atgaggttcccttctcagctcctggggctgctgatgctctggatcccag	319683..319994	gatccagcagggatattgtgctgacacagaccccacggtccctgtccctcacccctggagagccggcctccatctcctgcagggccagtcagagcctcctgcacagagatggaaacacctatttgtattggtatctgcagaaaccaggccagtccccacagctcctgatctatgaggtttccatccataaatctggggtcccagacaagttcagtggcagcaggtcagggacagatttcaccctgaaactcagcagggtggaggatggcgatgtgggagtttattactgcgagcaaggtacacatgttcctc	319694..319994	gatattgtgctgacacagaccccacggtccctgtccctcacccctggagagccggcctccatctcctgcagggccagtcagagcctcctgcacagagatggaaacacctatttgtattggtatctgcagaaaccaggccagtccccacagctcctgatctatgaggtttccatccataaatctggggtcccagacaagttcagtggcagcaggtcagggacagatttcaccctgaaactcagcagggtggaggatggcgatgtgggagtttattactgcgagcaaggtacacatgttcctc	319995..320001	cacagtg	320014..320022	acacaaacc
BK063797	IGKV2-44*01	pseudo	frameshift in L-PART2: deletion of 1 nt	324133..324905	atgaagttcccttctcagctcctggggctaatgatgctctgggtcacaggtaagagcagagggagaaagagaagggagattgaggtggggagggtcagctgtctgggtgctgttactcccaatgtgtcctctgtccaggggtgaaattaccctccagcaagaggtaattaattttgagatccgtgaaaaccataaagaaagctaggaacaaagaacagtgctttagcgagatgctgaaaaaaaaaaaaaaaaaaaaaaagaattgcggccattctgtgccctgaaattcttgggttatccatggaattcggatatatttagagtaggaatccaatcacaaaatagatttagcctaaaatacatgaaatttaaaatcataataatggtttttaatgtttc…	324133..324181	atgaagttcccttctcagctcctggggctaatgatgctctgggtcacag	324566..324877	aaacaatgcagaggttgtgattacacagaccccacacttgctgcccatcacccccggagagtcagcctccatctcttgcagggccagtcagagcctcgtacacagtactggaaacacctatttgtattggtacctgcagaggccaggccattccccacagggcctgatctataaggtttccaaccgtttcactggggtccctgacaggttcagtggcagtgggtcagggacagatttctccctgagaatcagcagggtggaggctgacgatgtgggagtttattactgcgggcaaggtatacattttcctcc	324576..324877	gaggttgtgattacacagaccccacacttgctgcccatcacccccggagagtcagcctccatctcttgcagggccagtcagagcctcgtacacagtactggaaacacctatttgtattggtacctgcagaggccaggccattccccacagggcctgatctataaggtttccaaccgtttcactggggtccctgacaggttcagtggcagtgggtcagggacagatttctccctgagaatcagcagggtggaggctgacgatgtgggagtttattactgcgggcaaggtatacattttcctcc	324878..324884	cacagtg	324897..324905	acacaaacc
BK063797	IGKV3-43*01	pseudo	frameshift in V-REGION: deletion of 13 nt in FR3-IMGT	330225..-330792	atggcgtcacagaggcaggtcctcctgtccttgttgctgtgggtctcaggtgagaagctgcaaagtgccataatccttctggagtagtgtcattttaaacaactttttaagatatatactgagaaacactggttattttcaaaatagacccaatgatgtactgccatgtggtaccattaggaagcaagtttgcaatgacatattccagtgtgactgggataaagtgtatctgtatcaccatttttctgattgcaggtgcccatggagacgtcacgatgactcagtctccaggctcactggctgtgtctccaggtcagcgggtcaccatgaactgcagagccagtcagggtgtttacaacaatgtagcatggtaccagcagaaacctgggcaggctccca…	330744..-330792	atggcgtcacagaggcaggtcctcctgtccttgttgctgtgggtctcag	330253..-330537	gtgcccatggagacgtcacgatgactcagtctccaggctcactggctgtgtctccaggtcagcgggtcaccatgaactgcagagccagtcagggtgtttacaacaatgtagcatggtaccagcagaaacctgggcaggctcccaggctcctcatctatgatgcatccagcagggccacgggcatcccagaccggttcagcggcagtgggtctgggacagactcagcaacctccaggctgaagatgtgggggactattactgccagcagtataataactatccact	330253..-330526	gacgtcacgatgactcagtctccaggctcactggctgtgtctccaggtcagcgggtcaccatgaactgcagagccagtcagggtgtttacaacaatgtagcatggtaccagcagaaacctgggcaggctcccaggctcctcatctatgatgcatccagcagggccacgggcatcccagaccggttcagcggcagtgggtctgggacagactcagcaacctccaggctgaagatgtgggggactattactgccagcagtataataactatccact	330246..-330252	tacagtg	330225..-330233	acacgaacc
BK063797	IGKV8-42*01	pseudo	frameshift in L-PART1: deletion of 1 nt causing defectuous DONOR-SPLICE, frameshift in V-REGION: deletion of 4 nt in FR3-IMGT, no V-NONAMER			343297..343344	atgggagtcctgacccaactcctctgcctttgctggcctgccttgcag	343572..343865	ctgtctctgggcacgcagggttgacccagtctctggccttcctcttggcgtccctgagagagggtgtgtccatcacctgcagggccaacaatagcaccagggattatctgaactggtatcagcagaatccaggtcaggctcctcagcttctcatctatgatgctgataacctcaactctggtttcccagaccggttctctgcgattcacttagagaatttatactcaaaatcagtgcagtagagtatgaggatgctgccagttattactgccagcaggattatatccttcctcc	343583..343865	cacgcagggttgacccagtctctggccttcctcttggcgtccctgagagagggtgtgtccatcacctgcagggccaacaatagcaccagggattatctgaactggtatcagcagaatccaggtcaggctcctcagcttctcatctatgatgctgataacctcaactctggtttcccagaccggttctctgcgattcacttagagaatttatactcaaaatcagtgcagtagagtatgaggatgctgccagttattactgccagcaggattatatccttcctcc	343866..343872	cacggtg
BK063797	IGKV2-41*01	pseudo	frameshifts in V-REGION: several insertions and deletions			350216..350264	atgaggttcccttctcagctcctggggctaatgatgctctggatctcag	350634..350844	gatccagtggggatatcgtgctgacacagaccccactgtccctgtccatcaccccccagagagctggcctccatctcctgcagggccagtgaaagcctcctgcacagagatggaaacacctatttgtattggtacctgcagaaaccaggccagtccccacagctcctgatctatgaggtttccatccataaatcgggtcctggacaggttc	350645..350844	gatatcgtgctgacacagaccccactgtccctgtccatcaccccccagagagctggcctccatctcctgcagggccagtgaaagcctcctgcacagagatggaaacacctatttgtattggtacctgcagaaaccaggccagtccccacagctcctgatctatgaggtttccatccataaatcgggtcctggacaggttc	351134..351140	cccagtg	351153..351161	acacaaacc
BK063797	IGKV2-40*01	functional	N/A	355528..356279	atgaggttcccttctcagctcctggggctgctgatgctctgggtcataggtaagaacacagggaggaggagatgaaagattggggtggggagaatgagctgtctgggtgctgttacttcctataggtgctctgtccaggggtgagattcccctctagcaagaagtatttaatcttgagatctatgaaaaccatgaagaaactgctagaaacaaagaactttagtgagatgttgaaaaaaaaaaaatgaggtcactccgcaattcatgggttatccatggaaattggatatgtttagagtaggaagccaaacatgaaatacgatttagcctaatacaattgaaatatgaaatcataaaaatgcctcattctgttgctctataacctgtacttatttctca…	355528..355576	atgaggttcccttctcagctcctggggctgctgatgctctgggtcatag	355936..356251	gatccagtggggaagctgtgctgacacaatccccactcaccctgtctgtctccccaggagagtcggcctccatctcctgcagggccagtcagagccttgtacacagtaatggaaacacctatctgcattggtacctgcagaagccaggccagtccccacagggcctgatctacagggtttccaaccattacactggggtcccagacaggttcagtggcagtggatcagagacagatttcaccctgagaatcagcagagtggaggctaatgatgtgggagtttattactgcgggcaaggtactatacaaaatttgcc	355947..356251	gaagctgtgctgacacaatccccactcaccctgtctgtctccccaggagagtcggcctccatctcctgcagggccagtcagagccttgtacacagtaatggaaacacctatctgcattggtacctgcagaagccaggccagtccccacagggcctgatctacagggtttccaaccattacactggggtcccagacaggttcagtggcagtggatcagagacagatttcaccctgagaatcagcagagtggaggctaatgatgtgggagtttattactgcgggcaaggtactatacaaaatttgcc	356252..356258	cacagtg	356271..356279	acacaaact
BK063797	IGKV2-39*01	pseudo	frameshift in V-REGION: deletion of 5 nt in FR2-IMGT	364413..365168	atgaggttcccttctcagctcctggggctgctgatgctctgggtcccaggtaagatgagagggaggatgaggaaggagattgtggtgaggagggtgagctgtctgggtgctggtagtccctatgtgtgctctgtccaggagtgaggttgacctccaacaggggaatttggttttgagatcagtgaaaattatgaggaaactaaagggaaggaagaacagtgctttagtgagaaattgaaaaaaaaaaaaaaaaagaggtcactctgtgtacagcaaatattggattatccatggatattggaaacatttagagtaggaatcaactcacaaaatatttagcctttcatcaatgaaatctacaatcattaaaatggtttataaagtttctccacaacctat…	364413..364461	atgaggttcccttctcagctcctggggctgctgatgctctgggtcccag	364833..365140	gatccagcggggttatcatgctgacacagaccctacttcccctgtcagtcacccctggagagccagcctccatctcctgcagggccagtcagagcctcgtacacagtcatggaaacacctatttgcattggttctggcagaagccagtccccacagctcctcatctatgaggtttccaaccatttcactggtgtcccagataggttcagtggcagtgggtcaaggacaaattttaccctgagaatcagcagggtggaggttgacgatgtgggagttgattactgtcaacaaagtatacagtatcctct	364844..365140	gttatcatgctgacacagaccctacttcccctgtcagtcacccctggagagccagcctccatctcctgcagggccagtcagagcctcgtacacagtcatggaaacacctatttgcattggttctggcagaagccagtccccacagctcctcatctatgaggtttccaaccatttcactggtgtcccagataggttcagtggcagtgggtcaaggacaaattttaccctgagaatcagcagggtggaggttgacgatgtgggagttgattactgtcaacaaagtatacagtatcctct	365141..365147	cacagtg	365160..365168	acacaaacc
BK063797	IGKV2-38*01	functional	N/A	377006..-377733	atgaggttcccttctcagctcctggggctgctgatgctctgggtcccaggtaagagcagaaggagaatgagatgagagattggggtggggagggtgagctgtctgggtgctattactccctatgtgtgctctgtccaggattgagattgccctccaagaagtggaattaaatattgagatctgttaagattacgaagatgctacaggaacaaagaacagtgttttagtgagatgctgaaggaaaaaaatggggccactctgtgccctgcaattcctgggttatccatggaaattagccctagactaggaatccaatcacaaaatatgatttagcctaatataaatgatatttaaaatcattaaaatggattataatgtgtctcctcattattgtaggat…	377685..-377733	atgaggttcccttctcagctcctggggctgctgatgctctgggtcccag	377034..-377337	gatccagtggggaggttgtgatgacacagaccccactctcactgactgtcacacccggagagccagcctccatctcctgcagggccagtcagagccttgtacacagtgatggaaacacctatttgcattggtacctgcagaagccaggccagtccccacagctcctgatctacagccatttcactggggtcccagacaggttcagtggcagtgggtcagggacagatttcaccctgacaatcaacagggtggaggctgatgatgtgggagtttattactgtcagcaaggtatacaatatcctct	377034..-377326	gaggttgtgatgacacagaccccactctcactgactgtcacacccggagagccagcctccatctcctgcagggccagtcagagccttgtacacagtgatggaaacacctatttgcattggtacctgcagaagccaggccagtccccacagctcctgatctacagccatttcactggggtcccagacaggttcagtggcagtgggtcagggacagatttcaccctgacaatcaacagggtggaggctgatgatgtgggagtttattactgtcagcaaggtatacaatatcctct	377027..-377033	cacaatg	377006..-377014	acacaaacc
BK063797	IGKV2-37*01	functional	N/A	383548..-384276	atgaggttcccttctcagctcctagggctgctgatgctctgggtcccaggtaagagcagaggggggatgatatgagagattagggtagggtgggtaagctcgccaggtgctaatgttttctattctgtccaggggttggaatgtccctcatctaggggaatttaatttttaaacctgtggaaattaataagaaactgaggacagtgctctagtgagattctaaaaaaagaagcaaacagaaaaagaccactccgtgcccttcaatgttgggttatttgtgaatattagatatttttggagtcaacaataatactacaaaaagcttaaaatcatgaatatggctcataatgtttctaattaacctgtacttatctcattattttaggatccagtggggag…	384228..-384276	atgaggttcccttctcagctcctagggctgctgatgctctgggtcccag	383576..-383891	gatccagtggggaggccgtgctgacacagaccaccccactcaccctgtctgtcacctccggagagccggcctccaactcctgcagggccagtcagagccttgtacacagtaatggaaacacctctttaaattggtacctgcagaagccaggccagtcaccacagatcctgatctacttggtttccagccgtgtctctggaatcccagacaggttcagtggcagtgggtcagggacagatttcaccctgacaatcagcagggtggaggctggcgatgtgggagtttattactgtcagcaagatacacatgatcctcc	383576..-383880	gaggccgtgctgacacagaccaccccactcaccctgtctgtcacctccggagagccggcctccaactcctgcagggccagtcagagccttgtacacagtaatggaaacacctctttaaattggtacctgcagaagccaggccagtcaccacagatcctgatctacttggtttccagccgtgtctctggaatcccagacaggttcagtggcagtgggtcagggacagatttcaccctgacaatcagcagggtggaggctggcgatgtgggagtttattactgtcagcaagatacacatgatcctcc	383569..-383575	cacaatg	383548..-383556	gcacaaacc
BK063797	IGKV2-36*01	functional	N/A	396832..-397588	atgaggttcccttctcagctcctggggctgatgatgctctgggtcccaggtaagagcagatgggggaagagatggaagattggggtggggagggtgagctgtctgggttctattacttcctacatgtgttctgttcaggggtgagattaccctccaagggggaaatttaattttgatatctgtgaaaattatgaggaaactaaaggggaaaaagaactgctttagtgagatggtgaaaaaaaaaattgtggccactctgtgccctgcaattcttgggttctccatggtgattggatatatttagagtaggactcaattcacaaaatgtgatttatcccaacataaatgaaatttaatataagagatatggtttataatatttctccataacctgtagtt…	397540..-397588	atgaggttcccttctcagctcctggggctgatgatgctctgggtcccag	396860..-397172	gatccagtggggaaatcatgatgacacagaccccactgtccctgtctgtcacccccggagagccggcctccatctcctgcagggccagtcagagcctcgtacacagtaatggaaacacctatttgagttggttccggcagaagccaggccagtccccacagggcctgatctacaaggtttccaaccgtttcactggggtcccagacaggttcagtggcagcgggtcagggacagatttcacgctgagaatcagcagggtggaggctgacgatgcgggagtttattactgcgggcaaggtacacatgttcctcc	396860..-397161	gaaatcatgatgacacagaccccactgtccctgtctgtcacccccggagagccggcctccatctcctgcagggccagtcagagcctcgtacacagtaatggaaacacctatttgagttggttccggcagaagccaggccagtccccacagggcctgatctacaaggtttccaaccgtttcactggggtcccagacaggttcagtggcagcgggtcagggacagatttcacgctgagaatcagcagggtggaggctgacgatgcgggagtttattactgcgggcaaggtacacatgttcctcc	396853..-396859	cacagtg	396832..-396840	acataaacc
BK063797	IGKV1-35*01	pseudo	frameshifts in V-REGION: several insertions and deletions	400933..-401587	atgtgtttctgcctctcagagtcttgtaacagagtctctgggtgtgtggcatgaacacattggacccatcaaaagcagcaagatggtgactccatcacagcttcttggccttctgctcctctgggttccaggtgagaatatttagacaaaggaggttaaagtgggggtatgattttccatccctgattttctttcttcattgggaatccttccacagatgaatttggcttattttaaaaatgagtagtattctctgtcctaactcattagatactggtgacttccaagtacataccctgaggttctgctaatgtttcctttcttgtttaagcctcccatggtgagattgtgctgacccagtctcctgctgtcctgtccatggctccaaaagaaggagtc…	401457..-401505	atggtgactccatcacagcttcttggccttctgctcctctgggttccag	400923..-401256	cctcccatggtgagattgtgctgacccagtctcctgctgtcctgtccatggctccaaaagaaggagtcacctcacctgccggaccagtcagaacattaacaagcagttagcctggtatcagcaggagccagggagagctcctaagttcctgatctatgcagcatcaagttggaaactggggtcccatcacggttcagtggcagtgggtcggggccagacttcaccctcaccatcaacagcctggagcctgaagattcttggacctactactgcctgcagtctaacagctacctgcccacagtgttacaggtcagagcataaaccaccaaggaag	400923..-401245	gagattgtgctgacccagtctcctgctgtcctgtccatggctccaaaagaaggagtcacctcacctgccggaccagtcagaacattaacaagcagttagcctggtatcagcaggagccagggagagctcctaagttcctgatctatgcagcatcaagttggaaactggggtcccatcacggttcagtggcagtgggtcggggccagacttcaccctcaccatcaacagcctggagcctgaagattcttggacctactactgcctgcagtctaacagctacctgcccacagtgttacaggtcagagcataaaccaccaaggaag	400954..-400960	cacagtg	400933..-400941	gcataaacc
BK063797	IGKV3-34*01	functional	N/A	407340..407920	atgacgtcacagaggccagtcctcctctgcttgttgctgtgggtctcaggtgagaagctgaaaagggtcataatgcttccggagtagtgtccttttaagtaattttttaagatatataatgagaaacactggttacttccaaaacagaaccaatgatgtactgacatgtggtaccattaggaagcacatttgcactgacatatttcagtgtgactgggataaagtgtgtctgtatcaccatttttctgattgcaggttcccatggggaaatcacgatgactcagtctccaggctccctggctgtgtctccaggtcaacgggtcaccctgaactgcaaagccagtcagagtgttagcaactatgtaaactggtaccagcagaaacctgggcagtctccca…	407340..407388	atgacgtcacagaggccagtcctcctctgcttgttgctgtgggtctcag	407595..407892	gttcccatggggaaatcacgatgactcagtctccaggctccctggctgtgtctccaggtcaacgggtcaccctgaactgcaaagccagtcagagtgttagcaactatgtaaactggtaccagcagaaacctgggcagtctcccaggctcctcatctatgatgcatccagcagggccacgggcatcccagaccggttcagtggcagtgggtctgggacagacttcaccctcaccatcagcaacctccaggccgaagatgtgggaagctattactgccagcaggcttatagctctccgcc	407606..407892	gaaatcacgatgactcagtctccaggctccctggctgtgtctccaggtcaacgggtcaccctgaactgcaaagccagtcagagtgttagcaactatgtaaactggtaccagcagaaacctgggcagtctcccaggctcctcatctatgatgcatccagcagggccacgggcatcccagaccggttcagtggcagtgggtctgggacagacttcaccctcaccatcagcaacctccaggccgaagatgtgggaagctattactgccagcaggcttatagctctccgcc	407893..407899	cacagtg	407912..407920	acacaaacc
BK063797	IGKV7-33*01	pseudo	frameshifts in V-REGION: several insertions and deletions	409901..410544	atggggtctggggatcccccgctgtggatcttggtgctctgggctccaggctagagagggacacagggagaaatgatgggcaaactgactgtggcttcgatgctttcagtgtctctgggttcttggtggctggaatcaaacatttggtgtggagttccattgcccagttcccttctattttctggttcctctggttcagagtgttatccatgactttgactacaaggtcatcagtgctgtgggcctccactgggatactctcagtacctctgtcaaatttgttgtgtttcccattccaggctgcactgggaacattgtgctgacccagtctccagactctttgactgtgtctccagggcagagggccaccatctcttgtaagaccagtcagaaagtcgg…	409901..409949	atggggtctggggatcccccgctgtggatcttggtgctctgggctccag	410200..410516	gctgcactgggaacattgtgctgacccagtctccagactctttgactgtgtctccagggcagagggccaccatctcttgtaagaccagtcagaaagtcggtgacattttgggcatacccactttattttatggtatcaacaaaaattaggacagcacatccaagaatcctgacttataaagcatccagtcgagtgtctggggtcctggcctgattcagtggcgatgcatctgggactgaattcagtctcacgattgatcccgtggaggatggtgatgctgccagttattactgccagtagagtaaggagacgcctcc	410211..410516	aacattgtgctgacccagtctccagactctttgactgtgtctccagggcagagggccaccatctcttgtaagaccagtcagaaagtcggtgacattttgggcatacccactttattttatggtatcaacaaaaattaggacagcacatccaagaatcctgacttataaagcatccagtcgagtgtctggggtcctggcctgattcagtggcgatgcatctgggactgaattcagtctcacgattgatcccgtggaggatggtgatgctgccagttattactgccagtagagtaaggagacgcctcc	410517..410523	cacagtg	410536..410544	acaaaatcc
BK063797	IGKV2-32*01	functional	N/A	417839..-418597	atgaggttgccttctcagttcctggggctgctgatgctctgggtcccaggtaagagcagagggtggatgaggaaggagatagggtggggagggtgagctgtctgggagctgttactccctatgggtgctctgtccaggggtgagattgccctccagcaagaggtatttaattttgagatctgtgaaaaccatgaagaaactgccaggaacaaagaacagttctttagtgagatgctgaaaaaaaaaattgtggccactctgtgccctgaaattcttgggttatccatggaatttggatatatttagtgtaggaatccaatcataaaatatgatttagtctaatatacatgaaatttaaaatcataataatggtttatgatgtttctccacaacctgtac…	418549..-418597	atgaggttgccttctcagttcctggggctgctgatgctctgggtcccag	417867..-418179	gatccaatggggaggtcgtgctgacacagaccccgctcttgctgtccgtcacccctggagaaccggcctccatctcctgcaaggccagtcagagccttgtacacagtaatggaaatacctatttggattggtacctgcagaaaccaggccagtccccacagctcctcatctatgaggtttccaaccgttacactggggtcccagacaggttcagtggcagcgggtcagggacagatttcaccctgagaatcagcagggtggaggctgatgatgtgggagtttattactgcgggcaacgtacacattttcttcc	417867..-418168	gaggtcgtgctgacacagaccccgctcttgctgtccgtcacccctggagaaccggcctccatctcctgcaaggccagtcagagccttgtacacagtaatggaaatacctatttggattggtacctgcagaaaccaggccagtccccacagctcctcatctatgaggtttccaaccgttacactggggtcccagacaggttcagtggcagcgggtcagggacagatttcaccctgagaatcagcagggtggaggctgatgatgtgggagtttattactgcgggcaacgtacacattttcttcc	417860..-417866	cacagtg	417839..-417847	acacaaacc
BK063797	IGKV2-31*01	functional	N/A	422107..-422864	atgaggttcccttctcagctcctggggctgctgatgctctgggtcccaggtaataccatagaggggggaggagatgggagattggggtggggagggtgagctatctgggtgctcttccttcctatatgtgatctgtccaggggagagattgccatccatgaggggaatttaattttgagatctgtgaaaattatgaggaaattaaagggaacaaaaccagtgttttagtgagatgctgaaaaagaatatgtggctactctgtgctctgcagttcttgggttatccatgggaattggatatatttagagtaggaatcaaatcacaaaatatgatttagcctaatgtaagtgacatttaaaatcataaaaatggcttataatgtgtcaaattaacctgtac…	422816..-422864	atgaggttcccttctcagctcctggggctgctgatgctctgggtcccag	422135..-422446	gatccagcggggatatcatgctgacacagaccccactgtccctgtccatcacccccagagagctggcctccatctcctgcagggccagtcagagcctcctgcacagagatggaaacacctatttgtattggtacctgcagaaaccaggccagtccccacagctcctgatctatgaggtttccatccataaatctggggtcccagacaggttcagtggcagtgggtcagggacagatttcaccctgagaatcagcaaggtggaggatgacgatgtgggagtttattactgcgagcaaggtacacatgttcctc	422135..-422435	gatatcatgctgacacagaccccactgtccctgtccatcacccccagagagctggcctccatctcctgcagggccagtcagagcctcctgcacagagatggaaacacctatttgtattggtacctgcagaaaccaggccagtccccacagctcctgatctatgaggtttccatccataaatctggggtcccagacaggttcagtggcagtgggtcagggacagatttcaccctgagaatcagcaaggtggaggatgacgatgtgggagtttattactgcgagcaaggtacacatgttcctc	422128..-422134	catagtg	422107..-422115	acacaaaac
BK063797	IGKV(I)-30*01	pseudo	truncated pseudogene not assigned to subgroups with functional genes							428807..-428895	tgggacagagaattcatcctcaaaatcagcgcagtagaggctgaggatgctgccagttattattgccaggaggattatatccttcctcc	428800..-428806	cactatg	428779..-428787	gcagaaact
BK063797	IGKV2-29*01	pseudo	frameshift in V-REGION: deletion of 1 nt in FR1-IMGT	432295..-433042	atgaggttcctttctcagctcctggggcttctgatgctctgggtaccaggtaagagcagaggggaatgagattggagattgcagtggggagggtgagctaagtgctgttactccctatgtgtgttctgtctaggggtgagattgtgctccaagaggggaatttaattttgaaatctgtgaaaataatgagaaataaaagggaacaaagaacggtgctttaatgagatagtgggaaaaaacaaactgtggccaatctgtgctctgcaattcttgggttatccatggaaactggatatatttacagtaggaatccaatcacaaaatatgatttagcctaatataaatgaaattcaaattcataataatggctcataatgtttctccataacctgtacttat…	432994..-433042	atgaggttcctttctcagctcctggggcttctgatgctctgggtaccag	432323..-432628	gatccagtggagaggtcatgctgacagactccactctgtcagtcaccccgaagagctggcctccatctcctatagggccagtcagagcctccgacatagtaatggaaacatctatttgagctggttcctgtagaagccaggccagtctccacagggcctgatctacaaggtttccaccaatttcactggagtcccagacaggttcaggggcagcgggtcagggacagatttcaccctgaccatcagcagggtggaggctgatgatgtgggagtttactactgcgagcaaggtacacatgagcctcc	432323..-432617	gaggtcatgctgacagactccactctgtcagtcaccccgaagagctggcctccatctcctatagggccagtcagagcctccgacatagtaatggaaacatctatttgagctggttcctgtagaagccaggccagtctccacagggcctgatctacaaggtttccaccaatttcactggagtcccagacaggttcaggggcagcgggtcagggacagatttcaccctgaccatcagcagggtggaggctgatgatgtgggagtttactactgcgagcaaggtacacatgagcctcc	432316..-432322	catagtg	432295..-432303	acataaacc
BK063797	IGKV2-28*01	functional	N/A	440762..-441517	atgaggttcccttctcagctcctggggctgctgatgctctgggttccaggtaagagcagaaggaggatgaggaaggagattggggtggggagggtgagctgtctgggtgctggtagtccctatgtgtgctctgtccaggggtgagattgccctcaagaaggggaatttagttttgagatagtgaaagctatgaggaactaaagggaatgaagaacagtgctttagtgagatgctgaaagaaaaaaatgtggccactctgtgccctgcaattcttgggttatccatggaatttggatatattagagtaagaatcaaatcgcaaaatatgatttagcctaatataaatgaaatttaagttcttaataatagctcataatgtttctccataacctgttctta…	441469..-441517	atgaggttcccttctcagctcctggggctgctgatgctctgggttccag	440790..-441102	gatccagcggggaggtcgtgctgacacagactccactctcgctgtccgtcacccccggagagccagcctccatctcctgcagggccagtcagagcctcgtacacagtaatggaaacacatatttgagctggttccggcagaagccaggccagtccccacagggcctgatctacaaggtttccaaccgtttcactggggtcccagacaggttcagtggcagtgggtcagggacagatttcaccctgagaatcagcagagtggaggctgatgatgtgggagtttattactgcgggcaaggtacacacaagccgcc	440790..-441091	gaggtcgtgctgacacagactccactctcgctgtccgtcacccccggagagccagcctccatctcctgcagggccagtcagagcctcgtacacagtaatggaaacacatatttgagctggttccggcagaagccaggccagtccccacagggcctgatctacaaggtttccaaccgtttcactggggtcccagacaggttcagtggcagtgggtcagggacagatttcaccctgagaatcagcagagtggaggctgatgatgtgggagtttattactgcgggcaaggtacacacaagccgcc	440783..-440789	cacagtg	440762..-440770	acacaaacc
BK063797	IGKV(I)-27*01	pseudo	frameshift in L-PART1: deletion of 1 nt causing defectuous DONOR-SPLICE, no 1st-CYS: STOP-CODON instead of Cys, frameshift in V-REGION: deletion of 13 nt in FR2-IMGT	444785..-445535	atggtgactccatcacagttcttggccttctgctcatctgggttccaggtgagaatacttggacaaagcaggttaaaatggggtatgattttccatccctgattttctttcttcattaggaaaccttccacagatgaatttggcttattttaaaaataagtagtattggggcacctgggtggctcagtgggttaaagcctctaccttcggctcaggtcatgatcccagagtcctgggattgagccccgcattgggctctctgctcagcaggaagcttgattccctctctctctctgcctacttgtaatctctgactgtcaaataaataaataaaatcttaaaataaaaaagtagtattctctcctacctaactagatgctggtgacttccatgtacata…	445488..-445535	atggtgactccatcacagttcttggccttctgctcatctgggttccag	444813..-445097	cctcccatggtgagattgtgcggacccagtctcctgccatcctgtccatgactccaaaagaaggagtcaccatcacctgatgggccagtgagaacattaagaagtggttagcctggtatcagcaggagccagggagagctcctaagcagcatccaagttggaaactggggtcccgtcatggttcagcggcagtgggtctgggataaacttcaccgtcaccaccagcagcctggagcctgaagatgctgggacctactactgcctgcagtctaacagctacctgcc	444813..-445086	gagattgtgcggacccagtctcctgccatcctgtccatgactccaaaagaaggagtcaccatcacctgatgggccagtgagaacattaagaagtggttagcctggtatcagcaggagccagggagagctcctaagcagcatccaagttggaaactggggtcccgtcatggttcagcggcagtgggtctgggataaacttcaccgtcaccaccagcagcctggagcctgaagatgctgggacctactactgcctgcagtctaacagctacctgcc	444806..-444812	cacagtg	444785..-444793	acataaacc
BK063797	IGKV3-26*01	functional	N/A	451017..451595	atggtatcacagcggcaggtcctcctatccttgttgctgtgggtctcaggtgagaagctgcaaagtgccataatccttctggagtagtgtcattaatcaactttttaagatatataatgaaaaacactggttatttccaaaatagacccaatgatgtactgccatgtggtaccattaggaagcacttttgaaatgacatatttcagtgtgactgggatgaagtgtgtctgtatcaccatttttctgattgcaggtgcctgtggggacatcacgatgactcagtctccaggctccctggctgtgtctccaggtcagcgggtcaccctgaactgcagagccagtcaaagtgttagcaactatgtagcctggtaccagcagaaacctgggcagtctcccagg…	451017..451065	atggtatcacagcggcaggtcctcctatccttgttgctgtgggtctcag	451270..451567	gtgcctgtggggacatcacgatgactcagtctccaggctccctggctgtgtctccaggtcagcgggtcaccctgaactgcagagccagtcaaagtgttagcaactatgtagcctggtaccagcagaaacctgggcagtctcccaggctcctcatctattatgcatccagcagggccacgggtatcccagaccggttcagcggcagtgggtctgggacagacttcaccctcaccatcagcaacctccaggccgaagatgtgggaaactattactgtcagcagtatgataactatccacc	451281..451567	gacatcacgatgactcagtctccaggctccctggctgtgtctccaggtcagcgggtcaccctgaactgcagagccagtcaaagtgttagcaactatgtagcctggtaccagcagaaacctgggcagtctcccaggctcctcatctattatgcatccagcagggccacgggtatcccagaccggttcagcggcagtgggtctgggacagacttcaccctcaccatcagcaacctccaggccgaagatgtgggaaactattactgtcagcagtatgataactatccacc	451568..451574	cacagtg	451587..451595	acacaaacc
BK063797	IGKV2-25*01	functional	N/A	463035..463789	atgaggttcccttctcagctcctggggctgctgatgctctgggtcccaggtaagagcagagcagggaggagatgggagattggggtggggagggtgagctgtctgggtgctgttactccctatctgtactctgtgcagaggtgagattgccctttaagaggggaatttagttttgaaatccgtgaaaattaatggaaattaaagggaacaaaacacagtgtttaatgagatgctgaaaaataattgtggccactcggtgccctgcaattctcgggttatccatggaaactggatatatttacagtaggaatccaatcacaaaatatgatttagcctaatataaatgaaatggtaagtcataataatggctcataatgtttttccataacctgtacttat…	463035..463083	atgaggttcccttctcagctcctggggctgctgatgctctgggtcccag	463449..463761	gatccagtggggaggtcgtgctgacacagactccactctcactgtcagtcacccctggagagccggtctccatctcctgcagggccagtcagagcctcgtacacagtaatggaaacacctatttgcactggtacctgcagaagccaggccagtccccacagggcctgatctacaaggtttccaaccgtttcactggggtcccagacaggttcagtggcagcgggtcagggaccgatttcaccctgagaatcagcagggtggaggctgacgatatgggagtttatttctgcgagcaaggtacacatgctcctcc	463460..463761	gaggtcgtgctgacacagactccactctcactgtcagtcacccctggagagccggtctccatctcctgcagggccagtcagagcctcgtacacagtaatggaaacacctatttgcactggtacctgcagaagccaggccagtccccacagggcctgatctacaaggtttccaaccgtttcactggggtcccagacaggttcagtggcagcgggtcagggaccgatttcaccctgagaatcagcagggtggaggctgacgatatgggagtttatttctgcgagcaaggtacacatgctcctcc	463762..463768	cacagtg	463781..463789	acacaaacc
BK063797	IGKV1-24*01	pseudo	frameshift in L-PART1: deletion of 2 nt causing defectuous DONOR-SPLICE, STOP-CODON in V-REGION: position 38, frameshift in V-REGION: deletion of 1 nt in FR3-IMGT	468655..469225	atggtaactcctacacatttcttagccttctgctcctctgggttccagtgagaatatttggacaaagcaggttaaagtgggggtatgattttccacccccaattttctttcttcattgggaatctttcctcagatgaatttggcttattttaaaaataagtagtatcctctgtcttacctaactagatactggtgacttccagtacatattttgaaaacctactgatgtttcctgtgtggtttcagcctcccatggcgagattgtgctgacccagtctcctgccatcttgtctatggctctaaaagaaggggtcaccatcacctaccaggccattcagaacattaacaagtagttagcctggtatcagcaggtgccagggagaactcctaagctcctga…	468655..468701	atggtaactcctacacatttcttagccttctgctcctctgggttcca	468901..469197	cctcccatggcgagattgtgctgacccagtctcctgccatcttgtctatggctctaaaagaaggggtcaccatcacctaccaggccattcagaacattaacaagtagttagcctggtatcagcaggtgccagggagaactcctaagctcctgatctatgcagcatccaagttggaaactggggtcccatcgtggttcagcagcagtgggtctgggacagaatcactctcaccatcagcagcctggagcctgaagatactgggaccttctactgcctgcagtctaacagctacctgcg	468912..469197	gagattgtgctgacccagtctcctgccatcttgtctatggctctaaaagaaggggtcaccatcacctaccaggccattcagaacattaacaagtagttagcctggtatcagcaggtgccagggagaactcctaagctcctgatctatgcagcatccaagttggaaactggggtcccatcgtggttcagcagcagtgggtctgggacagaatcactctcaccatcagcagcctggagcctgaagatactgggaccttctactgcctgcagtctaacagctacctgcg	469198..469204	cacagcg	469217..469225	gcataaacc
BK063797	IGKV2-23*01	functional	N/A	472518..473275	atgaggttcccttctcagctcctggggctgctaatgctctgggtcccaggtaagagcagaaggaggatgaggaaggggattcgggtgaggagggtgagctgtctggctgctggtagtccctatgtgtgttctgtccaggggtgagattgccctcaagaatgggaatttagttttgagacagtgaaagctatgaggaaactaaagggaatgaagaacagtgctttagtgagatgctgaaagaaaaaaatgtggccacttagtgccctgcaattcttgggttatccatggaatttggatgtatttaaagtatgaatcaaatcacaaaatatgatttagcctaatataaatgaaatttaaattcttaataatggctcataatgtttctccataacctttact…	472518..472566	atgaggttcccttctcagctcctggggctgctaatgctctgggtcccag	472935..473247	gatccagcgggaaggttgtactaactcagaccccactctcactgtccgtcacccccagagagccagcctccatctcctgcagggccagtcagagcctcgtacacagtgatggaaacacatatttgagttggtacctgcaaaagccagaccagtcaccacagctcctcatctatatggtttccaaccgtttcactgggctcccagaaaggttcagtggcagcgggtcagggacagatttcaccctgacaatcagcagggtagaagctgatgatgtgggggtttattactgtgggcaatttacacataatcctcc	472946..473247	aaggttgtactaactcagaccccactctcactgtccgtcacccccagagagccagcctccatctcctgcagggccagtcagagcctcgtacacagtgatggaaacacatatttgagttggtacctgcaaaagccagaccagtcaccacagctcctcatctatatggtttccaaccgtttcactgggctcccagaaaggttcagtggcagcgggtcagggacagatttcaccctgacaatcagcagggtagaagctgatgatgtgggggtttattactgtgggcaatttacacataatcctcc	473248..473254	cacagtg	473267..473275	gcacaaacc
BK063797	IGKV2-22*01	functional	N/A	479729..480471	atgaggttcccttctcagctcctgggcctgctgatgctctgggtcccaggtaagagcagagcagggaggagatgggacattggggtggggaaggtgagctatctgggtgctgttactccctatctgtgccctgtccaggggtgagattgccctttaagaggggaatttagctttgaaatccgtgaaaattaatggaaattaaagggaacaaagaacagtgtttaatgagatgctgaaaaaaaattgtggccactcagtgccctgcaattctcgggttatccatggaaactggatatatttacagtaggaatccaatcacaaaatatgatttagcctaatataaatgaaatggtaagtcataataatggctcataatttttctcttatctctcattgttg…	479729..479777	atgaggttcccttctcagctcctgggcctgctgatgctctgggtcccag	480131..480443	gatccattggggaggtcgtgctgacacagaccccactctcactgtcagtcacgcccggagagccagtctccatctcctgcagggccagtcagagcctcgtacacagtaatggaaacacctatttgcactggtacctgcagaagccaggccagtccccacagctcctgatctacaaggtttccaaccgtttcactggggtcccagacaggttcagtggcagcgggtcagggacagatttcaccctgagaatcagcagggtggaggctgacgatgtgggagtttattactgttttcaaggtacacattttcctcc	480142..480443	gaggtcgtgctgacacagaccccactctcactgtcagtcacgcccggagagccagtctccatctcctgcagggccagtcagagcctcgtacacagtaatggaaacacctatttgcactggtacctgcagaagccaggccagtccccacagctcctgatctacaaggtttccaaccgtttcactggggtcccagacaggttcagtggcagcgggtcagggacagatttcaccctgagaatcagcagggtggaggctgacgatgtgggagtttattactgttttcaaggtacacattttcctcc	480444..480450	cacagtg	480463..480471	acacaaacc
BK063797	IGKV3-21*01	functional	N/A	485005..-485585	atggtgtcacagaggcaggtcctcctatccttgttgctgtgggtctcaggtgagaagctgaaaagtgccatagtccttctggattaatgtcattttatacaactttctaagatacataatgagaaacagtcattatttccaaaatagactcaacgatgtactgccatgtggtaccattaggaagcacgtttgcaatgacatatttcagtgtgactgggataaagtgtgtctgtaacaccatttttctgattgcaggtgcccatggggaaatcacgatgactcagtctccaggctcattggctgtgtctccaggtcagcgggtcaccatgaactgcagagccagtcagagtgtttacaactttgtagcctggtaccaacagaaacctgggcaggctccca…	485537..-485585	atggtgtcacagaggcaggtcctcctatccttgttgctgtgggtctcag	485033..-485330	gtgcccatggggaaatcacgatgactcagtctccaggctcattggctgtgtctccaggtcagcgggtcaccatgaactgcagagccagtcagagtgtttacaactttgtagcctggtaccaacagaaacctgggcaggctcccaggcgcctcatctatgctgcatccagcagggacacgggcatcccagaccggttcagcggcagtgggtctgggacagactacaccctcaccatcagcaacctccaggctgaagatgtgggaagctactactgccagcagggttatagctctccacc	485033..-485319	gaaatcacgatgactcagtctccaggctcattggctgtgtctccaggtcagcgggtcaccatgaactgcagagccagtcagagtgtttacaactttgtagcctggtaccaacagaaacctgggcaggctcccaggcgcctcatctatgctgcatccagcagggacacgggcatcccagaccggttcagcggcagtgggtctgggacagactacaccctcaccatcagcaacctccaggctgaagatgtgggaagctactactgccagcagggttatagctctccacc	485026..-485032	cacagtg	485005..-485013	acataaacc
BK063797	IGKV8-20*01	pseudo	no INIT-CODON: Lys instead of Met, frameshifts in V-REGION: several insertions and deletions	499805..500586	aagggagtcctgacgcaactcctctgccttttgctggcctgcctcccaggtgaggaggggagtgcaggggacatccctgagatggtgggagtcctgccctcctgactgtgggatctccccagggatcctctttgtggattcctgaccctgagtctcccctcctctcagaaaccatggtgctctaagattaggggaccagggccatgaaaatcttctgggaagaatgtggagtgggacttgataaacaatgttgactttgtgtttgcttcctacccagcttcctgcaggcacgaggggctgacccaggctccagccttctccccctgtccctgagagagggcaagtccatcacctgcagggccaacgagatcgtcaggattacttgagctggtatcagca…	499805..499853	aagggagtcctgacgcaactcctctgccttttgctggcctgcctcccag	500082..500378	cttcctgcaggcacgaggggctgacccaggctccagccttctccccctgtccctgagagagggcaagtccatcacctgcagggccaacgagatcgtcaggattacttgagctggtatcagcagaaaccaggccaggctcctaagcatctcatctatgacactgataacctcaagtatggtgttccagaccagttctccgccattcagttagaaagagaattcatcctcaaaatcagcgtagtagaggctgaggatgctgccaattattactgccagcaggattatatccttcctccc	500093..500378	cacgaggggctgacccaggctccagccttctccccctgtccctgagagagggcaagtccatcacctgcagggccaacgagatcgtcaggattacttgagctggtatcagcagaaaccaggccaggctcctaagcatctcatctatgacactgataacctcaagtatggtgttccagaccagttctccgccattcagttagaaagagaattcatcctcaaaatcagcgtagtagaggctgaggatgctgccaattattactgccagcaggattatatccttcctccc	500378..500384	cacagtg	500397..500405	gcaataacc
BK063797	IGKV2-19*01	functional	N/A	511067..511808	atgaggttcccttctcagctcctggggctgctgatgctctgggtcccaggtaagagcagaaggaggatgaagaaggagattgcgatgagaagggggagctgtctgggtgctgttagtccctatgtgtgttttgtccagtggtgagattgacctaaatgagatcagtggatactatgaggaaactacagggaatgaggaacagtgctttagtgagatgctgaaaaaaaatagtgaggtcactctgtgccctgcagttcttgggttatccatggagattggaaatatttagaggaggaatcaactcacaatatatgatttagcctattatcaatgaaatttaaagttataaaaatggcttataatgtttctccacaacctgtacttatctctcattatttc…	511067..511115	atgaggttcccttctcagctcctggggctgctgatgctctgggtcccag	511468..511780	gatcagatggcgaggtcgtgatgacacagaccccactctcactgtccatcacccccggagagtcagcctccatctcctgcagggccagtcagagccttgtacacagtaatggaaacacctatttgagttggtacctgcagaagccaggccagtcgccacagctcctcatctataaggtttccaaccgtttcactggggtcccagacaggttcactggcagcgggtcaggaacagatttcaccctgagaatcagcagggtggaggctgacgatgtgggagtttattactgtcagcaaggtatacagtatcctct	511479..511780	gaggtcgtgatgacacagaccccactctcactgtccatcacccccggagagtcagcctccatctcctgcagggccagtcagagccttgtacacagtaatggaaacacctatttgagttggtacctgcagaagccaggccagtcgccacagctcctcatctataaggtttccaaccgtttcactggggtcccagacaggttcactggcagcgggtcaggaacagatttcaccctgagaatcagcagggtggaggctgacgatgtgggagtttattactgtcagcaaggtatacagtatcctct	511781..511787	cacagtg	511800..511808	acacaaacc
BK063797	IGKV7-18*01	pseudo	several STOP-CODON in V-REGION	520272..-520792	atggtgtctctcagttcttggtggctggaattcaagcatttggtgtggggttccattgcccagttacctttcattttctggttcctcagagtgttatccatgactttgactacaaggtcatcagtgctgtgggcctccactaggatgctctcagtacatctgtcaaatctgttgtgtttctcattccaggttgtactggggacattgtgctgacccagtctccaggctctccagggcagagagccgccatctcttgcaagaccagtcagaaagttggtgacattttgggcattacacactgtattacatggtatcaataaaaatcaggacagtgtccgagaatcctgacttataaagcatccaattgagtgtcttgggtcccagcccagttcagtggca…	520744..-520792	atggtgtctctcagttcttggtggctggaattcaagcatttggtgtggg	520300..-520603	gttgtactggggacattgtgctgacccagtctccaggctctccagggcagagagccgccatctcttgcaagaccagtcagaaagttggtgacattttgggcattacacactgtattacatggtatcaataaaaatcaggacagtgtccgagaatcctgacttataaagcatccaattgagtgtcttgggtcccagcccagttcagtggcagtgggtctggcactgagatcagttttatgattgatcccatggaggatggtgatgctgccagttattactgccaacagagcaaggacagtcatcc	520300..-520592	gacattgtgctgacccagtctccaggctctccagggcagagagccgccatctcttgcaagaccagtcagaaagttggtgacattttgggcattacacactgtattacatggtatcaataaaaatcaggacagtgtccgagaatcctgacttataaagcatccaattgagtgtcttgggtcccagcccagttcagtggcagtgggtctggcactgagatcagttttatgattgatcccatggaggatggtgatgctgccagttattactgccaacagagcaaggacagtcatcc	520293..-520299	cacagtg	520272..-520280	acaaaaccc
BK063797	IGKV3-17*01	functional	N/A	527272..-527852	atggcatcacagaggcaggtcctcctctgcttgttgctgtgggtctcaggtgagaaactgaaaagtgccacagtccttctggagtagtgtcattttaaatacttttttaagatatataatgagaaacactggttatttccaaaatagacccaatgatgtactgccatgtggtaccattaggaagcccattcgccttgacatatttcagcatgaggaagataaactgtgtttgtatcatcatttttctgattgcaggtgcccatggggacatcacgatgactcagtctccaggctccctggctgtgtctccaggtcaacgggtcaccctgaactgcaaagccagtcagagtgttagcaactatgtaaaatggtaccagcagaaacctgggcagtctccca…	527804..-527852	atggcatcacagaggcaggtcctcctctgcttgttgctgtgggtctcag	527300..-527597	gtgcccatggggacatcacgatgactcagtctccaggctccctggctgtgtctccaggtcaacgggtcaccctgaactgcaaagccagtcagagtgttagcaactatgtaaaatggtaccagcagaaacctgggcagtctcccaggctcctcatctattatgcatctggcagggcctcgggcatcccagaccggttcagcggcagtgggtctgggacagactacaccctcaccatcagcaacctccaggccgaagatgtgggaaactattactgcctgcagtatgatagctttccacc	527300..-527586	gacatcacgatgactcagtctccaggctccctggctgtgtctccaggtcaacgggtcaccctgaactgcaaagccagtcagagtgttagcaactatgtaaaatggtaccagcagaaacctgggcagtctcccaggctcctcatctattatgcatctggcagggcctcgggcatcccagaccggttcagcggcagtgggtctgggacagactacaccctcaccatcagcaacctccaggccgaagatgtgggaaactattactgcctgcagtatgatagctttccacc	527293..-527299	cacagtg	527272..-527280	acacaaacc
BK063797	IGKV2-16*01	pseudo	no L-PART2, frameshifts in V-REGION: several insertions and deletions			546038..546086	atgaggtttccttctcagctcctggggctactgatgctctgggtcacag			546386..546588	aatggaaacacctatttgaattggtacctgcagaagccagggcagtccccacaactcctcatctatgagatttccaaacatttcactggagtcccagaggttcaatggcagtgagtcagggacagatttcaccctgagaatcagcaggttggacgctggcgatgtgggagtttataccatcagcaaggtacacatggtcctca	546589..546595	cacagtg	546608..546616	gcacaatcc
BK063797	IGKV3-15*01	functional	N/A	555158..-555738	atgacttcacagaggccggtcctcctctgcttgttgctgtgggtctcaggtgagaagctgaaaagtgccataatccttctggagtagtgtcattttaaacaacttttaaagatacataatgagaaaccgtggttatttccacaatagacccactgaggtactgccatgtggtaccattaggaagcacatttgcaatgacatatttcagcatgagggggataaagtgtgtctgtatcaccatttttctgattgcaggttcccatggggaaatcacgatgactcagtctccaggctccctggctgtgtctccaggtcaacgggtcaccatgaactgcagagccagtcagagtgttaacaactatgtaaactggtaccagcagaaacctgggcaggctccca…	555690..-555738	atgacttcacagaggccggtcctcctctgcttgttgctgtgggtctcag	555186..-555483	gttcccatggggaaatcacgatgactcagtctccaggctccctggctgtgtctccaggtcaacgggtcaccatgaactgcagagccagtcagagtgttaacaactatgtaaactggtaccagcagaaacctgggcaggctcccaggcgcctcatctattatacatccaacagggacacggacatcccagaccggttcagcggcagtgggtctggcacagactacaccctcaccatcagcaacctccaggccgaagatgtgggaaactattactgcatgcagtatgatagctctacacc	555186..-555472	gaaatcacgatgactcagtctccaggctccctggctgtgtctccaggtcaacgggtcaccatgaactgcagagccagtcagagtgttaacaactatgtaaactggtaccagcagaaacctgggcaggctcccaggcgcctcatctattatacatccaacagggacacggacatcccagaccggttcagcggcagtgggtctggcacagactacaccctcaccatcagcaacctccaggccgaagatgtgggaaactattactgcatgcagtatgatagctctacacc	555179..-555185	cacagtg	555158..-555166	acacaaacc
BK063797	IGKV1-14*01	pseudo	frameshift in L-PART1: deletion of 1 nt causing defectuous DONOR-SPLICE, STOP-CODON in V-REGION: position 27, frameshift in V-REGION: deletion of 1 nt in FR3-IMGT	560416..560982	atggtgactccattacagttcttggccttctgctcctctgggctccaggtgagaatatttggacaaggcaggttaaagttggggtataattttccatcttgattttctttcttcattgggaatctttccacagatgaatttggcttattttaaaaataagtagtattctctgtcctacctaactagatactggtgacttccatgtacatatcctgaacttctgctgatgtttcctgggtggtttcagcctcccataaagagaatgtgctgacccagtctcctgccatcctgtccatggctccaaaagagggagtcaccatcaactgctgggccagttagaatattaacaagtggttagactggtatcagcaggaaccagggagagctcctaacctcctg…	560416..560463	atggtgactccattacagttcttggccttctgctcctctgggctccag	560663..560956	cctcccataaagagaatgtgctgacccagtctcctgccatcctgtccatggctccaaaagagggagtcaccatcaactgctgggccagttagaatattaacaagtggttagactggtatcagcaggaaccagggagagctcctaacctcctgatctatgaagcatccaagctggaaactggggtcctgtcatggttcagtggcagtggtgggacacacttcattttaccatcagcagcctggagcctgaatatgctgggatctactactgcgtgcagtctaacagctactcgct	560674..560956	gagaatgtgctgacccagtctcctgccatcctgtccatggctccaaaagagggagtcaccatcaactgctgggccagttagaatattaacaagtggttagactggtatcagcaggaaccagggagagctcctaacctcctgatctatgaagcatccaagctggaaactggggtcctgtcatggttcagtggcagtggtgggacacacttcattttaccatcagcagcctggagcctgaatatgctgggatctactactgcgtgcagtctaacagctactcgct	560957..560963	cacagtg	560974..560982	gcataaacc
BK063797	IGKV8-13*01	functional	noncanonical V-NONAMER: gcagaaact instead of acacaaacc, however this X-GENE has been found rearranged	572044..572646	atgggagtcctgacccaactcctctgccttctcctggcctgcatcccaggtgaggaagggagtgcagggaacatccccaagatggtgggagtcctgtcctccagatggtggattctccccagggatcctccctgtggatcccagacccaggatctcccctccactcagatatccaggtgctctcagattaggggaccaaggccaccagaatcttcctggaggaacatggggtgggacctggtaaacaatggtgactttgtgttttgcttccaaacagctgtccgcaggcacacagggctgacccagtctccggccttcctctcggtgtccctcagagagggcgtgtccatcatctgcagggccaaagagagtgtcagcgattacttgagctggtatcag…	572044..572092	atgggagtcctgacccaactcctctgccttctcctggcctgcatcccag	572321..572619	ctgtccgcaggcacacagggctgacccagtctccggccttcctctcggtgtccctcagagagggcgtgtccatcatctgcagggccaaagagagtgtcagcgattacttgagctggtatcagcagaaaccaagccaggctcctcagcttctcatctatgatgctgataacctcaagtctggagtcccagaccggttctctgcgattcagttggacagagaattcatcctcaatatcagctcagtagaggctgaggatgctgccagttattactgccagcaggattatacccttcctccc	572332..572619	cacacagggctgacccagtctccggccttcctctcggtgtccctcagagagggcgtgtccatcatctgcagggccaaagagagtgtcagcgattacttgagctggtatcagcagaaaccaagccaggctcctcagcttctcatctatgatgctgataacctcaagtctggagtcccagaccggttctctgcgattcagttggacagagaattcatcctcaatatcagctcagtagaggctgaggatgctgccagttattactgccagcaggattatacccttcctccc	572619..572625	caccgtg	572638..572646	gcagaaact
BK063797	IGKV2-12*01	ORF	no 1st-CYS: Tyr instead of Cys	580442..581163	atgaggttcccttctcagctcctggggctgctaatgctctgggtcccaggtaaaagcagaaggagaatgagatgggagattggggtggggagggtgagctgtctgggtgctattattccctatgtgtgctctgtccagaattgagattgccctccaacaagtggtattaaatattgagatctgttaagattacgaagatgctacaggaacaaagaacagggttttagtgagatgctgaaggaaaaaaatggggccactctgtgccctgcaattcctgggttatccatggaaattagccctagactaggaatccaatcacaaaattagcctaatataaatgatatttaaaataattaaaatggcttataatgtgtctcctcattattgtaggatccagtg…	580442..580490	atgaggttcccttctcagctcctggggctgctaatgctctgggtcccag	580832..581135	gatccagtggggaggttgtgatgacacagaccccactctcactgactgtcacacccagagagccggcctccatctcctacagggccagtcagagccttgtacacagtgatggaaacccctatttgcattggtacctgcagaagccaggccagtccccacagctcctgatctatagtcatttcactggggtcccagacaggttcagtggcagcgggtcagggacagattttaccctgacaatcaacagggtggaggctgatgatgtgggagtgtattactgtcagcaaggtacacagtatcctct	580843..581135	gaggttgtgatgacacagaccccactctcactgactgtcacacccagagagccggcctccatctcctacagggccagtcagagccttgtacacagtgatggaaacccctatttgcattggtacctgcagaagccaggccagtccccacagctcctgatctatagtcatttcactggggtcccagacaggttcagtggcagcgggtcagggacagattttaccctgacaatcaacagggtggaggctgatgatgtgggagtgtattactgtcagcaaggtacacagtatcctct	581136..581142	cacaatg	581155..581163	acacaaacc
BK063797	IGKV3-11*01	pseudo	no L-PART1, frameshift in V-REGION: deletion of 2 nt in CDR1-IMGT					588501..-588796	gtgcccatggggacatcacgatgactcagtctccaggctccctggctgtgtctccaggtcaacgggtcaccatgaactgcagagccagtcagagtgttaacctctgtagcctggtttcagcagaaacctgggcaggctccccagatcctcatctatgctgcatccagcagggccacgggcatcccagaccggttcagcggcagcgagtctgggacggactacatcctcaccatcagcaacctccaggccgaagatgtgggaaactattactgcatgcagcattatacctttccaac	588501..-588785	gacatcacgatgactcagtctccaggctccctggctgtgtctccaggtcaacgggtcaccatgaactgcagagccagtcagagtgttaacctctgtagcctggtttcagcagaaacctgggcaggctccccagatcctcatctatgctgcatccagcagggccacgggcatcccagaccggttcagcggcagcgagtctgggacggactacatcctcaccatcagcaacctccaggccgaagatgtgggaaactattactgcatgcagcattatacctttccaac	588494..-588500	cacagtg	588473..-588481	acacaaacc
BK063797	IGKV1-10*01	pseudo	frameshift in L-PART1: deletion of 1 nt causing defectuous DONOR-SPLICE, STOP-CODON in V-REGION: position 38, frameshift in V-REGION: deletion of 1 nt in FR3-IMGT	602403..602974	atggtaactcctacacatttcttggccttctgctcctctgggttccagtgagaatatttggacaaagcaggttaaagtgggggtatgattttccatccccaattttctttcttcattgggaatctttccacagatgaatttggcttattttaaaaataagtagtatcctctgtcttacctaactagatactggtgacttccatgtacatattttgaaaatctgctgatgtttcctgtgtggtttcagcctcccatggtgagattgtgctgacccagtctcctgacgtattgtccatggctttaaaagaaggggtcaccatcaccgggcgggccattcagaacattaacaagtagttagcctggtatcagcaggtgccagggagaactcctaagctcctg…	602403..602449	atggtaactcctacacatttcttggccttctgctcctctgggttcca	602650..602946	cctcccatggtgagattgtgctgacccagtctcctgacgtattgtccatggctttaaaagaaggggtcaccatcaccgggcgggccattcagaacattaacaagtagttagcctggtatcagcaggtgccagggagaactcctaagctcctgatctatgcagcatccaagttggaaactggggacccatcgtggttcagcagcagtgggtctggggcagaatcactctcaccatcagcagcctggagcctgaagatactgggaccttctactgcctgcagtctaatagctacctgcc	602661..602946	gagattgtgctgacccagtctcctgacgtattgtccatggctttaaaagaaggggtcaccatcaccgggcgggccattcagaacattaacaagtagttagcctggtatcagcaggtgccagggagaactcctaagctcctgatctatgcagcatccaagttggaaactggggacccatcgtggttcagcagcagtgggtctggggcagaatcactctcaccatcagcagcctggagcctgaagatactgggaccttctactgcctgcagtctaatagctacctgcc	602947..602953	cacagcg	602966..602974	gcataaacc
BK063797	IGKV2-9*01	ORF	no 1st-CYS: Phe instead of Cys	606258..607013	atgaggttgccttctcagctcctggggctgttaatactctgggtcccaggtaagagcagaaggaggatgaggaaaaagattggggtggggagagtgagctgtctgggtgctggtagtccctatgtgtgctctgtccaggggtgagattgtccccaaataggggaatttagttttgagatagtgaaagcaatgaggaactacagggaatgaagaacagtgctttagtgagatactgaaggaaaaaatgtggccactctatgccctgcaattcttgggttatccatggaatttggatgtatttaaagtatgaatcaaatcacaaaatatgatttagcctaatataaatgaaatttaaattcttaataatggctcataatgtttctccataacctttactta…	606258..606306	atgaggttgccttctcagctcctggggctgttaatactctgggtcccag	606673..606985	gatccagcgggaaggttgtactgactcagaccccactctcactgtccgtcacccccagagagccagcctccatctccttcagggccagtcagaggcttgtacacagtaatggaaaaacctatttgagttggtacctgcaaaagccagaccagtcaccacagctcctcatctatgaggtttccaaccccttcactggggtcccagacaggttcaagggcagtggatcaggaacagatttcaccctgacaatcagcagggtagaagctgataatgtgggagtttattactgtgggcaatttacacatgatcctcc	606684..606985	aaggttgtactgactcagaccccactctcactgtccgtcacccccagagagccagcctccatctccttcagggccagtcagaggcttgtacacagtaatggaaaaacctatttgagttggtacctgcaaaagccagaccagtcaccacagctcctcatctatgaggtttccaaccccttcactggggtcccagacaggttcaagggcagtggatcaggaacagatttcaccctgacaatcagcagggtagaagctgataatgtgggagtttattactgtgggcaatttacacatgatcctcc	606986..606992	cacagtg	607005..607013	gcacaaacc
BK063797	IGKV2-8*01	functional	N/A	613637..614391	atgaggttcccttctcagctcctggggctgctgatgctctgggtcccaggtaaaagcagaggagggaggagatgggagattggggtggggagggtgagatgtctgggtactgttactccctatctgtgctctgtccaggggtaagattgccctctaagaggggaatttaactttgaaatccatgaaaattaagagaaattaaagggaacaaagaacagtgtttaatgagatgctgaaaaataattgtggccacttggtgccctgcaattctcgggttatccatggaaactggatatatttacagtaggaatccaatcacaaaatatgatttagcctaatataaatgaaatcttaattcataataatggctcataatgtttctccataacctgtacttat…	613637..613685	atgaggttcccttctcagctcctggggctgctgatgctctgggtcccag	614051..614363	gatccagcggggaggtcgtgctgacacagactccactctcactgtcagtcacccccggagagccggcctccatctcctgcagggccagtcagagcctcgtacacagtaatggaaacacgtacttgagttggtacctgcagaagccaggccagtccccacagggcctaatctacaaggtttccaaccgtttcactggggtcccagacaggttcagtggcagcggatcagggacagatttcaccctgagaatcagcagggtggaggctgacgatgtgggagtttattactgttttcaaggtacacattttcctcc	614062..614363	gaggtcgtgctgacacagactccactctcactgtcagtcacccccggagagccggcctccatctcctgcagggccagtcagagcctcgtacacagtaatggaaacacgtacttgagttggtacctgcagaagccaggccagtccccacagggcctaatctacaaggtttccaaccgtttcactggggtcccagacaggttcagtggcagcggatcagggacagatttcaccctgagaatcagcagggtggaggctgacgatgtgggagtttattactgttttcaaggtacacattttcctcc	614364..614370	cacagtg	614383..614391	acacaaacc
BK063797	IGKV2-7*01	functional	N/A	626865..627625	atgaggttcccttctcagctcctggggctgctgatgctctgggtcccaggtaaaagcagaggtgggaggagatgggagattggggtggggagggtgagctgtctgggtgctgttactccctatctgtactctgtccagcggtgagattgccctctatgaggggaatttaactttgaaatccatgaaaattatgagacattaaagggaacaaagaacagtgttttagtgagatgctgaaaaaaaaaaatcgtggccactcggtgccctgcaattctcgggttatatccatggccaaattatatatttacagtaggaatccaatcacaaaatatgatttagcctaatataaatgaaattgtaattcataataatggctcataatgtttctccataacctgt…	626865..626913	atgaggttcccttctcagctcctggggctgctgatgctctgggtcccag	627285..627597	gatccagcggggaggtcgtgctgacacagactccactctcactgtcagtcacccctggagagtgggcctccatctcctgcagggccagtcagagtctcgtacacagtaatggaaacacgtacttgagttggttccggcagaagccaggccagtccccacagggcctgatctacaaggtttccaaccgtttcactggggtcccaggaaggttcagtggcagtggatcagggacagatttcaccctgagaatcagcagggtggaggctgatgatgtgggagtttattactgttatcaaagtacacatgctcctcc	627296..627597	gaggtcgtgctgacacagactccactctcactgtcagtcacccctggagagtgggcctccatctcctgcagggccagtcagagtctcgtacacagtaatggaaacacgtacttgagttggttccggcagaagccaggccagtccccacagggcctgatctacaaggtttccaaccgtttcactggggtcccaggaaggttcagtggcagtggatcagggacagatttcaccctgagaatcagcagggtggaggctgatgatgtgggagtttattactgttatcaaagtacacatgctcctcc	627598..627604	cacagtg	627617..627625	acacaaacc
BK063797	IGKV3-6*01	pseudo	frameshift in L-PART1: deletion of 1 nt causing defectuous DONOR-SPLICE, frameshift in V-REGION: deletion of 1 nt in FR2-IMGT, no V-NONAMER			632121..-632164	atggcgtcacagaggcaggtcctcctgtccttgttgctgtgggg	631626..-631922	gtgcccatggagacatcacgatgactcagtctccaggctccctggctgtgtctccaggtcagcgggtcaccatgaactgcagagccagtcagagtgttagcaaatatgtaactggtaccagcagaaacctgggcaggctccaaggctcctcatctatggtgcatccaacagggccacgggcatcccagaccggttcagtggcagtgggtctgggacagacttcaccctcaccatcagcaacctccaggccgaagatgtgggaagctattattgccagcagtataaaaactatccacc	631626..-631911	gacatcacgatgactcagtctccaggctccctggctgtgtctccaggtcagcgggtcaccatgaactgcagagccagtcagagtgttagcaaatatgtaactggtaccagcagaaacctgggcaggctccaaggctcctcatctatggtgcatccaacagggccacgggcatcccagaccggttcagtggcagtgggtctgggacagacttcaccctcaccatcagcaacctccaggccgaagatgtgggaagctattattgccagcagtataaaaactatccacc	631619..-631625	cacagtg
BK063797	IGKV1-5*01	pseudo	frameshift in L-PART1: insertion of 2 nt causing defectuous DONOR-SPLICE, several STOP-CODON in V-REGION	637866..638444	atggttactccatcacagcttcttgaccctctctgctcctctgggttccaggtaagaatatttggacaaaggaggttaaaacgggggtatggttttccttccctgattttctttcttcattgggaatccttccacagatgtattgggctttttttaaaaaaataaatagtattctctgtcctacctaactagatactggtgacttccacgtatacatcctgacatgctgctgatgtttgctgtgtggtttcagcctcccatggtgagagtgtgctgagccagtctcctgctgtcctgtccatggctctacaagaaagagtcaccatcacctgccggaccagtcagaacattaacaagtagttagcctggtatcaacaggagccagggagagctcctaag…	637866..637916	atggttactccatcacagcttcttgaccctctctgctcctctgggttccag	638119..638416	cctcccatggtgagagtgtgctgagccagtctcctgctgtcctgtccatggctctacaagaaagagtcaccatcacctgccggaccagtcagaacattaacaagtagttagcctggtatcaacaggagccagggagagctcctaagctcctgatctatgcagcatccaagttggaaactggggtcccattgcggttcagcagcagtggatctcggacagacatcactctcaccatcagcagcctggaccctgaagaggctgggacctactactgcctgcagtctaacagctagccgcc	638130..638416	gagagtgtgctgagccagtctcctgctgtcctgtccatggctctacaagaaagagtcaccatcacctgccggaccagtcagaacattaacaagtagttagcctggtatcaacaggagccagggagagctcctaagctcctgatctatgcagcatccaagttggaaactggggtcccattgcggttcagcagcagtggatctcggacagacatcactctcaccatcagcagcctggaccctgaagaggctgggacctactactgcctgcagtctaacagctagccgcc	638417..638423	caaagtg	638436..638444	acataaacc
BK063797	IGKV8-4*01	pseudo	frameshifts in V-REGION: several insertions and deletions	648528..649128	atgggagtcctgacccaagcctctgccttctgctggcctgcttcccaggtgagaaggggagtatagcgacatccccaagatgatgggagtcctgccctcctgactgtgggatctccccagggatcctccctgtggatccctgacccggggtctcccctcccctcagaatcccaggagttctcagattaggggaccagggcttccagaatcttctgggattcaacatgtagttgaacctggtaaacaatggtgactttgtgttttgcttccaacccagctgtccaagggcacatggggctgacccagtctccggccttccgctctatgtccctgagacaggacgtgtccatcacatgcaggaccaatgagagtgtcagcaatatctgagctggtatcagc…	648528..648576	atgggagtcctgacccaagcctctgccttctgctggcctgcttcccagg	648805..649100	ctgtccaagggcacatggggctgacccagtctccggccttccgctctatgtccctgagacaggacgtgtccatcacatgcaggaccaatgagagtgtcagcaatatctgagctggtatcagcagaaaccagaccaggctcctaagcatctcacctatgatgctgaaacctcaagtctggtgtcccagaccggttctctgtgattcagctggacagagaattcatcctcaaaatcagtgcagtagaggctgaggatgctgccagttattactgctagcagattcatatccttcctcc	648816..649100	cacatggggctgacccagtctccggccttccgctctatgtccctgagacaggacgtgtccatcacatgcaggaccaatgagagtgtcagcaatatctgagctggtatcagcagaaaccagaccaggctcctaagcatctcacctatgatgctgaaacctcaagtctggtgtcccagaccggttctctgtgattcagctggacagagaattcatcctcaaaatcagtgcagtagaggctgaggatgctgccagttattactgctagcagattcatatccttcctcc	649101..649107	caccatg	649120..649128	gcagaaacc
BK063797	IGKV2-3*01	functional	N/A	659114..659877	atgaggttcccttctcagctcctggggctactgatgctttgggtcccaggtaagagcacagggaggatgaggaaggagattggggtggggagggtgagctgtctgggtgctgttagtccctatgtgtgctctgtccagaggtgagattgccctccagcaaggggtatttaattttaagatccatgaaaaaatgagaaattaaagggaacatagaacagtgctttagtgagatgctgaaaaaaaaaaaaaaacttgtggccattctgtgccctgaaactcttcggttatccatggagattggatatatttagggtaggaatcaaattacaaaatatgatttagcctcatataaatgaaatttaaaatcataaaaatggcttataatgttgctctataatc…	659114..659162	atgaggttcccttctcagctcctggggctactgatgctttgggtcccag	659537..659849	gatctggtggggaggtcgtgctgactcaaaccccactcttgctgcccgtcacccccggagagccagcctccatctcctgcagggccagtcagagcctcatacacagtgatggaaacacctatttgcattggtacctacagaagccaggccagtccccacagggcctgatctacaaggtttccaaccgtttcactggggtcccagacaggttcagtggcagcggatcagggacagatttcaccctgagaatcagcagggtggaggctgatgatgtaggagtttattactgttatcaaaatacacatgctcctcc	659548..659849	gaggtcgtgctgactcaaaccccactcttgctgcccgtcacccccggagagccagcctccatctcctgcagggccagtcagagcctcatacacagtgatggaaacacctatttgcattggtacctacagaagccaggccagtccccacagggcctgatctacaaggtttccaaccgtttcactggggtcccagacaggttcagtggcagcggatcagggacagatttcaccctgagaatcagcagggtggaggctgatgatgtaggagtttattactgttatcaaaatacacatgctcctcc	659850..659856	cacagtg	659869..659877	acacaaacc
BK063797	IGKV7-2*01	pseudo	frameshift in L-PART1: deletion of 2 nt causing defectuous DONOR-SPLICE	671991..-672627	atggggtctggggctcccctgctgtggatcctttgctctgggctctggtgagaggggggcacacagagaaatggtgggcaaactcactgtggcttcgatacttttggtatctctgggttcttggtggctggaattcaagcatttggcatggggttccagttgcccacttcccttccattttttggttcctcagaatgttgtccatgaccctgactacaaggtcatcagtgctgtgggtctccactgggatgctctcagcacctctgtcaaatttgttgagtttctcattctaggctgcactggggacattgtgctgacccagtctccagcctctttgactatgtctccagggcagaggaccaccatctcttgcaagaccagtcaggaagtcagtgacat…	672581..-672627	atggggtctggggctcccctgctgtggatcctttgctctgggctctg	672019..-672334	gctgcactggggacattgtgctgacccagtctccagcctctttgactatgtctccagggcagaggaccaccatctcttgcaagaccagtcaggaagtcagtgacattttgggcattacacactgtattacatggtatcaacaaaaatcaggacagtgtccgagaatcctgatttataaagcatctagtggagtgtgtggggtcccggtccggttcaatggtggtaggtctgggacggaattcagtctcacgactggtctggtggaggatggggatgctgccagttattactgccagaagagtaaggagactcctct	672019..-672323	gacattgtgctgacccagtctccagcctctttgactatgtctccagggcagaggaccaccatctcttgcaagaccagtcaggaagtcagtgacattttgggcattacacactgtattacatggtatcaacaaaaatcaggacagtgtccgagaatcctgatttataaagcatctagtggagtgtgtggggtcccggtccggttcaatggtggtaggtctgggacggaattcagtctcacgactggtctggtggaggatggggatgctgccagttattactgccagaagagtaaggagactcctct	672012..-672018	cacggtg	671991..-671999	acaaaaccc
BK063797	IGKV3-1*01	functional	N/A	676906..-677486	atgacgtcacagaggcaggtcctcctctgcttgttgctgtgggtctccggtgagaaactgaaaagtgccacagtccttctggactagtgtcattttaaataattttttaagatatataatgagaaacactggttatttccaaaatagacccaatgatgtactgccatgtggtaccattaggaagcacgtttgcaatgacatatttcagcatgagggggataaactgtgtctgtatcaccatttttctgattgcaggtgtccatggggatatcacgatgactcagtctccaggctccctggctgtgtctccaggtcagcgggtcaccataaactgcagagccagtcagagtgttagcaactatgtagcctggtaccagcagaaacctgggcagtctccca…	677438..-677486	atgacgtcacagaggcaggtcctcctctgcttgttgctgtgggtctccg	676934..-677231	gtgtccatggggatatcacgatgactcagtctccaggctccctggctgtgtctccaggtcagcgggtcaccataaactgcagagccagtcagagtgttagcaactatgtagcctggtaccagcagaaacctgggcagtctcccaggctcctcatctattatgcatccagcagggccacgggtatcccagaccggttcagcggcagtgggtctgggacagacttcaccctcagcatcagcaacctccaggccgaagatgtgggggactattactgccagcatcattatagctatccacc	676934..-677220	gatatcacgatgactcagtctccaggctccctggctgtgtctccaggtcagcgggtcaccataaactgcagagccagtcagagtgttagcaactatgtagcctggtaccagcagaaacctgggcagtctcccaggctcctcatctattatgcatccagcagggccacgggtatcccagaccggttcagcggcagtgggtctgggacagacttcaccctcagcatcagcaacctccaggccgaagatgtgggggactattactgccagcatcattatagctatccacc	676927..-676933	cacagtg	676906..-676914	acacaaacc
BK063797	IGKJ1*01	functional	N/A																									699984..699992	ggtttttgt	699984..700060	ggtttttgtacagtgacaccatggggagctatcactgtggtggacgttcggcgcagggaccaaggtggaaatcaaac	700016..700022	cactgtg	700023..700060	gtggacgttcggcgcagggaccaaggtggaaatcaaac
BK063797	IGKJ2*01	ORF	noncanonical J-HEPTAMER: ttgtgtg instead of cactgtg, noncanonical J-MOTIF: FSQG instead of FGXG																									700425..700433	agtttttgt	700425..700502	agtttttgtataggagggaagttaggaggaattattgtgtgtacacgttcagccaggggaccaagctggagataaaac	700459..700465	ttgtgtg	700466..700502	tacacgttcagccaggggaccaagctggagataaaac
BK063797	IGKJ3*01	functional	N/A																									700789..700797	ggtttttgt	700789..700864	ggtttttgtacagagggaggttaagggaaatcactgtggttcactttcggccaagggaccagactagacatcaaac	700820..700826	cactgtg	700827..700864	gttcactttcggccaagggaccagactagacatcaaac
BK063797	IGKJ4*01	functional	N/A																									701121..701129	ggtttttga	701121..701197	ggtttttgataaggggtaagcgtcagagccctcactgtggctcacgttcggccaggggaccaaggtggagctcaaac	701153..701159	cactgtg	701160..701197	gctcacgttcggccaggggaccaaggtggagctcaaac
BK063797	IGKJ5*01	functional	N/A																									701437..701445	ggtttttgc	701437..701513	ggtttttgctcaggggaaggtaattaaacgaatacagtgggacagctttggcccagggacacatctggagattaaac	701469..701475	tacagtg	701477..701513	gacagctttggcccagggacacatctggagattaaac
BK063797	IGKC*01	functional	N/A																																			704394..704728	ggaatgatgcccagccatccgtctttctgttccaaccatctccggaccagttacataccggcagtgcctctgtcgtgtgcatgctgaatggcttctaccccagagaagtcaatgtcaaatggaaggttgatggtgttaccaaaaacacaggcatcctggaaagtgtcacagaacaagacagcaaggacagcacctacagcctcagcagcaccttgacgatgcccagtacggagtacctaagtcatgagaagtactcctgtgaggtcactcacaagagcctgtcctcccctcttgtcaagagcttccaaaggagcgagtgccagtcagtggcctag
IMGT000022	TRBV1*01	ORF	deletions in V-REGION: 4 AA are missing in FR3-IMGT, unexpected V-SPACER length: 27 nt instead of 23 nt	10001..10648	atgggaccgccatccattctgtgggtctgggtgctcgtggctaccatgagtacaggtcagaggccaggcagaaaaagccagtccatgggttgggggagggaaagagggacagaaagttttgctcccaggtcccagccttgctaagagcctcgctggcatagcagccctggagaaagcactccttctgttcccaggagtctgcttctggcattgctcatgcctccccccaccccaactttggggtttggctgcagctgattatttgtaggagttactttatttgcgggaactttagcctggcctgactgtgtatttcaggtgccacggcgagcctggtggagcaaaggcccaggtgggtcccggtagcttgtggacaggctaaaaccctgcactgcatcc…	10001..10055	atgggaccgccatccattctgtgggtctgggtgctcgtggctaccatgagtacag	10319..10605	gtgccacggcgagcctggtggagcaaaggcccaggtgggtcccggtagcttgtggacaggctaaaaccctgcactgcatcctgaggaattcccagtacccctggatgagctggtaccaacaggacctccaggggtcactacaggtgctggccactctgcggagtcctggggatgaggaggttgtgtccgttcctggagcagattaccgggtcaggcgggtcaacagcacagagctgaggctgcatgtggccaatatgacccagggcctctactgcacctgcagtaca	10327..10605	gcgagcctggtggagcaaaggcccaggtgggtcccggtagcttgtggacaggctaaaaccctgcactgcatcctgaggaattcccagtacccctggatgagctggtaccaacaggacctccaggggtcactacaggtgctggccactctgcggagtcctggggatgaggaggttgtgtccgttcctggagcagattaccgggtcaggcgggtcaacagcacagagctgaggctgcatgtggccaatatgacccagggcctctactgcacctgcagtaca	10606..10612	cacagtg	10640..10648	acacaaacc
IMGT000023	TRBV4-1*01	functional	N/A	10001..10484	atgggctgcaggctcctgtgctgggtggtcctctgtatgctgtgggcaggtgagtcctgggaacaggtgggatatctctgtctgcagacttctagcttttttcatggaatggcttcctaagactctctaaatttggtttcttgctcccagtctccacgggcaatggagttacccagacaccaaaacatctggtaagcgggacaggaaggagcgtgaccctgaagtgcaagcagcatctgggacataatgctatgtactggtataagcagagtgttcagaagccgccaaagctcatgcttgcctacagttataaggatctccttcaaaatgagactgcttccagtcggttcttacctgatcgctcaaacaactcccagctggaccttcagataaaagccc…	10001..10049	atgggctgcaggctcctgtgctgggtggtcctctgtatgctgtgggcag	10151..10445	tctccacgggcaatggagttacccagacaccaaaacatctggtaagcgggacaggaaggagcgtgaccctgaagtgcaagcagcatctgggacataatgctatgtactggtataagcagagtgttcagaagccgccaaagctcatgcttgcctacagttataaggatctccttcaaaatgagactgcttccagtcggttcttacctgatcgctcaaacaactcccagctggaccttcagataaaagccctggagcccgaggactccgccctgtatctctgtgccagcagcaaggg	10159..10445	ggcaatggagttacccagacaccaaaacatctggtaagcgggacaggaaggagcgtgaccctgaagtgcaagcagcatctgggacataatgctatgtactggtataagcagagtgttcagaagccgccaaagctcatgcttgcctacagttataaggatctccttcaaaatgagactgcttccagtcggttcttacctgatcgctcaaacaactcccagctggaccttcagataaaagccctggagcccgaggactccgccctgtatctctgtgccagcagcaaggg	10446..10452	cacagcc	10476..10484	gcacaaacc
IMGT000023	TRBV2*01	pseudo	frameshift in V-REGION: deletion of 1 nt in FR1-IMGT	11001..11476	atggatttctggctcctgtgtggggtgatttttattctcttggaagcacatgattcctgggaatttctcatcttggattcacccaaggctcttctaaggcatttccttattcaatctctggcttctttaacctcccacaggacacacagaacctgaatgcaggcagactcccagccaccaggtcacagaaaggagcacgagagtacccctgaagtgaaccccacctctggtcacttatccctgcactggtacagacggatcctggagcagaaactagagcttctcgttttattctagaagagtactctcttggagaagtctgaaacattcaaggatcgattctcagctagaaggactgatggatcattctccactctgcagatccagcccacagagctg…	11001..11049	atggatttctggctcctgtgtggggtgatttttattctcttggaagcac	11141..11437	gacacacagaacctgaatgcaggcagactcccagccaccaggtcacagaaaggagcacgagagtacccctgaagtgaaccccacctctggtcacttatccctgcactggtacagacggatcctggagcagaaactagagcttctcgttttattctagaagagtactctcttggagaagtctgaaacattcaaggatcgattctcagctagaaggactgatggatcattctccactctgcagatccagcccacagagctgggagactcagccacgtacctctgtgccagcagcacaga	11149..11437	gaacctgaatgcaggcagactcccagccaccaggtcacagaaaggagcacgagagtacccctgaagtgaaccccacctctggtcacttatccctgcactggtacagacggatcctggagcagaaactagagcttctcgttttattctagaagagtactctcttggagaagtctgaaacattcaaggatcgattctcagctagaaggactgatggatcattctccactctgcagatccagcccacagagctgggagactcagccacgtacctctgtgccagcagcacaga	11438..11444	cacagcc	11468..11476	gcacaaatc
IMGT000023	TRBV3*01	functional	N/A	16741..17240	atgggctccacgctcttctgctgtatggtcctctgcctcctgggagcaggtgagtcctcggtccaggtggcaagatgccccgttgggtctctaagcctactcagcatgtgtccagccactgtctctctcctgggacttgtctgaattccgctcctttccttctcagcccccctggacacggcagtttcccagactccaaaacacctcatcgcacagacgggaaataagaagttcctaaaatgtgaacaaaagctgggccacgataccatgtactggtataagcaggactcccagaaattgctgaaggtcatgtttatctacaacaataaggatctcattctaaatgaaacagttccaagatgcttcttacctgaatcccctgacaaaactcgtttaaac…	16741..16789	atgggctccacgctcttctgctgtatggtcctctgcctcctgggagcag	16907..17201	cccccctggacacggcagtttcccagactccaaaacacctcatcgcacagacgggaaataagaagttcctaaaatgtgaacaaaagctgggccacgataccatgtactggtataagcaggactcccagaaattgctgaaggtcatgtttatctacaacaataaggatctcattctaaatgaaacagttccaagatgcttcttacctgaatcccctgacaaaactcgtttaaaccttcacatcaacttcctggagacaggtgacactgctgtgtatttctgtgccagcagcctaga	16915..17201	gacacggcagtttcccagactccaaaacacctcatcgcacagacgggaaataagaagttcctaaaatgtgaacaaaagctgggccacgataccatgtactggtataagcaggactcccagaaattgctgaaggtcatgtttatctacaacaataaggatctcattctaaatgaaacagttccaagatgcttcttacctgaatcccctgacaaaactcgtttaaaccttcacatcaacttcctggagacaggtgacactgctgtgtatttctgtgccagcagcctaga	17202..17208	catagcc	17232..17240	gcataaacc
IMGT000023	TRBV4-2*01	functional	N/A	19338..19830	atgggctgcaggctaccttactgggtggctctctgtctcttgggagcaggtacgtctcgggttccgttgtgctctccctgcaccccaagccgagtccctcttcctaccaccacccttctgtctgggctttgtttgaattttgtcctgttctttcaacagtctccatggatcctggagttatccagactccaaaacatctggtaactgggacaacaaggagcgtgaccctaaagtgcaaacaacatctgggacataatgctatgtactggtataagcagagtgttcagaagccgccaaagctcatgcttgcctacaattacaagaatctctttgaaaatgcaactgcttccagtcggttcttacctgatcgctcaaacaactcccagctggaccttcaga…	19338..19386	atgggctgcaggctaccttactgggtggctctctgtctcttgggagcag	19497..19791	tctccatggatcctggagttatccagactccaaaacatctggtaactgggacaacaaggagcgtgaccctaaagtgcaaacaacatctgggacataatgctatgtactggtataagcagagtgttcagaagccgccaaagctcatgcttgcctacaattacaagaatctctttgaaaatgcaactgcttccagtcggttcttacctgatcgctcaaacaactcccagctggaccttcagataaaagccctggagcccgaggactccgccctgtatctctgtgccagcagcaaggg	19505..19791	gatcctggagttatccagactccaaaacatctggtaactgggacaacaaggagcgtgaccctaaagtgcaaacaacatctgggacataatgctatgtactggtataagcagagtgttcagaagccgccaaagctcatgcttgcctacaattacaagaatctctttgaaaatgcaactgcttccagtcggttcttacctgatcgctcaaacaactcccagctggaccttcagataaaagccctggagcccgaggactccgccctgtatctctgtgccagcagcaaggg	19792..19798	cacagcc	19822..19830	gcacaaacc
IMGT000023	TRBVA*01	pseudo	frameshifts in V-REGION: several insertions and deletions in V-REGION, no V-RS			20613..20664	atgcctgccttgtcactaaggctccctcctctctcctcaaaggggcactcca	22066..22365	gacacgtggaccctggaatcagccaaagccctagccactacctcccaacactgagagagtgtggctctgaggtgtgaccccatttctggtcatttgtatttcttctggaaccgacaatccccagaaagggaagtggacttactgattcccatccataacaaggttccctcagagaaggcagatatttttggagattccattctcagctgaaatgcttgcctcacagaccgtactcgctttgaagccccaggctgcccagatcggggactgagccacacccttgcacaaattggaggctcc	22074..22365	gaccctggaatcagccaaagccctagccactacctcccaacactgagagagtgtggctctgaggtgtgaccccatttctggtcatttgtatttcttctggaaccgacaatccccagaaagggaagtggacttactgattcccatccataacaaggttccctcagagaaggcagatatttttggagattccattctcagctgaaatgcttgcctcacagaccgtactcgctttgaagccccaggctgcccagatcggggactgagccacacccttgcacaaattggaggctcc
IMGT000023	TRBV5-1*01	pseudo	frameshifts in V-REGION: several insertions and deletions in V-REGION	32057..32536	atgggctgcgggctcctctgctgtgtggacctttgtctcctgggagcaagtatgtccttgaaacaggggggacatctctgttctaagcctgacagcacctgaatctgtggcatcatcgggctccctctcgtgttctttccccagcccctgtgtccttccctcccagtcccagtggattctggaatcagccaaacaccgagacatccgatcaaagcaggagggcagcaagcgacacttcccctatctctgggcagcccagtgtacgttgagtccaacaggctctgggtcagggcccccagctcttggcatattaggatgagttagagcaaaaggacacttcctgggattaattctccatgtggcagttgagcgactgtctctctgagctgcatgtgaatt…	32057..32105	atgggctgcgggctcctctgctgtgtggacctttgtctcctgggagcaa	32223..32496	tcccagtggattctggaatcagccaaacaccgagacatccgatcaaagcaggagggcagcaagcgacacttcccctatctctgggcagcccagtgtacgttgagtccaacaggctctgggtcagggcccccagctcttggcatattaggatgagttagagcaaaaggacacttcctgggattaattctccatgtggcagttgagcgactgtctctctgagctgcatgtgaatttctcggaggctgggacgtggccgtagatctccgtgccaacc	32231..32496	gattctggaatcagccaaacaccgagacatccgatcaaagcaggagggcagcaagcgacacttcccctatctctgggcagcccagtgtacgttgagtccaacaggctctgggtcagggcccccagctcttggcatattaggatgagttagagcaaaaggacacttcctgggattaattctccatgtggcagttgagcgactgtctctctgagctgcatgtgaatttctcggaggctgggacgtggccgtagatctccgtgccaacc	32497..32503	cctggtg	32528..32536	gcacaaacc
IMGT000023	TRBV5-2*01	functional	N/A	37484..37998	atgggctctaggcttctctgctgtgtggcactttgtctcctgggagcaggtgagttctaggcacagtgtgcactcctctgatgtgttttgccagcctgtgatacaggcttgttgatgacggctgcagcaggaggcctccctctatgctctatgctcagtttctttctgtctcctccccaacaggccctgtggcatctggggtcacccaaactccaagacacctgatcaaaacaagaggacagaaagtgacactgagatgttcctttgtctctggacatctatctgtgtactggtaccaacaggttctgggccagggcccccggtttctcattcagtattacgataggaaagagagagacaaaggagacatgccggaacggttctcagctcgacagttca…	37484..37532	atgggctctaggcttctctgctgtgtggcactttgtctcctgggagcag	37667..37959	gccctgtggcatctggggtcacccaaactccaagacacctgatcaaaacaagaggacagaaagtgacactgagatgttcctttgtctctggacatctatctgtgtactggtaccaacaggttctgggccagggcccccggtttctcattcagtattacgataggaaagagagagacaaaggagacatgccggaacggttctcagctcgacagttcagtaactccagctcccagcttgacctggacttgctggagttggaagactcagccctgtatctctgtgccagcagtgaa	37675..37959	gcatctggggtcacccaaactccaagacacctgatcaaaacaagaggacagaaagtgacactgagatgttcctttgtctctggacatctatctgtgtactggtaccaacaggttctgggccagggcccccggtttctcattcagtattacgataggaaagagagagacaaaggagacatgccggaacggttctcagctcgacagttcagtaactccagctcccagcttgacctggacttgctggagttggaagactcagccctgtatctctgtgccagcagtgaa	37960..37966	cacagcc	37990..37998	acaaaaatc
IMGT000023	TRBV6*01	ORF	noncanonical DONOR-SPLICE: ngc instead of ngt	43350..43836	atgagcgtcagtcgcctgtgctgtgtggtgttttgtcttctacaggcaggcaagtcctgggtctctttcctgggtgaaaatctcaaggtcccagccctaagcctttccgttgtgtctgtggcatcagctttatctccttccccacagggtcgctgaatgctggtatcactcagacccccaaattccaggtcttggggacaggacagaacatgacactgaaatgtcaccaggatatgaaccacaactccatgtactggtatcgacaagaccatggacatgggctgaggctgatccattactcagtcggtccggcgccactttccggcgcctctgcaagtggagaagtcccggatggatacagtgcctctaggccaaatgtaacaatcttccttctgctgt…	43350..43398	atgagcgtcagtcgcctgtgctgtgtggtgttttgtcttctacaggcag	43497..43797	ggtcgctgaatgctggtatcactcagacccccaaattccaggtcttggggacaggacagaacatgacactgaaatgtcaccaggatatgaaccacaactccatgtactggtatcgacaagaccatggacatgggctgaggctgatccattactcagtcggtccggcgccactttccggcgcctctgcaagtggagaagtcccggatggatacagtgcctctaggccaaatgtaacaatcttccttctgctgtccacagccccctcccagacatctgtgtacttctgtgccagcagtgttcc	43505..43797	aatgctggtatcactcagacccccaaattccaggtcttggggacaggacagaacatgacactgaaatgtcaccaggatatgaaccacaactccatgtactggtatcgacaagaccatggacatgggctgaggctgatccattactcagtcggtccggcgccactttccggcgcctctgcaagtggagaagtcccggatggatacagtgcctctaggccaaatgtaacaatcttccttctgctgtccacagccccctcccagacatctgtgtacttctgtgccagcagtgttcc	43798..43804	cacagca	43828..43836	acaaaaaaa
IMGT000023	TRBV7-1*01	functional	N/A	46742..47244	atggaccccaggctcctctgctgggtgaccctctgtctcctggggcaaggtgagtcctcagaacaccaagcggtttcagcgaatgcttatgtgtgagtgtgagcgatgatttacgtgccaagaggacaacccatttctcctgactgtgcccgacttctgtctccccaggtcacgcaggacctggagtctcccagttctccaggcacagggtcacagagaggggccaaaatgtaactctcgggtgtgatcccatttctggtcatgctgtcctttattggtaccgacagaccatagggaaaggcccagagtttttggtttacttccaaaacgcggatgcattggacaaatcagggatgaccaatgatcggttgtcggccaagaggtctgaggggaccaact…	46742..46790	atggaccccaggctcctctgctgggtgaccctctgtctcctggggcaag	46910..47207	gtcacgcaggacctggagtctcccagttctccaggcacagggtcacagagaggggccaaaatgtaactctcgggtgtgatcccatttctggtcatgctgtcctttattggtaccgacagaccatagggaaaggcccagagtttttggtttacttccaaaacgcggatgcattggacaaatcagggatgaccaatgatcggttgtcggccaagaggtctgaggggaccaactccactctgcagatccagcgtgcagagcagggggactcggctgtgcacctctgtgccagcagtcccac	46918..47207	ggacctggagtctcccagttctccaggcacagggtcacagagaggggccaaaatgtaactctcgggtgtgatcccatttctggtcatgctgtcctttattggtaccgacagaccatagggaaaggcccagagtttttggtttacttccaaaacgcggatgcattggacaaatcagggatgaccaatgatcggttgtcggccaagaggtctgaggggaccaactccactctgcagatccagcgtgcagagcagggggactcggctgtgcacctctgtgccagcagtcccac	47208..47214	cacagtg	47236..47244	tcacaaacc
IMGT000023	TRBV8*01	functional	N/A	49977..50487	atgaacctcaacctcttttgtgtgactctttggctgctgggagcaggtgagttctggacccagctggaaatcagtgccaaggttttgcaaaatcccagctccaagcccttccctttgttttgcagatgcagtttactccttaagcctcgccttcccttctgtctccctctgcaacaggtcccatggaggctgagatcacccagacaccaagatacagcattatacaaataggaaccaagaaaaccctggagtgttctcaggatatgaaccattttgcaatgttctggtatcgacaagaccccggacaggggctgaggctgatctattattcaagtgacagcccaagcactaccaaaggggatgttgccgaagggtacagcgtctcccgaaaggagcaga…	49977..50022	atgaacctcaacctcttttgtgtgactctttggctgctgggagcag	50154..50448	gtcccatggaggctgagatcacccagacaccaagatacagcattatacaaataggaaccaagaaaaccctggagtgttctcaggatatgaaccattttgcaatgttctggtatcgacaagaccccggacaggggctgaggctgatctattattcaagtgacagcccaagcactaccaaaggggatgttgccgaagggtacagcgtctcccgaaaggagcagaagttttcccccctgaccctggagtctgccagcaccaaccagacctctgtgtacctctgtgccagcagtgaatc	50162..50448	gaggctgagatcacccagacaccaagatacagcattatacaaataggaaccaagaaaaccctggagtgttctcaggatatgaaccattttgcaatgttctggtatcgacaagaccccggacaggggctgaggctgatctattattcaagtgacagcccaagcactaccaaaggggatgttgccgaagggtacagcgtctcccgaaaggagcagaagttttcccccctgaccctggagtctgccagcaccaaccagacctctgtgtacctctgtgccagcagtgaatc	50449..50455	cacagcg	50479..50487	acaaaaagc
IMGT000023	TRBV5-3*01	pseudo	no INIT-CODON: Leu instead of Met, frameshift in V-REGION: insertion of 1 nt in FR2-IMGT	56129..56637	ttgggctccaggctcctctgctggctgaggctttgtcacccatgggcaggtcagtccagcgggcaaggacagcattgatctttggagcttgctgactcctgaattctctactttactatctgggtaagccatcaggctctcccctgctcattttgtgtctgcattccacaggaccagtgaaggctagagtcactcaaactccaagacacctgctcaaagcaaaaggacagctagtgactctgagatgttcccctatctctgagcagcccagagtatcttggtatcatgaggccccaggtcagggccccccaggtcctcttagagttttatgaaggtatgcaaagaacaaaaggaaacttctcggatcgattctcagggcaactgttcagtgactatgac…	56129..56177	ttgggctccaggctcctctgctggctgaggctttgtcacccatgggcag	56300..56594	gaccagtgaaggctagagtcactcaaactccaagacacctgctcaaagcaaaaggacagctagtgactctgagatgttcccctatctctgagcagcccagagtatcttggtatcatgaggccccaggtcagggccccccaggtcctcttagagttttatgaaggtatgcaaagaacaaaaggaaacttctcggatcgattctcagggcaactgttcagtgactatgactctgagctgtgcatgagctcctgggggccgttgtactcggctgtgcctctctgcaccagctgcttgg	56308..56594	aaggctagagtcactcaaactccaagacacctgctcaaagcaaaaggacagctagtgactctgagatgttcccctatctctgagcagcccagagtatcttggtatcatgaggccccaggtcagggccccccaggtcctcttagagttttatgaaggtatgcaaagaacaaaaggaaacttctcggatcgattctcagggcaactgttcagtgactatgactctgagctgtgcatgagctcctgggggccgttgtactcggctgtgcctctctgcaccagctgcttgg	56595..56601	cacacca	56629..56637	cacaaaact
IMGT000023	TRBV7-2*01	functional	N/A	62668..63171	atggaccccaggctcctctgctgggtgaccctctgtctcctggggcaaggtgagtcctcagaacaccaagcggtttcagcgaatgcttgtgtgtgagtgtgagcgatgattacgtgctaagaggacaacccatttctcctgactgtgcccgacttctgtctccccaggtcacacaggacccggagtctcccagttccccaggcacagggtcacagagaggggccaaaatgtaactctcgggtgtgatcccatttctggtcatactgtcctttattggtaccgacagaccacagggaaaggcctggagtttttggtttacttccaaaacacggatgcagtggacaaatcagggatgaccaatgatcggttgtcggtccagaggtctaaggggaccaactc…	62668..62716	atggaccccaggctcctctgctgggtgaccctctgtctcctggggcaag	62835..63132	gtcacacaggacccggagtctcccagttccccaggcacagggtcacagagaggggccaaaatgtaactctcgggtgtgatcccatttctggtcatactgtcctttattggtaccgacagaccacagggaaaggcctggagtttttggtttacttccaaaacacggatgcagtggacaaatcagggatgaccaatgatcggttgtcggtccagaggtctaaggggaccaactccactctgcagatccagcgtgcagagcagggggactcggctgtgtacctctgtgccagcagtcccac	62843..63132	ggacccggagtctcccagttccccaggcacagggtcacagagaggggccaaaatgtaactctcgggtgtgatcccatttctggtcatactgtcctttattggtaccgacagaccacagggaaaggcctggagtttttggtttacttccaaaacacggatgcagtggacaaatcagggatgaccaatgatcggttgtcggtccagaggtctaaggggaccaactccactctgcagatccagcgtgcagagcagggggactcggctgtgtacctctgtgccagcagtcccac	63133..63139	cacagtg	63163..63171	tcacaaacc
IMGT000023	TRBV5-4*01	functional	STOP-CODON at position 108 (last 3' codon of germline CDR3-IMGT) may disappear during rearrangements	68972..69481	atgcgccgtcctgtcctgcctggctctgccaggggcacccagctgctctgctgggtgtccctctgtctcctgggggcaggtgagtcctagctcaggtgggacgtcacttgaactgctgctggaatctcaaattccttcctagaccaggtcatcagcagctatctcctccctctacaggtccggcaggtgccgaagtcatccagacgcccagacacctaatccaaggcagtggggggacggccgtgctgacatgccaacctgtctctgggcacaacagtgtgcgatggtaccagcagaccctggggcagggccccaagttcctcattgagtattttgcacaggccccgagagacaaaggagacatgccagaacggttctcagctcaacagttcagtaact…	68972..69050	atgcgccgtcctgtcctgcctggctctgccaggggcacccagctgctctgctgggtgtccctctgtctcctgggggcag	69149..69442	gtccggcaggtgccgaagtcatccagacgcccagacacctaatccaaggcagtggggggacggccgtgctgacatgccaacctgtctctgggcacaacagtgtgcgatggtaccagcagaccctggggcagggccccaagttcctcattgagtattttgcacaggccccgagagacaaaggagacatgccagaacggttctcagctcaacagttcagtaactacagctcccagctaaacctgagcttgctggagccaggagactccgccctgtatctctgtgccagcagctaga	69157..69442	ggtgccgaagtcatccagacgcccagacacctaatccaaggcagtggggggacggccgtgctgacatgccaacctgtctctgggcacaacagtgtgcgatggtaccagcagaccctggggcagggccccaagttcctcattgagtattttgcacaggccccgagagacaaaggagacatgccagaacggttctcagctcaacagttcagtaactacagctcccagctaaacctgagcttgctggagccaggagactccgccctgtatctctgtgccagcagctaga	69443..69449	cacagcc	69473..69481	actcaaact
IMGT000023	TRBV10*01	pseudo	frameshift in V-REGION: insertion of 1 nt in FR1-IMGT	73797..74276	atggtcaccaggctcttctgtgtggctctttgtctcctgtgggtaggtaagtgcaggcgggcttccttccctggaattcccaagaccacaacacaaaccttcctcccaagatgacaacattagtctctgtcactctctgttacaggacacatggatgctgggatcacccagagtccaagaaacgagatcgcgaggacaggaaagagggtgacttctgagatgtcaccagacagagaactatgactatatgtactggtatcgacaagacctgggacatggactgaggctgatatattattccatcaatactggcagcactcagagaggagaagtctccgatgggtacaatatctccagaccaaatacaaaggagttccacctcatactgccttctgttac…	73797..73842	atggtcaccaggctcttctgtgtggctctttgtctcctgtgggtag	73942..74237	gacacatggatgctgggatcacccagagtccaagaaacgagatcgcgaggacaggaaagagggtgacttctgagatgtcaccagacagagaactatgactatatgtactggtatcgacaagacctgggacatggactgaggctgatatattattccatcaatactggcagcactcagagaggagaagtctccgatgggtacaatatctccagaccaaatacaaaggagttccacctcatactgccttctgttacctcctcccagatatccgtgtacttctgtgccaacagttaccc	73950..74237	gatgctgggatcacccagagtccaagaaacgagatcgcgaggacaggaaagagggtgacttctgagatgtcaccagacagagaactatgactatatgtactggtatcgacaagacctgggacatggactgaggctgatatattattccatcaatactggcagcactcagagaggagaagtctccgatgggtacaatatctccagaccaaatacaaaggagttccacctcatactgccttctgttacctcctcccagatatccgtgtacttctgtgccaacagttaccc	74238..74244	cacagcg	74268..74276	acacaaatg
IMGT000023	TRBV11*01	pseudo	no INIT-CODON: Leu instead of Met, STOP-CODON in L-PART1, frameshifts in V-REGION: several insertions and deletions in V-REGION	81451..81935	ctgggcataggcctcctgcactgagttgctttctgtcttctgagaggatggttgactccttagaacactaagatctctctgcactttatctctccagtgattagtccatttttttttttttccattttcaaattctgactcctcacagacctcgtagaaggtggagtcactcagtttcctgcacataagatcacagaaaaaaacaggccgtggctttgtggtgtgatcctatttctgtccacagaatccttcactagtacggacagatctcggacagggcctggagcttctgattccgtttgagaacgaggccacatcagatattcacagctggctcagaaccgatcttctgcagagagacccaaaggagcagacgctactctcaaggtctagcctgct…	81451..81499	ctgggcataggcctcctgcactgagttgctttctgtcttctgagaggat	81599..81896	acctcgtagaaggtggagtcactcagtttcctgcacataagatcacagaaaaaaacaggccgtggctttgtggtgtgatcctatttctgtccacagaatccttcactagtacggacagatctcggacagggcctggagcttctgattccgtttgagaacgaggccacatcagatattcacagctggctcagaaccgatcttctgcagagagacccaaaggagcagacgctactctcaaggtctagcctgctgagttggggattcggttttgtatttctgtgccagcaagtagcctagc	81607..81896	gaaggtggagtcactcagtttcctgcacataagatcacagaaaaaaacaggccgtggctttgtggtgtgatcctatttctgtccacagaatccttcactagtacggacagatctcggacagggcctggagcttctgattccgtttgagaacgaggccacatcagatattcacagctggctcagaaccgatcttctgcagagagacccaaaggagcagacgctactctcaaggtctagcctgctgagttggggattcggttttgtatttctgtgccagcaagtagcctagc	81897..81903	cacaata	81927..81935	acacaaaac
IMGT000023	TRBV12-1*01	functional	N/A	88235..88718	atgggcaccctggccctctgtctcttaggggtcctttgtttcctatgggtaggtgagtccccagaatttgtaactttctcattctgggtttccctgttgtgactccaatatttttcttatcgtccccacattctgtcccctccacagagtttacagatgctggagtcatccagacacccaggcacaaggtgacaaagatgggacaagaagtgaccctgaaatgccagcctatttctggtcatgaaggcctcttctggtacagtcagacctcagtgcagggaccgaagctgctgatatccttcaacaatgaagctcctatagatgattcggggatgcccaaggaatggttctcagcagagatatctaacaaatcattatccaccctgaagatcaagtcca…	88235..88286	atgggcaccctggccctctgtctcttaggggtcctttgtttcctatgggtag	88382..88679	agtttacagatgctggagtcatccagacacccaggcacaaggtgacaaagatgggacaagaagtgaccctgaaatgccagcctatttctggtcatgaaggcctcttctggtacagtcagacctcagtgcagggaccgaagctgctgatatccttcaacaatgaagctcctatagatgattcggggatgcccaaggaatggttctcagcagagatatctaacaaatcattatccaccctgaagatcaagtccacagaacccggggactcagccacgtacctgtgtgccagcagtataga	88390..88679	gatgctggagtcatccagacacccaggcacaaggtgacaaagatgggacaagaagtgaccctgaaatgccagcctatttctggtcatgaaggcctcttctggtacagtcagacctcagtgcagggaccgaagctgctgatatccttcaacaatgaagctcctatagatgattcggggatgcccaaggaatggttctcagcagagatatctaacaaatcattatccaccctgaagatcaagtccacagaacccggggactcagccacgtacctgtgtgccagcagtataga	88680..88686	cacagaa	88710..88718	acagaaacc
IMGT000023	TRBV12-2*01	functional	N/A	96081..96566	atggccaccaggctcctctgctgtgtggccctttgtctcctgggaagaggtgagtgcccggaaataaacaatcagcatttttagatatttccagttataattccattgattttcttcattctgtccccacaatctgtccccttccacagagtttatagatgctggagtcatccagacacccaggcacaatgtgacaaagatgggacaagaagtaaccctgaaatgccagcctatttctggacatgcagccctttactggtacagtcagacctcagtgcagggaccgaagctgctgatctacttcaacaatcaagctcctatagatgattcggggatgcccaaggaacggttctcagcagagatatctaacaaatcattatccaccctgaagatcaagcc…	96081..96129	atggccaccaggctcctctgctgtgtggccctttgtctcctgggaagag	96230..96527	agtttatagatgctggagtcatccagacacccaggcacaatgtgacaaagatgggacaagaagtaaccctgaaatgccagcctatttctggacatgcagccctttactggtacagtcagacctcagtgcagggaccgaagctgctgatctacttcaacaatcaagctcctatagatgattcggggatgcccaaggaacggttctcagcagagatatctaacaaatcattatccaccctgaagatcaagcccacagaacccggggactcagccacatacctgtgtgccagcagtgtaga	96238..96527	gatgctggagtcatccagacacccaggcacaatgtgacaaagatgggacaagaagtaaccctgaaatgccagcctatttctggacatgcagccctttactggtacagtcagacctcagtgcagggaccgaagctgctgatctacttcaacaatcaagctcctatagatgattcggggatgcccaaggaacggttctcagcagagatatctaacaaatcattatccaccctgaagatcaagcccacagaacccggggactcagccacatacctgtgtgccagcagtgtaga	96528..96534	cacagag	96558..96566	gcagaaacc
IMGT000023	TRBV15*01	functional	N/A	101737..102249	atggctcctgagctgctccactgtgtggccttttgtctccttggagcaggtgagtcctggtcaaaaaatacatcgtttgactagagctatcttgtcctcagttttgtacctttatttcatggcagcaaaagcaatctctttctttattctgtctctacattttctttctccctctgcaggtctcatgggtgccatggtcatccagagctcaagataccaggttacgagggtggggaaaccagtgaatctgagctgttctcagaatatgaatcatgacagcatgtattggtaccaacagaagctgaaccaagccccaaagctgctcctctactactatgataaaaactttaacagagaagcagaaacctctgataacttccaggccagccggcccaacac…	101737..101785	atggctcctgagctgctccactgtgtggccttttgtctccttggagcag	101916..102210	gtctcatgggtgccatggtcatccagagctcaagataccaggttacgagggtggggaaaccagtgaatctgagctgttctcagaatatgaatcatgacagcatgtattggtaccaacagaagctgaaccaagccccaaagctgctcctctactactatgataaaaactttaacagagaagcagaaacctctgataacttccaggccagccggcccaacacttctttctgttctctcaacatcctctcgccaggcttgggggactcaggagtgtatctctgtgccagcagtaaaga	101924..102210	ggtgccatggtcatccagagctcaagataccaggttacgagggtggggaaaccagtgaatctgagctgttctcagaatatgaatcatgacagcatgtattggtaccaacagaagctgaaccaagccccaaagctgctcctctactactatgataaaaactttaacagagaagcagaaacctctgataacttccaggccagccggcccaacacttctttctgttctctcaacatcctctcgccaggcttgggggactcaggagtgtatctctgtgccagcagtaaaga	102211..102217	cacagag	102241..102249	gcataaacc
IMGT000023	TRBV16*01	functional	N/A	107776..108266	atgtgcccagtattcatttgctccttggtcttttggctcttgaatgcaggtaagccctcgttctgaacttgtcagccccagctctaagacattccttcctgtcaccagactccatcagggactaagcctccaacttccgtctgctttattcccaggtgccctccatgcagaagtcacccagactccaggacacctggtcaaaggaaaaggacagaaagcaaaaatgcactgtgtcccaataaaaggacacagttacgttgactggtatcagcagatcccagcaaaagagttcaagttcttcatttctttccagaacgatgccatctttgataaaacaggaatgcccgagaagagattttcagctgcgtgtccccaaaacgcatcctgcagcctagagat…	107776..107824	atgtgcccagtattcatttgctccttggtcttttggctcttgaatgcag	107931..108228	gtgccctccatgcagaagtcacccagactccaggacacctggtcaaaggaaaaggacagaaagcaaaaatgcactgtgtcccaataaaaggacacagttacgttgactggtatcagcagatcccagcaaaagagttcaagttcttcatttctttccagaacgatgccatctttgataaaacaggaatgcccgagaagagattttcagctgcgtgtccccaaaacgcatcctgcagcctagagatcaagcctacagagctgcaggattcagccgtgtatttctgtgccagcagtgaatc	107939..108228	catgcagaagtcacccagactccaggacacctggtcaaaggaaaaggacagaaagcaaaaatgcactgtgtcccaataaaaggacacagttacgttgactggtatcagcagatcccagcaaaagagttcaagttcttcatttctttccagaacgatgccatctttgataaaacaggaatgcccgagaagagattttcagctgcgtgtccccaaaacgcatcctgcagcctagagatcaagcctacagagctgcaggattcagccgtgtatttctgtgccagcagtgaatc	108229..108235	cacagtg	108258..108266	acacaaatt
IMGT000023	TRBV17*01	pseudo	no INIT-CODON: Leu instead of Met, frameshift in V-REGION: several insertions and deletions in V-REGION	110812..111274	ttggacactcggttcctctgctgggtcactctctttcacctggggggtaagtgagcttgggaatgcttgggaatttgtgtcgatgctttcctaggtgcatttactatggcttctttcttctcccacaggacacacagactctgtagtcagccagatccccagccacagggtcaccaagatgggacagaggaggattctgagatgcgatccaatttctggtcacatattggcttactggtgcccacagaatcttgaggcaggaaatggagtttctgatttctgtctaaaatgaaaacacggcagctaagttgggatccccaaggaacggctctcagctgaaagacctaatggaatgtcttccaccctaaaacccatcccgcggagctgggggactcagct…	110812..110857	ttggacactcggttcctctgctgggtcactctctttcacctggggg	110940..111235	gacacacagactctgtagtcagccagatccccagccacagggtcaccaagatgggacagaggaggattctgagatgcgatccaatttctggtcacatattggcttactggtgcccacagaatcttgaggcaggaaatggagtttctgatttctgtctaaaatgaaaacacggcagctaagttgggatccccaaggaacggctctcagctgaaagacctaatggaatgtcttccaccctaaaacccatcccgcggagctgggggactcagctgtgatctctgtgatggtggccttgg	110948..111235	gactctgtagtcagccagatccccagccacagggtcaccaagatgggacagaggaggattctgagatgcgatccaatttctggtcacatattggcttactggtgcccacagaatcttgaggcaggaaatggagtttctgatttctgtctaaaatgaaaacacggcagctaagttgggatccccaaggaacggctctcagctgaaagacctaatggaatgtcttccaccctaaaacccatcccgcggagctgggggactcagctgtgatctctgtgatggtggccttgg	111236..111242	caaggtg	111266..111274	gcaaaaact
IMGT000023	TRBV18*01	functional	N/A	118493..119175	atgggcaccagagtcctctgctgggtggtcatctggctcctgggagcaggtgagtgctgggctaacagatcattatcactgggctttgtctgtgttctagagctgagtctcaggccctggaccttcaggttgcccagtgattttctggaaggcattgacacttaaatgagaataaataattgcatcatggagtgaaagcaaaattcgtgtaaatttttacgtgaatatgaatttacatgaatttttacatgaaaagatatttgagctcaccttggctgctgcactgtaaggcactccttccctctcccattatgactctgtctcacataatctcttctcctctgaggtctcatgaatgctggcgtcacccagaacccgagacacttggtgataaggacg…	118493..118541	atgggcaccagagtcctctgctgggtggtcatctggctcctgggagcag	118839..119136	gtctcatgaatgctggcgtcacccagaacccgagacacttggtgataaggacgggacaagaggcaacactgaaatgcagccctgagaaaggacatgtttacttttactggtatcagcagccccagggggaaagcctgaaattcatggtttacctccagaatgcacaaaccgtagatgactcaggaatgtcaaaagaacgcttttctactaatatttccaaagagggacagagcatcttaaagatccagccggcagagttgggagactctgcggtgtacttctgtgccagctccttatc	118847..119136	aatgctggcgtcacccagaacccgagacacttggtgataaggacgggacaagaggcaacactgaaatgcagccctgagaaaggacatgtttacttttactggtatcagcagccccagggggaaagcctgaaattcatggtttacctccagaatgcacaaaccgtagatgactcaggaatgtcaaaagaacgcttttctactaatatttccaaagagggacagagcatcttaaagatccagccggcagagttgggagactctgcggtgtacttctgtgccagctccttatc	119137..119143	cacatca	119167..119175	gcacaaacg
IMGT000023	TRBV19*01	functional	N/A	121937..122450	atgggtaatcaggtgatttgctgtgtggctctttgtctcctcagagcaggtgagtcctggggttgggaagcaaattcctgtccgaagggtgcaacgctccagatctaagccttgcccccatgacataagcagtcagcaccttcccaggctgtttttctagaccctctctttcttctataggcacaacagatggtggaattacccagactccgaaatacttgctcagagaagaaggacgagaggtgactctgaaatgtgaacaggattttaatcatgactatatgtactggtaccgacaggacccagggcaagggccgagactgatctactactcgccgctaaaagatgatgttcagagaggcgacatacctgaaggctactttggctctcgggggaaga…	121937..121985	atgggtaatcaggtgatttgctgtgtggctctttgtctcctcagagcag	122117..122411	gcacaacagatggtggaattacccagactccgaaatacttgctcagagaagaaggacgagaggtgactctgaaatgtgaacaggattttaatcatgactatatgtactggtaccgacaggacccagggcaagggccgagactgatctactactcgccgctaaaagatgatgttcagagaggcgacatacctgaaggctactttggctctcgggggaagaagacaatcttctctctcgctgtgacgtcgacacgaaagaaccacactgctctatatctctgtgccagcagtagaga	122125..122411	gatggtggaattacccagactccgaaatacttgctcagagaagaaggacgagaggtgactctgaaatgtgaacaggattttaatcatgactatatgtactggtaccgacaggacccagggcaagggccgagactgatctactactcgccgctaaaagatgatgttcagagaggcgacatacctgaaggctactttggctctcgggggaagaagacaatcttctctctcgctgtgacgtcgacacgaaagaaccacactgctctatatctctgtgccagcagtagaga	122412..122418	cacagtg	122442..122450	gcagaaatg
IMGT000023	TRBV20*01	ORF	no CONSERVED-TRP: Gly instead of Trp	127149..127831	atgctgctgctcctgctgctcctggggcccagtatggaccgtgttatctgaggagttggggcgtgtgtgtgtgtgtgcattggcatgggtggagtgggggccggagactgtggatttttttgtgctgcccacaatgagggacgtgcactctctctggaggtccgaagggtagggtgatgcggcgttacggccggagggcatctagcagggagaggtcacgcagcagcagggacccctgggagctgggcggaaggcaagggcgtgtggctgtgagttgtcctcctggggtggcgtccgaggggtcctctggcctcggtcaccgccttgacctctgtttccgcaggctccgggctgggtgctcgggtctcccaggatccaagcgcggtgatctgcaagagc…	127149..127179	atgctgctgctcctgctgctcctggggccca	127492..127792	gctccgggctgggtgctcgggtctcccaggatccaagcgcggtgatctgcaagagcggcgcctccgtgcagatcgagtgccgagccgtggacttgcaggtccagacggtgtttgggtaccgtcagctcccgaagcagggcctcacgctgatggcgacttcgaacgtgggctccagcgccacgcacgagccagatttccccaaggccaagtttcctattagccatccaaacctcatatttttctctctgacggtgacgagtgcgagtcctgcggacagcagcctctacctctgcggggccta	127503..127792	ggtgctcgggtctcccaggatccaagcgcggtgatctgcaagagcggcgcctccgtgcagatcgagtgccgagccgtggacttgcaggtccagacggtgtttgggtaccgtcagctcccgaagcagggcctcacgctgatggcgacttcgaacgtgggctccagcgccacgcacgagccagatttccccaaggccaagtttcctattagccatccaaacctcatatttttctctctgacggtgacgagtgcgagtcctgcggacagcagcctctacctctgcggggccta	127793..127799	cacagcg	127823..127831	acaagaacc
IMGT000023	TRBV21*01	functional	N/A	134814..135311	atgttcttcagacttctctgctgtatggcccttttttcctggggagcaggtaagcttttgctatgaacttgctggatgccagtttcaccactgtctcctgtgactgcgttatcaggctgcctcctggactttttctccagtttctgtctcttcccttcacaggctccctggaccctaacgtcacccagactcctggatacctggtcaaagggaaaggacagaaagcaaagatggagtgcgtccctataaaaggacatagttatgttttttggtatcatcgaaagctggaagaagagttcaagtttttggtttacttacaggataaggacattgttgataaaatagaagggttcgataatcaattttcagctgaatgccccaagaactcaccctgcaccc…	134814..134862	atgttcttcagacttctctgctgtatggcccttttttcctggggagcag	134976..135273	gctccctggaccctaacgtcacccagactcctggatacctggtcaaagggaaaggacagaaagcaaagatggagtgcgtccctataaaaggacatagttatgttttttggtatcatcgaaagctggaagaagagttcaagtttttggtttacttacaggataaggacattgttgataaaatagaagggttcgataatcaattttcagctgaatgccccaagaactcaccctgcaccctggaaatcaattctactgaaccaggggactcagctctgtatatgtgtgccagtaacaaagc	134984..135273	gaccctaacgtcacccagactcctggatacctggtcaaagggaaaggacagaaagcaaagatggagtgcgtccctataaaaggacatagttatgttttttggtatcatcgaaagctggaagaagagttcaagtttttggtttacttacaggataaggacattgttgataaaatagaagggttcgataatcaattttcagctgaatgccccaagaactcaccctgcaccctggaaatcaattctactgaaccaggggactcagctctgtatatgtgtgccagtaacaaagc	135274..135280	cacagtg	135303..135311	acacaaacg
IMGT000023	TRBV22*01	functional	N/A	139522..140041	atgagcagctgggccctctgctatgtggccctttgtctcctgggaacaggtgagtgcaacacccagtcagtaaattcctgtcctgggtgtgcagacccccactctgctaacttcttacaacagcattgttggatgcattgttgccttctggatgttatccccagccgttgtatcctttcctcctcaggacccacgcacgctgaaatctaccagatgcccgcattcctgctcactagggctggtcgggccgtgactctggagtgtaaacagaacttgaggtacaacgccatgtactggtactggcaggacccagggcaaagtctgaggctgatttactactcaactgttgagaaagacgttcagagaggagacataactgaaggctacaatgtttcccga…	139522..139570	atgagcagctgggccctctgctatgtggccctttgtctcctgggaacag	139709..140002	gacccacgcacgctgaaatctaccagatgcccgcattcctgctcactagggctggtcgggccgtgactctggagtgtaaacagaacttgaggtacaacgccatgtactggtactggcaggacccagggcaaagtctgaggctgatttactactcaactgttgagaaagacgttcagagaggagacataactgaaggctacaatgtttcccgagaggagaaggggctgtttcctctcactatgaacttggcccacaccaaccagacaggcgtgtacctctgttctggtagcgctc	139717..140002	cacgctgaaatctaccagatgcccgcattcctgctcactagggctggtcgggccgtgactctggagtgtaaacagaacttgaggtacaacgccatgtactggtactggcaggacccagggcaaagtctgaggctgatttactactcaactgttgagaaagacgttcagagaggagacataactgaaggctacaatgtttcccgagaggagaaggggctgtttcctctcactatgaacttggcccacaccaaccagacaggcgtgtacctctgttctggtagcgctc	140003..140009	cacagtg	140033..140041	acacaaacc
IMGT000023	TRBV23*01	pseudo	STOP-CODON in V-REGION: positions 6 and 108, frameshifts in V-REGION: several deletions	141392..142483	atgggcgcagggctcctctgctctgtagccctttgtctcctgggagccaatgagttttgagcacaaaagtgattaagttttagcatataggtgaggttcagtgggtttgagtttggagccgatgaccaagaaagaattcttgagacatttttggtgcaaaatggtggtttattaaagcacagggactggggcacctaagtggctcagtgggttaaagtctctcagctcagcagggaccctgcttccccctctctgcctgcctctctgcctacttgtgatctctgtctgtcaaataaataaataaaatcttaaaaaaaaaaaaaaaacaatggggacaggacccatgggcagtaaagagcagctgcctgaggtcgtgaggggtggcaggtaatgtacgat…	141392..141440	atgggcgcagggctcctctgctctgtagccctttgtctcctgggagcca	142150..142444	gttctactgatgccaaagtcatgtagactccaggacatctggtcaaaggcaaaggccagaaggcaaggatggacagcatcccagaaaagggatatacttttgtttactggcatcaagacccaggaaaaagagtggcagttttttatttattttcggaacgatcaagttcttgatcaaatcatctcactcaaggagcaattctcagcttaatggcccccaaactcaccctgcagtctggaaattcagtcctctgaaccagaagacttggcactaacttctgtgccatcagctaatc	142158..142444	gatgccaaagtcatgtagactccaggacatctggtcaaaggcaaaggccagaaggcaaggatggacagcatcccagaaaagggatatacttttgtttactggcatcaagacccaggaaaaagagtggcagttttttatttattttcggaacgatcaagttcttgatcaaatcatctcactcaaggagcaattctcagcttaatggcccccaaactcaccctgcagtctggaaattcagtcctctgaaccagaagacttggcactaacttctgtgccatcagctaatc	142445..142451	cacggca	142475..142483	tggtggacc
IMGT000023	TRBV24*01	pseudo	STOP-CODON in V-REGION: positions 44 and 109	148365..148876	atgggcttcttgctcctctgctgtgtggccttttgtctcttgagaacaggtgagtttgggaaacatggggaagccttgccttgaaattttcctggtcctggctgaagcttctcccttgagcctgtggcaagaggaccctttctaggctctgtctacagcttctgtcttgtttcccaacaggctccatggatgctggcattacccagaccccaaggcatggaattataaagacaggaaagagcattttactgaagtgttctcagactaagagtcataattttatgtactggtatctataagacccaggactggggctacggctgatctactactcccacatcagcgatattaatgaaggagaggtctccagtgggtacaaggcctctcgagaggggctgg…	148365..148413	atgggcttcttgctcctctgctgtgtggccttttgtctcttgagaacag	148545..148837	gctccatggatgctggcattacccagaccccaaggcatggaattataaagacaggaaagagcattttactgaagtgttctcagactaagagtcataattttatgtactggtatctataagacccaggactggggctacggctgatctactactcccacatcagcgatattaatgaaggagaggtctccagtgggtacaaggcctctcgagaggggctggcaaaattctccctgtccctaggggctgccgtccccaaccaaacagctctctacttctgtgccagcagtgattaa	148553..148837	gatgctggcattacccagaccccaaggcatggaattataaagacaggaaagagcattttactgaagtgttctcagactaagagtcataattttatgtactggtatctataagacccaggactggggctacggctgatctactactcccacatcagcgatattaatgaaggagaggtctccagtgggtacaaggcctctcgagaggggctggcaaaattctccctgtccctaggggctgccgtccccaaccaaacagctctctacttctgtgccagcagtgattaa	148838..148844	cacagtg	148868..148876	acagaaaga
IMGT000023	TRBV25*01	functional	N/A	154576..155075	atggctgtcaggctcctctgctatgtggccctttaccttctggaggcaggtaagtcttacacacagatttctctaaaattagaaaggaacactttcccttgttctggttctgcacctggttccaacatcaaggcctctgctgttaatttttgcctccttttctcagacctcgtggatgctggtatcacccagaccccgagacactgtgtttcagggacaggaaagaagattgttctggaatgctctcaaactatgggctatgagaacatgtactggtatcgccaagacccaggaaaggcactgcagctgatccattattcgtacggtgttaataacacagagaatgaagagctctcctctggatcaactgtttccagattaaggaaggaggtctttccc…	154576..154624	atggctgtcaggctcctctgctatgtggccctttaccttctggaggcag	154742..155036	acctcgtggatgctggtatcacccagaccccgagacactgtgtttcagggacaggaaagaagattgttctggaatgctctcaaactatgggctatgagaacatgtactggtatcgccaagacccaggaaaggcactgcagctgatccattattcgtacggtgttaataacacagagaatgaagagctctcctctggatcaactgtttccagattaaggaaggaggtctttcccctgaccctagagtctgccagcccctcacagacatctctgtacctctgtgccagcagtgaata	154750..155036	gatgctggtatcacccagaccccgagacactgtgtttcagggacaggaaagaagattgttctggaatgctctcaaactatgggctatgagaacatgtactggtatcgccaagacccaggaaaggcactgcagctgatccattattcgtacggtgttaataacacagagaatgaagagctctcctctggatcaactgtttccagattaaggaaggaggtctttcccctgaccctagagtctgccagcccctcacagacatctctgtacctctgtgccagcagtgaata	155037..155043	cacagtg	155067..155075	ataaaaagc
IMGT000023	TRBV26*01	functional	N/A	159580..160090	atgaacaacaggatcctttgctgtgttgtcatttatctcatcagcgtaggtcagttccggacacccgtcaagggcttcccaggctccaactacaggatgtgtgttcaggatgataggatcagtctccccttcccaggctctgtcatttgaccactttttttttttttttctgccacaggcctcaagggtgctgtggtcacacagttcccaaaacataggatcgtggggccaggaaaggaattaaccctacagtgtttgcaggatatgaactatgtcttgatgtactggtatcgccaagacccaggatttggactgcagctgatctactactcaactggtgccagaaactttgaaaaaggagatgtccctcaggggtatcgtgtctctcgaaaagacttg…	159580..159628	atgaacaacaggatcctttgctgtgttgtcatttatctcatcagcgtag	159758..160051	gcctcaagggtgctgtggtcacacagttcccaaaacataggatcgtggggccaggaaaggaattaaccctacagtgtttgcaggatatgaactatgtcttgatgtactggtatcgccaagacccaggatttggactgcagctgatctactactcaactggtgccagaaactttgaaaaaggagatgtccctcaggggtatcgtgtctctcgaaaagacttgcaatctttttccctgaccctggaatctgctagcaccaaccagacgtctgtctacctctgcaccagcagcgagc	159766..160051	ggtgctgtggtcacacagttcccaaaacataggatcgtggggccaggaaaggaattaaccctacagtgtttgcaggatatgaactatgtcttgatgtactggtatcgccaagacccaggatttggactgcagctgatctactactcaactggtgccagaaactttgaaaaaggagatgtccctcaggggtatcgtgtctctcgaaaagacttgcaatctttttccctgaccctggaatctgctagcaccaaccagacgtctgtctacctctgcaccagcagcgagc	160052..160058	cacagcg	160082..160090	acaagaaag
IMGT000023	TRBV27*01	functional	N/A	168164..168661	atggctttcaggctcctgggctgtgtggtgctgtgtctcctgggagcaggtgagttccaggatacgggagcaactaggccacagctcgcaggtctcagctcaagtccttttctagaggctgtgcccttcttggctgtctctagctctgtttccatccctcacaggcccagtggaagctggagtgacccagaccccgagacatttcatcacaaggacaggaaggcagttgacactgtattgttctcaagatatggaccatgatgttatgttctggtatcgacaagacccaggagtgggtctgaagctgatctacttttcaaggaacgttaaatttattgaagttggagatgtcccagatgggtacagtgtcttgcggaaagagaagaaggacttcccctt…	168164..168212	atggctttcaggctcctgggctgtgtggtgctgtgtctcctgggagcag	168328..168622	gcccagtggaagctggagtgacccagaccccgagacatttcatcacaaggacaggaaggcagttgacactgtattgttctcaagatatggaccatgatgttatgttctggtatcgacaagacccaggagtgggtctgaagctgatctacttttcaaggaacgttaaatttattgaagttggagatgtcccagatgggtacagtgtcttgcggaaagagaagaaggacttccccttgaccctaaagtccacaggcaccaaccagacctctttgtacctctgtgccagtagtgtatc	168336..168622	gaagctggagtgacccagaccccgagacatttcatcacaaggacaggaaggcagttgacactgtattgttctcaagatatggaccatgatgttatgttctggtatcgacaagacccaggagtgggtctgaagctgatctacttttcaaggaacgttaaatttattgaagttggagatgtcccagatgggtacagtgtcttgcggaaagagaagaaggacttccccttgaccctaaagtccacaggcaccaaccagacctctttgtacctctgtgccagtagtgtatc	168623..168629	cacagcg	168653..168661	acaaaaaga
IMGT000023	TRBV28*01	pseudo	STOP-CODON in V-REGION: positions 6 and 108	175616..176118	atggggatcagagtcctctgcagtgtggctgcttgcttcctgggagcaggtgagtcccggagttagcagcaaaccccagtgctgttatctctaggacctgctatggggcttctccctcctcaggcttcctggcctctggtttcagctcagctgtctttctctcatagtccatattgtgaatgcacaagtaaactaaaccccaagacatctcatcaaacaagtgggagtgaaagttctgatggcatgttccctgaaaaaggaccatggaagaatgttctggtatccacaagacccagatctggggctgcagctgctccactggtcatacggtgttgacaatattcagcaaggagacatcccttttaggtacaaggtctctaggaagaagaaggaggcctt…	175616..175664	atggggatcagagtcctctgcagtgtggctgcttgcttcctgggagcag	175783..176079	tccatattgtgaatgcacaagtaaactaaaccccaagacatctcatcaaacaagtgggagtgaaagttctgatggcatgttccctgaaaaaggaccatggaagaatgttctggtatccacaagacccagatctggggctgcagctgctccactggtcatacggtgttgacaatattcagcaaggagacatcccttttaggtacaaggtctctaggaagaagaaggaggccttccccctgaccttggaatcggccagcaccaaccagacatctgtgtacttctgccccagcagttagc	175794..176079	aatgcacaagtaaactaaaccccaagacatctcatcaaacaagtgggagtgaaagttctgatggcatgttccctgaaaaaggaccatggaagaatgttctggtatccacaagacccagatctggggctgcagctgctccactggtcatacggtgttgacaatattcagcaaggagacatcccttttaggtacaaggtctctaggaagaagaaggaggccttccccctgaccttggaatcggccagcaccaaccagacatctgtgtacttctgccccagcagttagc	176080..176086	cacagct	176110..176118	acaaaaagg
IMGT000023	TRBV29*01	functional	N/A	182140..182802	atgctgccttgcctgctacttctcctgggacaaggtatgaggctaatcccatgcggaagtttggggttaatgttgttgagcggaggagcggagggtctgaggccatccatcagaggatgagggaaatgaattagtagattctcacccaataccagttggaaaaacaaaatggaagccgtgtcaggggttctttgggatccgaggtgacaccgaagcaaagagtgaagagaccttcctgcatgggggacaagcttatcagctattatcagctagcgagctcttgctctctctctctctctctctctgtctctctctgaaaccaggctctgtgttcagcactctcctctctcaagagccacgcagggacatctgtcagtgcgggacctccatgacgatcca…	182140..182173	atgctgccttgcctgctacttctcctgggacaag	182463..182763	gctctgtgttcagcactctcctctctcaagagccacgcagggacatctgtcagtgcgggacctccatgacgatccagtgtgagactgatacccaagtctccttaatgtactggtaccgtcagctcccaggacagagcctgatactgattgcaactgcaaaccagggcatggaggccacttatgaaagtggatttaccaaagagaaatttcccatcagccgcccaaccttaacgttctccagtctgaccgtgaacaacatgagcttcgaagatagcagcttttacctctgcagtgctgaaga	182474..182763	agcactctcctctctcaagagccacgcagggacatctgtcagtgcgggacctccatgacgatccagtgtgagactgatacccaagtctccttaatgtactggtaccgtcagctcccaggacagagcctgatactgattgcaactgcaaaccagggcatggaggccacttatgaaagtggatttaccaaagagaaatttcccatcagccgcccaaccttaacgttctccagtctgaccgtgaacaacatgagcttcgaagatagcagcttttacctctgcagtgctgaaga	182764..182770	cacagtc	182794..182802	gcaagaacc
IMGT000023	TRBD1*01	functional	N/A													201296..201374	gttttttgtacaaagatgtaacattgtggggacagggggccacggtgattcaactctatgggaaagctttacaaaaacc	201296..201304	gttttttgt	201317..201323	cattgtg	201324..201335	gggacagggggc	201336..201342	cacggtg	201366..201374	acaaaaacc
IMGT000023	TRBJ1-1*01	ORF	noncanonical J-NONAMER: gtttgtttc instead of ggtttttgt																									201926..201934	gtttgtttc	201926..202001	gtttgtttccctgccccacatcactgtgtgaacactgaacttttctttggagaaggcaccaggctcacagttatag	201947..201953	cactgtg	201954..202001	tgaacactgaacttttctttggagaaggcaccaggctcacagttatag
IMGT000023	TRBJ1-2*01	functional	N/A																									202061..202069	catttgaga	202061..202132	catttgagagtggccgtatgctgatgtgctatgattttaccttcggcccagggaccaagctgacggttgtcg	202082..202088	tgatgtg	202089..202132	ctatgattttaccttcggcccagggaccaagctgacggttgtcg
IMGT000023	TRBJ1-3*01	pseudo	STOP-CODON in J-REGION																									202708..202716	ggttctgaa	202708..202785	ggttctgaagtggatctgggaggctgtgctcttgagacaccctccattttggggaggggacccggctcactgttgtag	202729..202735	ggctgtg	202736..202785	ctcttgagacaccctccattttggggaggggacccggctcactgttgtag
IMGT000023	TRBJ1-4*01	ORF	noncanonical J-MOTIF: FAXG instead of FGXG																									203301..203309	agttttcct	203301..203378	agttttcctaccgggctgcagtgttgtgtaacaatgaaaaactgtattttgcaagtggaaccaagctgtccgtcctgg	203322..203328	tgttgtg	203329..203378	taacaatgaaaaactgtattttgcaagtggaaccaagctgtccgtcctgg
IMGT000023	TRBJ1-5*01	functional	N/A																									203547..203555	gggtttgtc	203547..203624	gggtttgtcacaccctcgctgtgctgtggagcaaccaggcccagcactttggagatggtactcaactcttggtcctcg	203568..203574	tgctgtg	203575..203624	gagcaaccaggcccagcactttggagatggtactcaactcttggtcctcg
IMGT000023	TRBJ1-6*01	functional	N/A																									204017..204025	ggttttacc	204017..204097	ggttttaccacggctgcctgcagctgtgttcctataactcgccgctctactttgggatgggcaccaggctcaccgtgacag	204038..204044	agctgtg	204045..204097	ttcctataactcgccgctctactttgggatgggcaccaggctcaccgtgacag
IMGT000023	TRBC1*01	functional	N/A																																			206503..208039	agaatctggaaaaggtcaaacctcccacggtcacagtgtttgaaccgtcagaagcagagacctcccgaacccagaaggccacactcgtgtgcctggccaccggcttttaccccgaccacgtggagctgagctggtgggtgaatgggaaggaagtccagaatggggtcagcacggaccctcagccctacaaggagcggctggatgagaatgactccagctactgcctgagcagccggctgagggtgtcctctgccttctggcacaaccctcgcaaccactttcgctgccaagtccagttccacgggctcggggacaatgacgagtggcagaacagccaacggaccaaacccgtcacccagaacatcagtgccgaggcctggggcagagcaggtgagcggg…
IMGT000023	TRBD2*01	functional	N/A													210636..210717	catttttgtatcctgttgtaacattgtgggagctgggggggggcacgatgactcaggtagagggggtgcttttacaaaaagc	210636..210644	catttttgt	210657..210663	cattgtg	210664..210678	ggagctggggggggg	210679..210685	cacgatg	210709..210717	acaaaaagc
IMGT000023	TRBJ2-1*01	functional	noncanonical J-NONAMER: aaattcttg instead of ggtttttgt, however this X-GENE has been found rearranged																									211310..211318	aaattcttg	211310..211387	aaattcttggcagcccctgaccactgtgctcatacagcgagcagcactttgggccagggacccggctcacagtactag	211331..211337	cactgtg	211338..211387	ctcatacagcgagcagcactttgggccagggacccggctcacagtactag
IMGT000023	TRBJ2-2*01	functional	N/A																									211506..211514	ggtttgtgc	211506..211584	ggtttgtgcctggctccccagagctgtgcaaacacaggacagctgtactttggggccggttccaagctgacggttctgg	211527..211533	agctgtg	211534..211584	caaacacaggacagctgtactttggggccggttccaagctgacggttctgg
IMGT000023	TRBJ2-3*01	functional	N/A																									211747..211755	gattcttgt	211747..211823	gattcttgtgctggggctccgggccgtgagtggagaaactcagtatttcggcaggggcacccggctgacggtgctag	211768..211774	ggccgtg	211775..211823	agtggagaaactcagtatttcggcaggggcacccggctgacggtgctag
IMGT000023	TRBJ2-4*01	functional	N/A																									211882..211890	tgtttttgt	211882..211958	tgtttttgtgctgagccagggggctgtgagccaaaatacccagtacttcggcgcggggacccggctgacggttctag	211903..211909	ggctgtg	211910..211958	agccaaaatacccagtacttcggcgcggggacccggctgacggttctag
IMGT000023	TRBJ2-5*01	ORF	noncanonical J-NONAMER: tctctcgga instead of ggtttttgt																									211987..211995	tctctcgga	211987..212067	tctctcggagagggggcccggggccctgctttgcagcctctgccctgtccttcggggccggcagccggctgaccgtcctgg	212008..212014	ggccctg	212015..212067	ctttgcagcctctgccctgtccttcggggccggcagccggctgaccgtcctgg
IMGT000023	TRBJ2-6*01	functional	N/A																									212217..212225	ggtttgcgc	212217..212291	ggtttgcgcgcgggtctgggcctctgtgttcctacgagcagtatttcggctccggcaccaggctcacggtcatag	212238..212244	ctctgtg	212245..212291	ttcctacgagcagtatttcggctccggcaccaggctcacggtcatag
IMGT000023	TRBC2*01	functional	N/A																																			215548..217041	agaatctggaaaaggtcaaacctcccacggtcacagtgtttgaaccgtcagaagcagagacctcccgaacccagaaggccacactcgtgtgcctggccaccggcttttaccccgaccacgtggagctgagctggtgggtgaatgggaaggaagtccagaatggggtcagcacggaccctcagccctacaaggagcggctggatgagaatgactccagctactgcctgagcagccggctgagggtgtcctctgccttctggcacaaccctcgcaaccactttcgctgccaagtccagttccacgggctcggggacaatgacgagtggcagaacagccaacggaccaaacccgtcacccagaacatcagtgccgaggcctggggcagagcaggtgagcggg…
IMGT000023	TRBV30*01	pseudo	no DONOR-SPLICE	227784..-228529	atgtcctgctgtctccttgcgcttctcctgggcactttcgtagtggctgctcttctctctggcaagcctcccctcaagtcctccccctcgcgccaaccctacgaatcccagagcctcagccggctggaatgactccctttagtacagtccttccattctctggtatcatacaggacttgaatcccagtggctggcatgccgagtcttggtttcctcttaccttccgggaaggggtttgctctcttggtctccccttgcccagggcccttctgtatcctttgccctctcagtctacttcctgcaatggatcccatatgcctgagccgtggaaggacttgagccacccccgggtcaggacggaaggcaagcttaactggggttcttcactctaaatggcct…	228487..-228529	atgtcctgctgtctccttgcgcttctcctgggcactttcgtag	227821..-228114	gtgtcagagctccaaccatccaccaagggccgcctgtcagcgtgcagcctataggcagcctgcttgccctggaatgcactgtgaaggggacatcagtcccttatctgtattggtacctgcggtccccgggagggaccccagcgttgctcttctcctctgtaaatgttgaccagatagttcgtgagacaccgcagaacttcacagccctcaggcccacggatggccagttcatcctgaattctgagaagctcctgctcagtgactccggcttctatctccgcgcctggagtgtcg	227821..-228106	gctccaaccatccaccaagggccgcctgtcagcgtgcagcctataggcagcctgcttgccctggaatgcactgtgaaggggacatcagtcccttatctgtattggtacctgcggtccccgggagggaccccagcgttgctcttctcctctgtaaatgttgaccagatagttcgtgagacaccgcagaacttcacagccctcaggcccacggatggccagttcatcctgaattctgagaagctcctgctcagtgactccggcttctatctccgcgcctggagtgtcg	227814..-227820	cacagag	227784..-227792	acaaaaccc
IMGT000131	IGLV7-85*01	pseudo	no L-PART1, frameshift in L-PART2: deletion of 1 nt, frameshift in V-REGION: deletion of 1 nt in FR3-IMGT, no V-RS					16996..17297	ggaccattctcaggctgtggtgacacaggaaccctcactgaccatgtctccagaagggacagtcaaactcaccttaagatccaaaacaggagcactcactaatgctcactatccatactggttccagcagaagcctgcccaagtcccaagggtatttatttatggtacacacaataaatacccctggacccccaaggattctcagtctccttccttcggggcaaagctgtcctgaccttcacagggacccagcccaaggatgaggatgagtaccactgggggctacacttcagtggtgctgg	17006..17297	caggctgtggtgacacaggaaccctcactgaccatgtctccagaagggacagtcaaactcaccttaagatccaaaacaggagcactcactaatgctcactatccatactggttccagcagaagcctgcccaagtcccaagggtatttatttatggtacacacaataaatacccctggacccccaaggattctcagtctccttccttcggggcaaagctgtcctgaccttcacagggacccagcccaaggatgaggatgagtaccactgggggctacacttcagtggtgctgg
IMGT000131	IGLV8-84*01	ORF	noncanonical V-NONAMER: accagaatc instead of acaaaaacc	29088..29580	atggcctggaaggtgcttcttcttgggctccttgcttatggctcaggtcagaaagagggactctgcttcatgggggtgcatataaaggcaagatttcaggtgtcccttgtctttcataacaccatctctctctcctgtttgttttaggggcaaattctcagactgtggtgattcaggagccatcagtgtcagtatctccaggaggcgcagtcacactcacctgtggcctcagctctggatcagtctctaccagtaactaccctcaatggttccagcagaccccaggcaaggctccccgcttgcttatctacagcacaagcagccgcccctctggggtccctggtcgcttctctggatccatctctgggaacaaagccgccttcaccatcaaagaggccc…	29088..29133	atggcctggaaggtgcttcttcttgggctccttgcttatggctcag	29235..29541	gggcaaattctcagactgtggtgattcaggagccatcagtgtcagtatctccaggaggcgcagtcacactcacctgtggcctcagctctggatcagtctctaccagtaactaccctcaatggttccagcagaccccaggcaaggctccccgcttgcttatctacagcacaagcagccgcccctctggggtccctggtcgcttctctggatccatctctgggaacaaagccgccttcaccatcaaagaggcccaacttgaggatgaagccaactatcactgtttgctgtatatgggtagtggtattca	29246..29541	cagactgtggtgattcaggagccatcagtgtcagtatctccaggaggcgcagtcacactcacctgtggcctcagctctggatcagtctctaccagtaactaccctcaatggttccagcagaccccaggcaaggctccccgcttgcttatctacagcacaagcagccgcccctctggggtccctggtcgcttctctggatccatctctgggaacaaagccgccttcaccatcaaagaggcccaacttgaggatgaagccaactatcactgtttgctgtatatgggtagtggtattca	29542..29548	cacagtg	29572..29580	accagaatc
IMGT000131	IGLV5-83*01	pseudo	no L-PART1, no L-PART2, frameshifts in V-REGION: several insertions and deletions							33713..34031	cctgtccctttgacccagccacactgccactctgaatatctgggatcaacagccatactcacttccacctgaccagtggctttagtgttggcagctactacataaattggtacaggaagaagccagggagccctcctcagtgtctcctgtactacttcttagactcaaataaacatcaggattctctggtctccagccagttctctggatccaaagatgtctcagccaatgcaggggtcctgctcatctctgagatacagcctgaggacaaggctattactgtgctacagttcatggccatgggagtagctataatact	34032..34038	aacagtg	34058..34066	acaaaaagt
IMGT000131	IGLV1-82*01	pseudo	frameshift in L-PART2: deletion of 1 nt, frameshift in V-REGION: insertion of 1 nt in FR3-IMGT	44818..45315	atggcctggtactttctcctcctcacactactcattcacttcacaagtgactggatacggggacagggaaaggggtcctggaaggacgagtaggatcctgcttcctcctcttgtccctaaacaccagtataactgtctctgtttttctccccctttaggatcatggcccagtctatgctgactcagccaccctcagtgtctgggtccctgggccagaagaacaccatcccctgcactggggacagctccaacattggtggttattatgtgtactggtatcaattcccggaaacagcccccagaaacctcatccatgataatagcaatccaccctcagggattccctaattacttctctggctccaaccctggcagcccagcctccctgaccatcactgg…	44818..44863	atggcctggtactttctcctcctcacactactcattcacttcacaa	44976..45279	gatcatggcccagtctatgctgactcagccaccctcagtgtctgggtccctgggccagaagaacaccatcccctgcactggggacagctccaacattggtggttattatgtgtactggtatcaattcccggaaacagcccccagaaacctcatccatgataatagcaatccaccctcagggattccctaattacttctctggctccaaccctggcagcccagcctccctgaccatcactgggattcaggctgaggatgaagctgagtcttactgctcaacacgagatagcagtcttagtactga	44986..45279	cagtctatgctgactcagccaccctcagtgtctgggtccctgggccagaagaacaccatcccctgcactggggacagctccaacattggtggttattatgtgtactggtatcaattcccggaaacagcccccagaaacctcatccatgataatagcaatccaccctcagggattccctaattacttctctggctccaaccctggcagcccagcctccctgaccatcactgggattcaggctgaggatgaagctgagtcttactgctcaacacgagatagcagtcttagtactga	45280..45286	cacagtg	45307..45315	acaaaaacc
IMGT000131	IGLV5-81*01	functional	N/A	133231..133758	atggcctggagccctgtcctcctcttgctcctctgtcattgcacaggtaaagacaggtcccagtgcaagagggtgatacccagcctgagtcagattcctctggcaaagcatctcaaccatacataccctatccattctcttcattctgatgtgtctgtctttgcaggttccctgtcccagcctgtgctgacccagccaacgtccctctctgcatctgtaggagcaacagccagactcacctgtaccttgagcagggacataagtgtcagtgggaaaaacatgtactggtatcagcagaagcctggaagccctccccggtttttcctgtactactactcagactcagacaagcagctgggacctggggtccccagtcgagtctctggatccaaagatacc…	133231..133276	atggcctggagccctgtcctcctcttgctcctctgtcattgcacag	133397..133719	gttccctgtcccagcctgtgctgacccagccaacgtccctctctgcatctgtaggagcaacagccagactcacctgtaccttgagcagggacataagtgtcagtgggaaaaacatgtactggtatcagcagaagcctggaagccctccccggtttttcctgtactactactcagactcagacaagcagctgggacctggggtccccagtcgagtctctggatccaaagatacccccacaaacacagcaattttgttcatctctgggctccagcctgaggacgaggctgattattactgtcaggtatataccagtgttgctcag	133408..133719	cagcctgtgctgacccagccaacgtccctctctgcatctgtaggagcaacagccagactcacctgtaccttgagcagggacataagtgtcagtgggaaaaacatgtactggtatcagcagaagcctggaagccctccccggtttttcctgtactactactcagactcagacaagcagctgggacctggggtccccagtcgagtctctggatccaaagatacccccacaaacacagcaattttgttcatctctgggctccagcctgaggacgaggctgattattactgtcaggtatataccagtgttgctcag	133720..133726	cacagtg	133750..133758	acaaaaact
IMGT000131	IGLV5-80*01	pseudo	frameshift in L-PART1: insertion of 1 nt causing defectuous DONOR-SPLICE, several STOP-CODON in V-REGION, frameshifts in V-REGION: deletion of 8 nt and deletion of 1 nt in FR3-IMGT	141692..142226	atggtctggatgactgtcctcctcatcctcctctgtcacttgcacaggtaggaataggctctagtgcaagatgatggccccgcagcctgagtcagattcctccaactcagctcataaccacacacacccaaacccttcattctgatgtgtttgtgtttgcaggttccctatcacaatctgagataatccagctgccctccctctctgcatctctgggatcatctgccagactaacctgcaccctgatcagtggcttcagtgtccacaggtattacataaactggtaccagtagaagacagagagccctcctgggtagctcctgcactactactcagactcagataagcatcagggctctggggtccccagctgcttctaaagatgccttgaccaaagct…	141692..141738	atggtctggatgactgtcctcctcatcctcctctgtcacttgcacag	141854..142188	gttccctatcacaatctgagataatccagctgccctccctctctgcatctctgggatcatctgccagactaacctgcaccctgatcagtggcttcagtgtccacaggtattacataaactggtaccagtagaagacagagagccctcctgggtagctcctgcactactactcagactcagataagcatcagggctctggggtccccagctgcttctaaagatgccttgaccaaagctgggcttctgcttatctctgggctccaacctgagacgaggctgactattactgtgctacaagtcatggcagtgggagcagctatacctacctacctacc	141865..142188	caatctgagataatccagctgccctccctctctgcatctctgggatcatctgccagactaacctgcaccctgatcagtggcttcagtgtccacaggtattacataaactggtaccagtagaagacagagagccctcctgggtagctcctgcactactactcagactcagataagcatcagggctctggggtccccagctgcttctaaagatgccttgaccaaagctgggcttctgcttatctctgggctccaacctgagacgaggctgactattactgtgctacaagtcatggcagtgggagcagctatacctacctacctacc	142189..142195	catagtg	142218..142226	acaaaaaca
IMGT000131	IGLV1-79*01	functional	N/A	150107..150627	atggcctggagccttttcttcatcaccctcctgactctctgctcaggtgtctgtctgtgaaaagcacagggaatgattatgaggacacatgggtggggatttccttcttccttttgagaacacctggtgggtgataacttgagactgacctgtgtgtgtctgcactgctctgttgcaggatcctgggcacagtcttccctcacacaagaagcctccttgtcagcgtctgtgggacaggaggtcacactcaactgcgctggaaatgacaacaatgttggagcatattatgtgggctggtaccaacaggtttctggtggtgccccaaaaacagttatgcttggaaccactaggccctcagggatcccagaccgattctctggctctcactctgggaacaaa…	150107..150152	atggcctggagccttttcttcatcaccctcctgactctctgctcag	150285..150588	gatcctgggcacagtcttccctcacacaagaagcctccttgtcagcgtctgtgggacaggaggtcacactcaactgcgctggaaatgacaacaatgttggagcatattatgtgggctggtaccaacaggtttctggtggtgccccaaaaacagttatgcttggaaccactaggccctcagggatcccagaccgattctctggctctcactctgggaacaaagcctctctgatcatctcaaacctgtggcctgaagacgaagctgattattactgctcaacctgggacaaaggcatcaacaatta	150296..150588	cagtcttccctcacacaagaagcctccttgtcagcgtctgtgggacaggaggtcacactcaactgcgctggaaatgacaacaatgttggagcatattatgtgggctggtaccaacaggtttctggtggtgccccaaaaacagttatgcttggaaccactaggccctcagggatcccagaccgattctctggctctcactctgggaacaaagcctctctgatcatctcaaacctgtggcctgaagacgaagctgattattactgctcaacctgggacaaaggcatcaacaatta	150589..150595	cacagtg	150619..150627	tcaaaaatc
IMGT000131	IGLV7-78*01	pseudo	no L-PART1, no L-PART2, no 2nd-CYS: STOP-CODON instead of Cys							219525..219817	gggacgagttctcaggctgtggtgatactgactgtgtctccaggagagacagtaactcttacctgcagctccaggactggagcagtcaccaaccctcactatccatactggttccagcagaagcctgcccaagtcccaaggattttcatttatggtacacacaataaatacccctggaccccccaatggtcctcagtctccttcctttgtggcaaagcttccctgaccttcacagggacccatcccaaggatgaggctgaatacccctgagggctacactttagtggtgttgg	219818..219824	caaagtg	219846..219854	atatacatt
IMGT000131	IGLV8-77*01	functional	N/A	224163..224655	atggcctggaaggtgcttcttcttgggctccttgcttatggcttaggtcagggaaagggactctacatcatgggggtgcatataaaagcagggtctcaagtgcctcttgtcttccataacacgacctctctctactctttgttttaggagcagattctcagacggtggtgatccaggagccatcactgtgggtatctccaggagggacagtcacactcacttgtggactcagctctggctcagtctcttccaataactacccttactggtaccagcagaccccaggcaagactccccgcttgcttatatatgacacaaacaaccgcctccctggggtccctggtcgcttctctggatcaatctctgggaacaaagccgccctcaccatcacaggggccc…	224163..224208	atggcctggaaggtgcttcttcttgggctccttgcttatggcttag	224310..224616	gagcagattctcagacggtggtgatccaggagccatcactgtgggtatctccaggagggacagtcacactcacttgtggactcagctctggctcagtctcttccaataactacccttactggtaccagcagaccccaggcaagactccccgcttgcttatatatgacacaaacaaccgcctccctggggtccctggtcgcttctctggatcaatctctgggaacaaagccgccctcaccatcacaggggcccaacttgaggatgaagccgactatcactgtttgctgtatatgggtagtggttctta	224321..224616	cagacggtggtgatccaggagccatcactgtgggtatctccaggagggacagtcacactcacttgtggactcagctctggctcagtctcttccaataactacccttactggtaccagcagaccccaggcaagactccccgcttgcttatatatgacacaaacaaccgcctccctggggtccctggtcgcttctctggatcaatctctgggaacaaagccgccctcaccatcacaggggcccaacttgaggatgaagccgactatcactgtttgctgtatatgggtagtggttctta	224617..224623	cacagtg	224647..224655	accagaacc
IMGT000131	IGLV5-76*01	pseudo	no INIT-CODON: Val instead of Met, no DONOR-SPLICE, STOP-CODON in V-REGION: position 75	233381..233917	gtgtcaaggattcctaatctcttcatcttcctctctcaatgtacatacagggagaagccttgggtacccagtcacagttcctaggctccatcagactctctggcacagatatgaagtgtgagtctggcccctgtaccatcactcataaccatctctgtttgcagggtccctgtcccaacctgtgctgacccagccacactcctgctctgcatctctgggagcaacagccatactcacttgcaacctgatcagtggctttggttttaacagctactacataaactggtactggcaaaagccagggaaccctactcagtgtctcctgtactactacttagactcagataagcaccagggctctctgatccacagctagttctctggatccaaaggtgtccc…	233381..233426	gtgtcaaggattcctaatctcttcatcttcctctctcaatgtacat	233545..233879	ggtccctgtcccaacctgtgctgacccagccacactcctgctctgcatctctgggagcaacagccatactcacttgcaacctgatcagtggctttggttttaacagctactacataaactggtactggcaaaagccagggaaccctactcagtgtctcctgtactactacttagactcagataagcaccagggctctctgatccacagctagttctctggatccaaaggtgtcccagccagtgcaggggttctgctcatctctgggatgcaacctgaggataagactgactattacagtgctacagctcatgaccatgggagaagctataatact	233556..233879	caacctgtgctgacccagccacactcctgctctgcatctctgggagcaacagccatactcacttgcaacctgatcagtggctttggttttaacagctactacataaactggtactggcaaaagccagggaaccctactcagtgtctcctgtactactacttagactcagataagcaccagggctctctgatccacagctagttctctggatccaaaggtgtcccagccagtgcaggggttctgctcatctctgggatgcaacctgaggataagactgactattacagtgctacagctcatgaccatgggagaagctataatact	233880..233886	cacaatg	233909..233917	acaaaaaaa
IMGT000131	IGLV1-75*01	pseudo	frameshift in L-PART2: deletion of 1 nt, several STOP-CODON in V-REGION, frameshift in V-REGION: insertion of 1 nt in FR3-IMGT	236862..237412	atggcctggtcccttctcctcctcaaattcctcattcacttcacaagttactggatgtggggacaggggaaagggtcctgggaggacaagtaggatcctacttcttcctcttgtctctagattccaggatcactgtccatgtgtttcctcttgtctctagactccaggatcactgtctatcactgtctatgtgtttctcccccttaagtgtcatggccaagtctgtgctgagtcagccactttcagtgtctgggtccctgggtcagaggatcaccatcttctgcactggaagaagttccaacattggtggctattaagtgtactggtattaattcccggaaacaacccccagaaacctcatccatgatgaaaacaatcgaccctcagggattccctgat…	236862..236907	atggcctggtcccttctcctcctcaaattcctcattcacttcacaa	237070..237373	tgtcatggccaagtctgtgctgagtcagccactttcagtgtctgggtccctgggtcagaggatcaccatcttctgcactggaagaagttccaacattggtggctattaagtgtactggtattaattcccggaaacaacccccagaaacctcatccatgatgaaaacaatcgaccctcagggattccctgatcacttctctggctccaactctggcaactcagcctccctgactatcaatgggctccaggctgaggatgaagctgagtattactgctcagcatgagacagcagccttagtaccaa	237080..237373	aagtctgtgctgagtcagccactttcagtgtctgggtccctgggtcagaggatcaccatcttctgcactggaagaagttccaacattggtggctattaagtgtactggtattaattcccggaaacaacccccagaaacctcatccatgatgaaaacaatcgaccctcagggattccctgatcacttctctggctccaactctggcaactcagcctccctgactatcaatgggctccaggctgaggatgaagctgagtattactgctcagcatgagacagcagccttagtaccaa	237374..237380	caccgtg	237404..237412	acaaaaacc
IMGT000131	IGLV5-74*01	pseudo	no INIT-CODON: Trp instead of Met, no DONOR-SPLICE, STOP-CODON in V-REGION: position 6, frameshift in V-REGION: deletion of 5 nt in FR1-IMGT	296351..296872	tgggtctggactcctaccttcctcatcctcttctctcactacacatatagggacagtcctcagggacaatgagaagatttgtagcccgaattagcccatctggatcaaagcctgagaaactttatcccagtccctcaccctttacccattagagtgtctgtttgcaggttccctgtccttgcctgtgccaacctagccaccctctctctctgcatctcctgggacaacagccagactcacctgtgccctttggattcgatattggcaactactacatacactggcaccaacagaagccagaaagccctccatggtttctcctatactactactcagacttggataagcaccagggttctggggtcccaagctgcttctctggatctaaagatgcctcag…	296351..296396	tgggtctggactcctaccttcctcatcctcttctctcactacacat	296518..296835	gttccctgtccttgcctgtgccaacctagccaccctctctctctgcatctcctgggacaacagccagactcacctgtgccctttggattcgatattggcaactactacatacactggcaccaacagaagccagaaagccctccatggtttctcctatactactactcagacttggataagcaccagggttctggggtcccaagctgcttctctggatctaaagatgcctcagccaaagcagcgcatctgctaacctctgggcttcagccttaaaagaaggctgactactactgtctttttggacacaataatgcttct	296529..296835	ttgcctgtgccaacctagccaccctctctctctgcatctcctgggacaacagccagactcacctgtgccctttggattcgatattggcaactactacatacactggcaccaacagaagccagaaagccctccatggtttctcctatactactactcagacttggataagcaccagggttctggggtcccaagctgcttctctggatctaaagatgcctcagccaaagcagcgcatctgctaacctctgggcttcagccttaaaagaaggctgactactactgtctttttggacacaataatgcttct	296836..296842	catggtg	296864..296872	agagaaacc
IMGT000131	IGLV1-73*01	ORF	insertions in CDR1-IMGT: 5 AA are added	301988..302503	atggcctggtcccctgtactcctcaccctcctcattcagtgcacaggtgactaatgtggggagagtggaaggggccctgggtggacacatggggtcctgcttcctcctcttgtcttcagactcaagcatcactctctatgtgtctctcccccttccaggatcctgggctgtgctgactcagcctccctatgtgtctggggccctaggtgagagtgtcaccatctcctgcactggaatccccaccagcatagattatgatgaagaggaatacacatataatgtgaactggtaccaacagctccaaggaaaggtacccattctactcatctatggagataataacagaaatcctggagtccctgatcgattctctggttccaagtcaggcagctcagcctc…	301988..302033	atggcctggtcccctgtactcctcaccctcctcattcagtgcacag	302146..302464	gatcctgggctgtgctgactcagcctccctatgtgtctggggccctaggtgagagtgtcaccatctcctgcactggaatccccaccagcatagattatgatgaagaggaatacacatataatgtgaactggtaccaacagctccaaggaaaggtacccattctactcatctatggagataataacagaaatcctggagtccctgatcgattctctggttccaagtcaggcagctcagcctccctgaccatcagtggccttcaggctgaagatgaggctgattattactgccagtccactgacagtagcttcagtgctca	302157..302464	gtgctgactcagcctccctatgtgtctggggccctaggtgagagtgtcaccatctcctgcactggaatccccaccagcatagattatgatgaagaggaatacacatataatgtgaactggtaccaacagctccaaggaaaggtacccattctactcatctatggagataataacagaaatcctggagtccctgatcgattctctggttccaagtcaggcagctcagcctccctgaccatcagtggccttcaggctgaagatgaggctgattattactgccagtccactgacagtagcttcagtgctca	302465..302471	cacagtg	302495..302503	acaaaaacc
IMGT000131	IGLV5-72*01	pseudo	frameshift in V-REGION: insertion of 1 nt in CDR2-IMGT	310836..311353	atggcctggactcctcccttcctcccattcctccctctgagaatctgacttctggacatttcccaaatataatcagcccctgagactgagaatctcccagtgtaaatgccccattacccatgagtgtctgtgtttgcaggttccctggcccagcctgtgctgacccagttaccctcttcctctgcatgtctgggaacaacagtcagactcacctgcaccctgagcagtggcctcagtgttgacaactattacataaatttgtaccaacagaagccagggagccctccccagtatctcctgtactattattcagacccacatacagagttggaacctgggggtccccagctgcttctctggatccaaagatgcctcagccaatgcagggcttctgctcat…	310836..310881	atggcctggactcctcccttcctcccattcctccctctgagaatct	310975..311315	gttccctggcccagcctgtgctgacccagttaccctcttcctctgcatgtctgggaacaacagtcagactcacctgcaccctgagcagtggcctcagtgttgacaactattacataaatttgtaccaacagaagccagggagccctccccagtatctcctgtactattattcagacccacatacagagttggaacctgggggtccccagctgcttctctggatccaaagatgcctcagccaatgcagggcttctgctcatctctgggctgcagcctgaggatgaggctgaatatttctgtgctacatacagctcatggcagtgagagcagcattcattact	310986..311315	cagcctgtgctgacccagttaccctcttcctctgcatgtctgggaacaacagtcagactcacctgcaccctgagcagtggcctcagtgttgacaactattacataaatttgtaccaacagaagccagggagccctccccagtatctcctgtactattattcagacccacatacagagttggaacctgggggtccccagctgcttctctggatccaaagatgcctcagccaatgcagggcttctgctcatctctgggctgcagcctgaggatgaggctgaatatttctgtgctacatacagctcatggcagtgagagcagcattcattact	311316..311322	cacagtg	311345..311353	ataaaaacc
IMGT000131	IGLV5-71*01	functional	N/A	354631..355159	atggcctggactcttgttctcctcatgttcctgtctcactgcacaggtaagaacaggccttggggaccagttctcagtgcccagcctcttccagcccctctgcttagagatttgaggggattcaccttggcttctgccccatcacccatgtgtgtctgtgcttacaggttccatctcccagcttttggtgacccagcctcccttcctctctgcatctctggaaacaacagccagactcacctgcaccctgagcagtgacatcagtgttgatatttacccgatattctggtaccagcagaagccagggagccctcctcgttacctccttacctatgtaacagactcaaacaagcaccagggctctggggtcccgagccgcttctctggatccaaagatgc…	354631..354676	atggcctggactcttgttctcctcatgttcctgtctcactgcacag	354798..355120	gttccatctcccagcttttggtgacccagcctcccttcctctctgcatctctggaaacaacagccagactcacctgcaccctgagcagtgacatcagtgttgatatttacccgatattctggtaccagcagaagccagggagccctcctcgttacctccttacctatgtaacagactcaaacaagcaccagggctctggggtcccgagccgcttctctggatccaaagatgcctcagccagtgcagggatcctgctcatctctgggctccaggcagaggatgaggctgattattactgtcagtcatttgatgttagtgatgga	354809..355120	cagcttttggtgacccagcctcccttcctctctgcatctctggaaacaacagccagactcacctgcaccctgagcagtgacatcagtgttgatatttacccgatattctggtaccagcagaagccagggagccctcctcgttacctccttacctatgtaacagactcaaacaagcaccagggctctggggtcccgagccgcttctctggatccaaagatgcctcagccagtgcagggatcctgctcatctctgggctccaggcagaggatgaggctgattattactgtcagtcatttgatgttagtgatgga	355121..355127	cacagtg	355151..355159	acaaaaacc
IMGT000131	IGLV5-70*01	pseudo	frameshift in L-PART1: deletion of 2 nt causing defectuous DONOR-SPLICE, STOP-CODON in V-REGION: position 95	358903..359426	atggcctggactcatcttcctggggctcctggctcaccatggaggtagggaagggcattggaaacacagggcagacctctagcagatgtcagcctctttggctgagtccctaggaaattttaacctggctcttgctgtctgtgtttgcaggttccctgtctctgtctgtgctgaaccagtcaccctccctctctgcatctcccggaacaacagccagactcatctgcaccttgagcagtgacttcagtgtaggcagctactacatattctggtaccaacagaagcaagctagccctccccggtatatcctgtgccataagtcagatgcagataaccaccagggttcctgggtccccagccacatctctgggtccatagatgcctccaccaatgagtggc…	358903..358946	atggcctggactcatcttcctggggctcctggctcaccatggag	359053..359388	gttccctgtctctgtctgtgctgaaccagtcaccctccctctctgcatctcccggaacaacagccagactcatctgcaccttgagcagtgacttcagtgtaggcagctactacatattctggtaccaacagaagcaagctagccctccccggtatatcctgtgccataagtcagatgcagataaccaccagggttcctgggtccccagccacatctctgggtccatagatgcctccaccaatgagtggcttctgctcatctccagactgtagcctgaggacgaggctgactattactgtgctctatatcattatattggaaatgactatcattctc	359064..359388	ctgtctgtgctgaaccagtcaccctccctctctgcatctcccggaacaacagccagactcatctgcaccttgagcagtgacttcagtgtaggcagctactacatattctggtaccaacagaagcaagctagccctccccggtatatcctgtgccataagtcagatgcagataaccaccagggttcctgggtccccagccacatctctgggtccatagatgcctccaccaatgagtggcttctgctcatctccagactgtagcctgaggacgaggctgactattactgtgctctatatcattatattggaaatgactatcattctc	359389..359395	cactgtg	359418..359426	acaaaatcc
IMGT000131	IGLV7-69*01	functional	N/A	383361..383838	atgacctggactccactcttcctactccccttcctcacctactgcccaggttcatgcagatttgacagccaccgtttggagggaagccctctgcctttactcttcattctaatatgtgtctattttcatttcagggaccagttctgaggctgtggtgacccaggagccctcactgactgtgtccccaggagagacagtcactctcacctgtgcctccagctatggtgcagtcagcaatggacattttccatgttggttccagcagaagcctggccaatcccctaggacattgatttataatacacacaataaaccttcctggacccctgcccgattctcaggctccctccttgggggcaaagctgtcctgaccctcacaggggctcagcctgaggatga…	383361..383409	atgacctggactccactcttcctactccccttcctcacctactgcccag	383495..383799	ggaccagttctgaggctgtggtgacccaggagccctcactgactgtgtccccaggagagacagtcactctcacctgtgcctccagctatggtgcagtcagcaatggacattttccatgttggttccagcagaagcctggccaatcccctaggacattgatttataatacacacaataaaccttcctggacccctgcccgattctcaggctccctccttgggggcaaagctgtcctgaccctcacaggggctcagcctgaggatgaggctgagtaccactgcttcctgcaatatggtgatgggagg	383506..383799	gaggctgtggtgacccaggagccctcactgactgtgtccccaggagagacagtcactctcacctgtgcctccagctatggtgcagtcagcaatggacattttccatgttggttccagcagaagcctggccaatcccctaggacattgatttataatacacacaataaaccttcctggacccctgcccgattctcaggctccctccttgggggcaaagctgtcctgaccctcacaggggctcagcctgaggatgaggctgagtaccactgcttcctgcaatatggtgatgggagg	383800..383806	cacagtg	383830..383838	acataaact
IMGT000131	IGLV(I)-68*01	pseudo	frameshift in L-PART1: deletion of 1 nt causing defectuous DONOR-SPLICE, degenerated pseudogene not assigned to subgroups with functional genes, frameshifts in V-REGION: several insertions and deletions, no V-NONAMER	485781..486256	atggccttggctccacatccctccccctcctcatttacagcacaggtgaccccaagaaagaggtcacgtggatgtgtggactgacacttctgtcccttttcccaggttcacctgagccaccatctctccatttctccttcctttctgggtcctgggccccgtctgccctgacccagcctccctcccatgtgtgggactttgagacaaatcactgcatctcttacagtggaaacagcagccacactggaacttataaccctgtcttctggcaccaatgatgtctggagcagccctcacactccagacagatgctgtgagctctctgccttcagggcttccagttctattctcaggctccagggttgggaacacagcctccttgaccatctctggattgca…	485781..485825	atggccttggctccacatccctccccctcctcatttacagcacag	485928..486249	ggtcctgggccccgtctgccctgacccagcctccctcccatgtgtgggactttgagacaaatcactgcatctcttacagtggaaacagcagccacactggaacttataaccctgtcttctggcaccaatgatgtctggagcagccctcacactccagacagatgctgtgagctctctgccttcagggcttccagttctattctcaggctccagggttgggaacacagcctccttgaccatctctggattgcagtccgagagcgaggctgattttcactgattgttggaggacagccatagcatttatctgcagggctccaag	485939..486249	ccgtctgccctgacccagcctccctcccatgtgtgggactttgagacaaatcactgcatctcttacagtggaaacagcagccacactggaacttataaccctgtcttctggcaccaatgatgtctggagcagccctcacactccagacagatgctgtgagctctctgccttcagggcttccagttctattctcaggctccagggttgggaacacagcctccttgaccatctctggattgcagtccgagagcgaggctgattttcactgattgttggaggacagccatagcatttatctgcagggctccaag	486250..486256	cccaatg
IMGT000131	IGLV(I)-67*01	pseudo	frameshift in L-PART2: deletion of 1 nt, degenerated pseudogene not assigned to subgroups with functional genes, frameshifts in V-REGION: several insertions and deletions	492512..-493019	atggatgggactctggtccttctcattgtcttccctcaggacaaatgtgaggactccagggaaggatctatggggacatgtgggttgatccactgtctctagtcagactcacctgaggccccagcaatgacctgataagagtgtcattctttttttcaggttttacacccagtctcccatgaccactttccctcagtgtctggatctctggagccgacaattaccatctcttgtgctgaaaactgtaatgacatagggaggtataattatatctcctggcaccaaaagcattctaacatgccccaccccaaaagctccgacttgtgatttcaatactcgcttatcagggatctctcatcacttctgtggctccaagtctggcaacacagcttccctgac…	492974..-493019	atggatgggactctggtccttctcattgtcttccctcaggacaaat	492551..-492860	gttttacacccagtctcccatgaccactttccctcagtgtctggatctctggagccgacaattaccatctcttgtgctgaaaactgtaatgacatagggaggtataattatatctcctggcaccaaaagcattctaacatgccccaccccaaaagctccgacttgtgatttcaatactcgcttatcagggatctctcatcacttctgtggctccaagtctggcaacacagcttccctgaccatctctggggtctaggctgaggatgaggctgagtattaatgtttatcataggctgatagtggcactctc	492551..-492850	cagtctcccatgaccactttccctcagtgtctggatctctggagccgacaattaccatctcttgtgctgaaaactgtaatgacatagggaggtataattatatctcctggcaccaaaagcattctaacatgccccaccccaaaagctccgacttgtgatttcaatactcgcttatcagggatctctcatcacttctgtggctccaagtctggcaacacagcttccctgaccatctctggggtctaggctgaggatgaggctgagtattaatgtttatcataggctgatagtggcactctc	492544..-492550	cacagtg	492512..-492520	aacaaagcc
IMGT000131	IGLV2-66*01	pseudo	STOP-CODON in L-PART1, frameshift in V-REGION: deletion of 1 nt in FR1-IMGT	499657..500160	atggtctggactctggactgactcgccctcctcactcagggcacaggtgacaccttcaaggaacggaccatggggacatctgggctgatcatttgtctgcccctcaggcttatctgggccccagcactaaactcaccagagtctgttctttctttccgggttcctgggcccagtctgcctgactcagcctccttcagtgttcagggttctgggatagaccatcaccatctcttgtgctggaagcagcagtaacattgggggttaaaattatgtttcctgattccaacagatcccaggcacatcccccaaactcctgacttatagtgtaaattctcagctgtcagggatccctgatagcttcttgggctccaggaatagcaacatagccttcctgaccat…	499657..499702	atggtctggactctggactgactcgccctcctcactcagggcacag	499816..500122	gttcctgggcccagtctgcctgactcagcctccttcagtgttcagggttctgggatagaccatcaccatctcttgtgctggaagcagcagtaacattgggggttaaaattatgtttcctgattccaacagatcccaggcacatcccccaaactcctgacttatagtgtaaattctcagctgtcagggatccctgatagcttcttgggctccaggaatagcaacatagccttcctgaccatctctgggctccaggctgaagattaggctgactattattattgttcatatataaccagtaacatgtac	499827..500122	cagtctgcctgactcagcctccttcagtgttcagggttctgggatagaccatcaccatctcttgtgctggaagcagcagtaacattgggggttaaaattatgtttcctgattccaacagatcccaggcacatcccccaaactcctgacttatagtgtaaattctcagctgtcagggatccctgatagcttcttgggctccaggaatagcaacatagccttcctgaccatctctgggctccaggctgaagattaggctgactattattattgttcatatataaccagtaacatgtac	500123..500129	acaagtg	500152..500160	attaaaacc
IMGT000131	IGLV(I)-65*01	pseudo	no L-PART1, degenerated pseudogene not assigned to subgroups with functional genes, frameshifts in V-REGION: several insertions and deletions					523009..523292	gttcctggaccccattgctgccaactcagcctctctcagtatccagagctctaggacaggcagtcactatctcctgtgtggcaagttgcagtgacattggacttataatgatgttgcctggtaccatcattacctaggcacttctcccaaattcctgatttatatgcaaactctcagtcttcagggatccctgatccattctctggcttatctctggcctccaggctgaggatgaggctgattattacttttgctcatatacctatactgtcaacggaacttat	523020..523292	ccattgctgccaactcagcctctctcagtatccagagctctaggacaggcagtcactatctcctgtgtggcaagttgcagtgacattggacttataatgatgttgcctggtaccatcattacctaggcacttctcccaaattcctgatttatatgcaaactctcagtcttcagggatccctgatccattctctggcttatctctggcctccaggctgaggatgaggctgattattacttttgctcatatacctatactgtcaacggaacttat	523293..523299	cacagtg	523325..523333	accaaaaca
IMGT000131	IGLV3-64*01	pseudo	no L-PART2, no 1st-CYS: STOP-CODON instead of Cys, no CONSERVED-TRP: STOP-CODON instead of Trp, several STOP-CODON in V-REGION, frameshift in V-REGION: deletion of 4 nt in FR3-IMGT	583450..583959	atggcttggactcctttcttgctcaccctcctcattctctacacagatgcttcccccaacagctcagctgccagagataccaaggattaacttggccttgatcttcatctcagaacagaggatattatagagtatgagtctttgagaatgagaccttcattctcagatacacctctcttttgaggcagcttccgaactgactcagcctcctgttgtgtatgtggccttggaacagatggctagtattacctgacagggagacatatttggaagcagtttggctaactagtattggcagaaaccaggacaggacctcatgctggtcacatacactgacagtgacctgccattggacatccctgactgattctctggctccaatttgggggatgtagccac…	583450..583495	atggcttggactcctttcttgctcaccctcctcattctctacacag			583637..583920	gcttccgaactgactcagcctcctgttgtgtatgtggccttggaacagatggctagtattacctgacagggagacatatttggaagcagtttggctaactagtattggcagaaaccaggacaggacctcatgctggtcacatacactgacagtgacctgccattggacatccctgactgattctctggctccaatttgggggatgtagccaccctgaccataagtggggtccatgctgaggatgaggctattactgtcaatcatatgacagcagtaatgatgct	583921..583927	cattgtg	583951..583959	acaaacacc
IMGT000131	IGLV4-63*01	pseudo	no CONSERVED-TRP: STOP-CODON instead of Trp, several STOP-CODON in V-REGION, no 2nd-CYS: STOP-CODON instead of Cys, no V-RS			593422..593467	atggaccgggttcccttctacttcctgccctttattttctctacag	593562..593885	gtttctgtgctctgcctgtgctgactcagcctccatctgcttctgcttccctgggagcctcagtcaagatcacctgtaccctgagcagggagcacagcaattttgtgattcagtagtatcaacaatgaccaaggaaggctcctcagtatgtgatgaaagttaatagtgatggaagccacagcaagggggatgggatccccaattgcttttcaggctccagctctggggttgaccgctatttaacaatctccaacacccaatctgatgatgaggctaagtattactgaggtggaggctatcaaattgatgtcaatatgggtaagc	593573..593885	ctgcctgtgctgactcagcctccatctgcttctgcttccctgggagcctcagtcaagatcacctgtaccctgagcagggagcacagcaattttgtgattcagtagtatcaacaatgaccaaggaaggctcctcagtatgtgatgaaagttaatagtgatggaagccacagcaagggggatgggatccccaattgcttttcaggctccagctctggggttgaccgctatttaacaatctccaacacccaatctgatgatgaggctaagtattactgaggtggaggctatcaaattgatgtcaatatgggtaagc
IMGT000131	IGLV4-62*01	ORF	noncanonical DONOR-SPLICE: nga instead of ngt, STOP-CODON at position 116 (last 3' codon of germline V-REGION) may disappear during rearrangements, noncanonical V-NONAMER: gttaaaacc instead of acaaaaacc	617164..617673	atgggctgggttctattctacctcctcctctttattttctctacaggacagggttccaccttcttaacatttccttccaagcatagtaccctgggactgtccagtgtctggtacattcagcatcattcttgtgttttgtgtttctaggttttagtgctctgcctatgctgactcagcctccatctgcatctgtctccctgggagccttagtcaacctcacctgcaccctgagcagggagcacagcaattactttgttcgctggtatcaacagaaaccaggggatgcccctcagtatgtgatgaaggttaataatgacagaagccacagcaagggggacaggatccccaattgcttctcaagctccagctctggagatgactgctatttaaccaactcca…	617164..617209	atgggctgggttctattctacctcctcctctttattttctctacag	617311..617635	gttttagtgctctgcctatgctgactcagcctccatctgcatctgtctccctgggagccttagtcaacctcacctgcaccctgagcagggagcacagcaattactttgttcgctggtatcaacagaaaccaggggatgcccctcagtatgtgatgaaggttaataatgacagaagccacagcaagggggacaggatccccaattgcttctcaagctccagctctggagatgactgctatttaaccaactccaacatccagtctgaggatgagcctgagtgttactgcggtgagagccataccatcgatggtcaatctggttaagc	617322..617635	ctgcctatgctgactcagcctccatctgcatctgtctccctgggagccttagtcaacctcacctgcaccctgagcagggagcacagcaattactttgttcgctggtatcaacagaaaccaggggatgcccctcagtatgtgatgaaggttaataatgacagaagccacagcaagggggacaggatccccaattgcttctcaagctccagctctggagatgactgctatttaaccaactccaacatccagtctgaggatgagcctgagtgttactgcggtgagagccataccatcgatggtcaatctggttaagc	617636..617642	cacagtg	617665..617673	gttaaaacc
IMGT000131	IGLV3-61*01	pseudo	no INIT-CODON: Arg instead of Met, frameshift in V-REGION: deletion of 4 nt in FR3-IMGT	622106..622640	agagcttggactcttctcctgcccctcatcatcactctctgcacaggtgcacccccaggacctgcatacaagctcagcctccacaggacctgagctgggcctgccccaaaccctgaaatcagcaccagcactgactctgtactggtccctaagaatgagcccctaggcttcacaccaacccctcctctcctgtcttttcaggttccatggcctccagtgggctgactcagtctccctctgtgtcagtggccatgggacagagggctacaatcacctgctctggagatgtactggggaaaagatatgcatattggtaccagcagaagccaaaacaagctcctgtgcttgtgattaataaaaataatgatcaaatctcagggatctctgactggttctcag…	622106..622151	agagcttggactcttctcctgcccctcatcatcactctctgcacag	622307..622601	gttccatggcctccagtgggctgactcagtctccctctgtgtcagtggccatgggacagagggctacaatcacctgctctggagatgtactggggaaaagatatgcatattggtaccagcagaagccaaaacaagctcctgtgcttgtgattaataaaaataatgatcaaatctcagggatctctgactggttctcaggctctacctcaggaatcacagccacgctgaccatcagtgggacctgggctgaggacaaggatattactctcagtcctatgacagcagtggtaatgct	622318..622601	tccagtgggctgactcagtctccctctgtgtcagtggccatgggacagagggctacaatcacctgctctggagatgtactggggaaaagatatgcatattggtaccagcagaagccaaaacaagctcctgtgcttgtgattaataaaaataatgatcaaatctcagggatctctgactggttctcaggctctacctcaggaatcacagccacgctgaccatcagtgggacctgggctgaggacaaggatattactctcagtcctatgacagcagtggtaatgct	622602..622608	cacagtg	622632..622640	acacaatcc
IMGT000131	IGLV3-60*01	functional	N/A	626130..626664	atggcctggacccctcttctgctcccagtcctcactctttgcacaggtgctgccccagggctgcccatgtgctcagcccccacaggacggagctgggcttgcagtgaaccctgagtcagaccagcccagcctcaagactgggtccctgggagaagcccctgaacctcacaccaacttctccttttctatcttttcaggctccatggcctccagtgtgctgactcagtctccctcagtatcagtgtccctgggacagacagctaccatcacctgctctggagagatactgagcaaaagttatgcacgatggcaccagcagaagccaggccaatcccctgtgaacattatttataaggacacccagcgtccctctgggatccctgaccgattctctgggtc…	626130..626175	atggcctggacccctcttctgctcccagtcctcactctttgcacag	626327..626625	gctccatggcctccagtgtgctgactcagtctccctcagtatcagtgtccctgggacagacagctaccatcacctgctctggagagatactgagcaaaagttatgcacgatggcaccagcagaagccaggccaatcccctgtgaacattatttataaggacacccagcgtccctctgggatccctgaccgattctctgggtccagctcagggagcacacacaccctgaccatcagcagggctcaggctgaggacgaggctgactactactgtcaaggatgggatggcaatggtaaagct	626338..626625	tccagtgtgctgactcagtctccctcagtatcagtgtccctgggacagacagctaccatcacctgctctggagagatactgagcaaaagttatgcacgatggcaccagcagaagccaggccaatcccctgtgaacattatttataaggacacccagcgtccctctgggatccctgaccgattctctgggtccagctcagggagcacacacaccctgaccatcagcagggctcaggctgaggacgaggctgactactactgtcaaggatgggatggcaatggtaaagct	626626..626632	cacagtg	626656..626664	acataaacc
IMGT000131	IGLV3-59*01	pseudo	frameshift in L-PART1: deletion of 1 nt causing defectuous DONOR-SPLICE, frameshifts in V-REGION: several insertions and deletions	632678..633479	atggcctgactcctctcctcctcagattcctggatcgctgcacaggtgctgagcccagactcacacccacctcagtcctgggttctgggacactcctggccctgactctgagctcagcagtagactgccactcggggcaaggtctcaagaccctcttgtgggatgaagggctagtggagtataatctctccccactgtgtttgttggctccatgtgacccctgaaggggtcgcacatgcacccactgggcccacacatgcacccactcctgcacctgcccagggaaaagggaggaatggttctcatttgttcaagggctccatccaccaggcaggcccatggggcccaggaacaaagaggacagcagggtgggaatagcctagagaatccctggaactt…	632678..632722	atggcctgactcctctcctcctcagattcctggatcgctgcacag	633150..633440	gctccatggcctcctacatgctgagtgaacctctctcgatgtcagtgaacctagaacagatagccaggatcacctgtgggagaaacgacattggaaaagtgtttactggtaccagcagaagccaggccaggctcccattctgattatctatgaagatagcaactggccctcagggatccctgaccagttcttgggtaccaatacagggaacacagccaccctgaccatcagcagggcctgggctgaggatgaggctattactgtcaggtgtgggacagcagtgctgatgct	633161..633440	tcctacatgctgagtgaacctctctcgatgtcagtgaacctagaacagatagccaggatcacctgtgggagaaacgacattggaaaagtgtttactggtaccagcagaagccaggccaggctcccattctgattatctatgaagatagcaactggccctcagggatccctgaccagttcttgggtaccaatacagggaacacagccaccctgaccatcagcagggcctgggctgaggatgaggctattactgtcaggtgtgggacagcagtgctgatgct	633441..633447	cacagtg	633471..633479	acacaaacc
IMGT000131	IGLV3-58*01	pseudo	no INIT-CODON: Thr instead of Met, STOP-CODON in L-PART1, frameshifts in V-REGION: several insertions and deletions	639599..640462	acagcctgaacccctgtcctcctcagcctcctgtctctctgcagagatactaaacccatgctcacagacctccagcccctctgatgtgggaaaagcccaccacgcatagccccttgctgagctcagaagatactaaacccatgctcacagacctccagcccctctgatgtgggaaaagcctggacctgattctgagctcagcaaggggctatgcgtggtgggcaggatactcatgatcttcctgcagcataagggagccatggactaaagccaaaaggactatgatcacaggctttccatgacctttgagggactaaccgtaccaagagaaaagaggtggggagttccattagatcacaggctccattctccctgtcagacccatgggccccggggact…	639599..639644	acagcctgaacccctgtcctcctcagcctcctgtctctctgcagag	640128..640423	gatccatggcctcctacttgctgatgagcctctgtcagtgcttttgaacctgggacagagagatagaatcacctgtggtggaaacaatattggaaggaaagatggtcagtggtaccaacaaagctggtccaggaccccctgcagattatctatggtgatagcaactgggactaaggcatccctgacggattctccagctccggcttgggaacatggtcatcctgcccatcagtggggccatggcggaggatgaggctgaatattactgtcactcattcgaccacagtggtaatgct	640139..640423	tcctacttgctgatgagcctctgtcagtgcttttgaacctgggacagagagatagaatcacctgtggtggaaacaatattggaaggaaagatggtcagtggtaccaacaaagctggtccaggaccccctgcagattatctatggtgatagcaactgggactaaggcatccctgacggattctccagctccggcttgggaacatggtcatcctgcccatcagtggggccatggcggaggatgaggctgaatattactgtcactcattcgaccacagtggtaatgct	640424..640430	cacagtg	640454..640462	acacaaacc
IMGT000131	IGLV3-57*01	functional	N/A	646196..646736	atggactggactccttttctgctctccgtcctcactctctgcacaggtgctgcccctggaccctctgcaaatgctcagcccctgctggacccgagctgagcctgcctcaaaacttgagctcagacccagcatagcctcattatggggatgcagggaaggaggccctgaccctcacaccaacctctcctcttctgttttttcagggtctgtggcctccagtgtgctgactcagtctccctcggtgtctgtgtccctgggacaaacggctacaatcacctgctctggagaagtactgaacaaaaaatacgcacagtggttccagcagaagccaggccaagcacccatgctggtcatttataaggacactgagcgtccttctgggatccctgaccgattctc…	646196..646241	atggactggactccttttctgctctccgtcctcactctctgcacag	646399..646697	ggtctgtggcctccagtgtgctgactcagtctccctcggtgtctgtgtccctgggacaaacggctacaatcacctgctctggagaagtactgaacaaaaaatacgcacagtggttccagcagaagccaggccaagcacccatgctggtcatttataaggacactgagcgtccttctgggatccctgaccgattctctggctccagttcagggaccacacacaccctgaccattagtgggacccgggctgaggacgaggctgactattactgtcagtcctatgacagcaatactgatgct	646410..646697	tccagtgtgctgactcagtctccctcggtgtctgtgtccctgggacaaacggctacaatcacctgctctggagaagtactgaacaaaaaatacgcacagtggttccagcagaagccaggccaagcacccatgctggtcatttataaggacactgagcgtccttctgggatccctgaccgattctctggctccagttcagggaccacacacaccctgaccattagtgggacccgggctgaggacgaggctgactattactgtcagtcctatgacagcaatactgatgct	646698..646704	cacagtg	646728..646736	acaaaaacc
IMGT000131	IGLV3-56*01	functional	N/A	652892..653642	atggcctggactcctctccttcttggcctccttgctcactgcacaggtgctacacataggctcagaccctctgcagctccagggatctggggcaatccaggccctgactctgagctctgcatggagctgcttgtcaggggaaggatgctaatggccctgctgcaggatgagagatagcaggggtgtcgtcccccaagtgctcactggttctgacttgtccagagagaattgaggatgatctcatttgggcaaagaatccatccaccagtcagattcatgggcttcaggagctgagatgctagaagggtggaaacagggcagtgagaatccctggagcttaggccaggcaggtgatggtgttctggggtgagacccagagctgaaagacctaatgctcct…	652892..652937	atggcctggactcctctccttcttggcctccttgctcactgcacag	653305..653603	gttctgtggcctcctatgtgctgactcagcccccatctgtgtcagtggctctgggaaagacagcccaggtcacctgtgggggaaacaacattggaaataaatatgttcactggtaccagcagaaggcaggccaggctcctgtgctgatcatctatgaaagcaacaaacggccctcagggattcctgagcgattttcaggcaccaactctgggaacacggccaccctgactatcagtggggcccgggctgaggacgaggctgactattactgtcaggtgtgggatagcagttctaatact	653316..653603	tcctatgtgctgactcagcccccatctgtgtcagtggctctgggaaagacagcccaggtcacctgtgggggaaacaacattggaaataaatatgttcactggtaccagcagaaggcaggccaggctcctgtgctgatcatctatgaaagcaacaaacggccctcagggattcctgagcgattttcaggcaccaactctgggaacacggccaccctgactatcagtggggcccgggctgaggacgaggctgactattactgtcaggtgtgggatagcagttctaatact	653604..653610	cacagtg	653634..653642	acacaaacc
IMGT000131	IGLV(II)-55*01	pseudo	no L-PART1, no L-PART2, truncated pseudogene not assigned to subgroups with functional genes, no V-RS							704359..704621	gtgctgactcagcagccctgtgctcagtgatcctgggacaaatggccatgatcacccatcaggaagacattacagaaatctttagtgtacattggtaccagcagaagccaggacaggaccctgctggtcatatatgccaataccaagcattgctcagggattcctgacacagtcctagatgacacagtcactgtaaacaccagcaggacaaggctaaccttctaggatgaggctaaattttactgtcaggtgagggacactgg
IMGT000131	IGLV4-54*01	functional	STOP-CODON at position 116 (last 3' codon of germline V-REGION) may disappear during rearrangements, noncanonical V-NONAMER:gcctaaacc instead of acaaaaacc, however this X-GENE has been found rearranged	733173..733684	atggactgggttcccttctacatcatgccctttattttctctacaggtcaggattctatctctttgacatttccctcaagcacagtgctcagggactccagtccagtgtccagtacattcaggatcattcttgtgttttgtgtttccaggcttctgtgctctgcctgtgctgacccagctttcatctgcatctgcctccctgggagcctcagtcaagctcacctgcaccctgagcagtgagcacagcaattatttggttcactggtatcaacagcgaccagggaaggctcccctgtatatgatgacagttaatagagatggaagccacagcaatggggatgggatccccaaccgcttctcaggctccagctctggagttgaccgctatttagccatctc…	733173..733218	atggactgggttcccttctacatcatgccctttattttctctacag	733322..733646	gcttctgtgctctgcctgtgctgacccagctttcatctgcatctgcctccctgggagcctcagtcaagctcacctgcaccctgagcagtgagcacagcaattatttggttcactggtatcaacagcgaccagggaaggctcccctgtatatgatgacagttaatagagatggaagccacagcaatggggatgggatccccaaccgcttctcaggctccagctctggagttgaccgctatttagccatctccaacatccagtctgaagatgaggctgagtattactgtggtgcagactatagcattggtggtcagtacggttaagc	733333..733646	ctgcctgtgctgacccagctttcatctgcatctgcctccctgggagcctcagtcaagctcacctgcaccctgagcagtgagcacagcaattatttggttcactggtatcaacagcgaccagggaaggctcccctgtatatgatgacagttaatagagatggaagccacagcaatggggatgggatccccaaccgcttctcaggctccagctctggagttgaccgctatttagccatctccaacatccagtctgaagatgaggctgagtattactgtggtgcagactatagcattggtggtcagtacggttaagc	733647..733653	cacagtg	733676..733684	gcctaaacc
IMGT000131	IGLV3-53*01	pseudo	no INIT-CODON: Thr instead of Met, frameshift in V-REGION: deletion of 1 nt in FR3-IMGT	737816..738332	acagcctggactcctctcctgttccccctccttctctgcacagatgcttctccccacaactcagacccccagggttaccagggatcaatcttgaccatcagctcaaaatagaagatgctgcagggtatgtgcactctgagaatgagactctcattttcaaatgcactctcctttctttcaggttctgtggccacttctgcactgacacaactgcctgtggtgtccattgccttgggagagatgaccagtattatattccaaggagacagcttaggaagcagtttggctaaccagtaccagcaaaaaccaggcaaagcccccatgctgatcatatatgaagaaaacaacctgcattcagggatccatgaccgattttttggctccaacatgggggatgcc…	737816..737858	acagcctggactcctctcctgttccccctccttctctgcacag	737997..738293	gttctgtggccacttctgcactgacacaactgcctgtggtgtccattgccttgggagagatgaccagtattatattccaaggagacagcttaggaagcagtttggctaaccagtaccagcaaaaaccaggcaaagcccccatgctgatcatatatgaagaaaacaacctgcattcagggatccatgaccgattttttggctccaacatgggggatgccaccaccctgaccatcagtgggcccaggccaaggatgaggctgactattagtgccaatcatatgactacatggtgatgct	738008..738293	acttctgcactgacacaactgcctgtggtgtccattgccttgggagagatgaccagtattatattccaaggagacagcttaggaagcagtttggctaaccagtaccagcaaaaaccaggcaaagcccccatgctgatcatatatgaagaaaacaacctgcattcagggatccatgaccgattttttggctccaacatgggggatgccaccaccctgaccatcagtgggcccaggccaaggatgaggctgactattagtgccaatcatatgactacatggtgatgct	738294..738300	cacagtg	738324..738332	acacaagca
IMGT000131	IGLV3-52*01	pseudo	no L-PART1, frameshifts in V-REGION: several insertions and deletions					752463..752748	gctctgtggtctccagtgaggtgactcagccaccctttctgtcagtggccctgggagagacggctacaatcacctgtactagagaggaacttgaaaatagttatgcacactggtaccagcagaaggcaagctcctttgatggttatttatggtgatggtgagtggccctcagggatccctgaatggctgcaagttggggaatacagccaccctgaccatcattgtgacacaggccgaggaggaggctgactattactgtcagtgctataatgatcgtactgaagtg	752474..752748	tccagtgaggtgactcagccaccctttctgtcagtggccctgggagagacggctacaatcacctgtactagagaggaacttgaaaatagttatgcacactggtaccagcagaaggcaagctcctttgatggttatttatggtgatggtgagtggccctcagggatccctgaatggctgcaagttggggaatacagccaccctgaccatcattgtgacacaggccgaggaggaggctgactattactgtcagtgctataatgatcgtactgaagtg	752749..752755	cacagtg	752779..752787	acacaaacc
IMGT000131	IGLV3-51*01	pseudo	no L-PART1, no L-PART2, truncated pseudogene							756956..757240	tcctccagtgtttatccagctgccctatgttcaatgaccctagaacagatgatcacaacacctgttgaagagacagtatagaaatcttcagtggatattggtaccagcataagacaggacagggcaccggctggtcatatagacaattgcaattgtcccttagggatttctgactgattctccagctctaacctagaagacacggccaccctaaacaccagcagggccagggccaaggacaatgctgactactactgcccagtgtgggagagtggtattcctgct	757241..757247	catagtg	757271..757279	acacagacc
IMGT000131	IGLV3-50*01	functional	N/A	764700..765456	atggcctggacacctctcctccttggattcctggctcactgcacaggtgctgagcccaggctcatacccacccagacccacaaaactgtcacaagcctgaccctgaaactgagctcagtggggcttgcctatggcagtcaggatactcaggacccagctgcaggatgaaaggctggagggctctgtgtgagccctgaggggttgcacctgcccagtgaaagagggtcatggtcctgattgttcaaaggctccagccaccatccagacccaggggtcccaggggctgacactaataggaagggttccctgtattcccaaggtgtccctaaatatcagtcgaggtcacatgggtgggggcttcctaaagatgagacccagatttgaaagcccacctctcct…	764700..764745	atggcctggacacctctcctccttggattcctggctcactgcacag	765113..765417	gttctatgtctgcctacgtgctgactcagcctccctcaatgtcggtgaacctgggacagatggccagcatcacctgcagtggagacaacattggaggaatatatgtttcctggcaacaactgaagttgggacagacacccatgacaattatatatagtgatagcaaccagccctcaggaatccctgacaggttctctggctccaactcagggaacatggccaccctgaccatcagcggggcccaggctgaagatgaggctattactgactattactgtgcatatgacagtagtagggatactgct	765124..765417	gcctacgtgctgactcagcctccctcaatgtcggtgaacctgggacagatggccagcatcacctgcagtggagacaacattggaggaatatatgtttcctggcaacaactgaagttgggacagacacccatgacaattatatatagtgatagcaaccagccctcaggaatccctgacaggttctctggctccaactcagggaacatggccaccctgaccatcagcggggcccaggctgaagatgaggctattactgactattactgtgcatatgacagtagtagggatactgct	765418..765424	cacagtg	765448..765456	acacagacc
IMGT000131	IGLV3-49*01	functional	N/A	770856..771559	atggcctggacgcctctcctccttggcctccttgctcactgcacaggtgctacacccaggctcagaccctctgcagccccagggatctgactctgagctcagcagggagctgcttcttagggaaaggatggacataaacctgctgcaggatgagagttatacccccaagtgttcagtggttctgactgaggatgatttcttttgggcaaagaatccatccaccaggcagatccatgggcttcaggagctgagatgctgggagggtgaaaacagagcagtgagaatccctggagctcaagccaggtgatgatcttctggggatgaaacccagagctgaaaacctaacactccttttctttcttccaggttctatggcctcctatgtgctgacacagcccc…	770856..770901	atggcctggacgcctctcctccttggcctccttgctcactgcacag	771222..771520	gttctatggcctcctatgtgctgacacagcccccatctgtgtcggtggccctggggcagacggcccaggtcacatgtacgggaaacaacattggaagtaaacatgtttactggtaccagcagcagccaggccatatccctgtgctgatcatctataatagcaacaaacggccctcagggactcctgagcgattttcaggcaccggctctgggaacacggccaccctgaccatcagtggggcccaggctgaggacgaggctgactattactgtcatatgttggatagcagtgctgattct	771233..771520	tcctatgtgctgacacagcccccatctgtgtcggtggccctggggcagacggcccaggtcacatgtacgggaaacaacattggaagtaaacatgtttactggtaccagcagcagccaggccatatccctgtgctgatcatctataatagcaacaaacggccctcagggactcctgagcgattttcaggcaccggctctgggaacacggccaccctgaccatcagtggggcccaggctgaggacgaggctgactattactgtcatatgttggatagcagtgctgattct	771521..771527	cacagtg	771551..771559	acataaacc
IMGT000131	IGLV(II)-48*01	pseudo	no L-PART1, frameshift in V-REGION: deletion of 1 nt in FR1-IMGT, truncated pseudogene not assigned to subgroups with functional genes, no V-RS					809839..809989	ctgtggcctcctttgaggtgactcagcccctgtctatgtgggtggccctgggacagatggccaggagaatatgtggggaaacaacactggaagtgaatatgcttacaggtaccagcagaagccagaccaagcccccatcctgatcatctat	809847..809989	tcctttgaggtgactcagcccctgtctatgtgggtggccctgggacagatggccaggagaatatgtggggaaacaacactggaagtgaatatgcttacaggtaccagcagaagccagaccaagcccccatcctgatcatctat
IMGT000131	IGLV3-47*01	functional	N/A	814602..815104	atgtactggatccctctcctactccccgtcctcactctatgcacaggtgatgtccctggaccctctgcaaatgctcagcccctgcaggacctgagctgagcctgcatcagagcttgacccagggaagtgaacctcacaccaacttctcctcttctgtcttttcaggctccatggcctccagtgtgttgactcagcctcatttggtgtcagtgtccctgggagagacagctaccatcacctgctctggggaagtactgagcaagtactatgcacaatggtaccagcagaaggcaggtcaagcccccaagcaggtcatttataaggacactgagcgtccttctgggatccctgaccgattctctggttccagttcagggaccacacacaccctgaccatca…	814602..814647	atgtactggatccctctcctactccccgtcctcactctatgcacag	814767..815065	gctccatggcctccagtgtgttgactcagcctcatttggtgtcagtgtccctgggagagacagctaccatcacctgctctggggaagtactgagcaagtactatgcacaatggtaccagcagaaggcaggtcaagcccccaagcaggtcatttataaggacactgagcgtccttctgggatccctgaccgattctctggttccagttcagggaccacacacaccctgaccatcaacagggtccaggctgaggatgaggctgactattactgtcagtcatcagatagcagtgataaagct	814778..815065	tccagtgtgttgactcagcctcatttggtgtcagtgtccctgggagagacagctaccatcacctgctctggggaagtactgagcaagtactatgcacaatggtaccagcagaaggcaggtcaagcccccaagcaggtcatttataaggacactgagcgtccttctgggatccctgaccgattctctggttccagttcagggaccacacacaccctgaccatcaacagggtccaggctgaggatgaggctgactattactgtcagtcatcagatagcagtgataaagct	815066..815072	cacagtg	815096..815104	acaaaaacc
IMGT000131	IGLV3-46*01	functional	N/A	822894..823430	atggcctggagccctctgtcacttctcatcctcactctctgtacaggtgctgttcccagtcctgcccatactttcggctgcatgggacctgaattgagcctgggccaaacccgagctcagacacagcacggcctcagtattgggaccctgggatgagcccctggacctcatttcaacctctcctcttctgtcttttcaggctctgtgacctccagtgaactgactcagcctccctcagtgtcagttgccctgggtcagacggctacagtcacctgcactggaggggaattagagtatttttatgtacactggtaccagcagaagccaggccaagcccctttgacaatcatttatggtgataaggagaggccctcagggatcccagagcgattctctggc…	822894..822939	atggcctggagccctctgtcacttctcatcctcactctctgtacag	823093..823391	gctctgtgacctccagtgaactgactcagcctccctcagtgtcagttgccctgggtcagacggctacagtcacctgcactggaggggaattagagtatttttatgtacactggtaccagcagaagccaggccaagcccctttgacaatcatttatggtgataaggagaggccctcagggatcccagagcgattctctggctccaagtcggggagcacggccaccctgaccatcagcagcgcacaggctgaggacgaggctgactattactgtcagtcctttgacaccagtgttaatgct	823104..823391	tccagtgaactgactcagcctccctcagtgtcagttgccctgggtcagacggctacagtcacctgcactggaggggaattagagtatttttatgtacactggtaccagcagaagccaggccaagcccctttgacaatcatttatggtgataaggagaggccctcagggatcccagagcgattctctggctccaagtcggggagcacggccaccctgaccatcagcagcgcacaggctgaggacgaggctgactattactgtcagtcctttgacaccagtgttaatgct	823392..823398	cacagtg	823422..823430	acacaaacc
IMGT000131	IGLV3-45*01	functional	N/A	835571..836321	atggcctggactcctctccttcttggcctccttgctcattgcacaggtgctacacataggctcagaccctctgcagccccaggaatctggggcaataaaggccctgactctgagctctgcagggaggtgcttgtccagggaagaatgttaatgaccatactgcaggatgaaagatagcaggggtgtcatccccccaagtgctcactagttctgacttgtccagagaaaattgaggatgctctcctttgggcaaagaatccatccaccagccagatccatgggctttaggacctgagatgctgggagagtggaaacagggcagtgagaatctctagagcttaggccaggcaggtgatggtgttctggggtgagacccagagctgaaaatctaatgctcct…	835571..835616	atggcctggactcctctccttcttggcctccttgctcattgcacag	835984..836282	gttctgtggcctcctatgtgctgactcagcctccatctgtgtcagtggctctgggacagacagcccaggttacctgcgggggaaacaacattggaaataaatttgttcactggtaccagcagaagccgggccaggctcctgtgctgatcatctataacagcaacaaacggccctcagggattcctgagcgattttcaggcaccaaatctgggaacacggccaccctgaccatcagtgggtcccgggctgaggatgaggctgactattactgtcaggtgtgggatagaagttctgatgct	835995..836282	tcctatgtgctgactcagcctccatctgtgtcagtggctctgggacagacagcccaggttacctgcgggggaaacaacattggaaataaatttgttcactggtaccagcagaagccgggccaggctcctgtgctgatcatctataacagcaacaaacggccctcagggattcctgagcgattttcaggcaccaaatctgggaacacggccaccctgaccatcagtgggtcccgggctgaggatgaggctgactattactgtcaggtgtgggatagaagttctgatgct	836283..836289	cacagtg	836313..836321	acacaaacc
IMGT000131	IGLV(II)-44*01	pseudo	frameshift in L-PART1: deletion of 1 nt causing defectuous DONOR-SPLICE, frameshift in L-PART2: deletion of 1 nt, frameshift in V-REGION: deletion of 1 nt in FR1-IMGT, truncated pseudogene not assigned to subgroups with functional genes, no V-RS			845756..845800	atggccaagatccttattctcttcagtatcctgctcacagcacag	846208..846363	ctctgaggtctcttgtgtagtgactcagtccccatctgtgcaggtcaccctgagtcagacagccaggatcatctgtggggaaacaacactggaagaagtaaacatattcataggtaccagaagaggccagtcaaagaccccatgctgatcatctat	846218..846363	tcttgtgtagtgactcagtccccatctgtgcaggtcaccctgagtcagacagccaggatcatctgtggggaaacaacactggaagaagtaaacatattcataggtaccagaagaggccagtcaaagaccccatgctgatcatctat
IMGT000131	IGLV3-43*01	pseudo	no L-PART1, no L-PART2, frameshifts in V-REGION: several insertions and deletions, no V-NONAMER							865149..865445	ttcttggtgctgactcagcagccctgtgctcagtgatcctgggacaaatgtccatgatcatccatcaggaagacattacagaaatctttagtgtacattggtaccagcagaagccaggacaggaccctgctggtcatatatgccaatagcaagcattgctcagggattcctgaccaattctccagctccaacctagatgacacagtcactgtaagcaccagtaggacaaggctacattccatggttgaggctaaattttactctcaggtgagagacactggcactaatgttcatgct	865446..865450	gacag
IMGT000131	IGLV3-42*01	pseudo	no L-PART1, frameshifts in V-REGION: several insertions and deletions					901172..901466	gctcctataaggcctccagtgtttatccagctgccctatgttcaataaccttagaacagatggtcatgacaactgtcagagagacagtataaaaatcttcagtggacaattgtaccggcataagacaggacaggatactggctggtcatatatgacaattgcaattgtcctcagagatacctgactgattcttcagctctaacctagaagacacggccaccctaaacaccagcaggaccagggccaaggaaaaggctggctactactttcaggtgtgggacgtggtattcctgcg	901183..901466	gcctccagtgtttatccagctgccctatgttcaataaccttagaacagatggtcatgacaactgtcagagagacagtataaaaatcttcagtggacaattgtaccggcataagacaggacaggatactggctggtcatatatgacaattgcaattgtcctcagagatacctgactgattcttcagctctaacctagaagacacggccaccctaaacaccagcaggaccagggccaaggaaaaggctggctactactttcaggtgtgggacgtggtattcctgcg	901467..901473	catagtg	901497..901505	acacagacc
IMGT000131	IGLV3-41*01	functional	N/A	907731..908492	atggcctggtcccctcttctccttggattcctggctcactgcacaggtactgagcccaggctcacacccacccagacccacagaactgtcacaaacctggccctgatacagagctcagtggagcacacactgcctgtgggggacaggatgctcaggacccagctgccagatgaaggactggagggctttctgtgagccctgagggactgacagcacctgcccagggaaagagggtcatggtcctgtttgttcaaaggctccagctgccatccaggcccaggggtcccaggggctgagactgataggaggggttccctgtatgcccaaagtatccctaaatatcaatctaggtcacatgggtggaggcttccaaagatgagacccaaatttgaaagccca…	907731..907776	atggcctggtcccctcttctccttggattcctggctcactgcacag	908152..908453	gttttgtggctgcctatgagctgactcagcctcccttaatgtcggtgaacctgggacggacggccagcatcacctgcagtagagacaacattggaaatacatatgtttcctggtaccaacagaagctgggcaaggcacccatgatgattatctatagtggtagcaaccggccctcagggatcccagaccggttctctggctccaattcagggaacacggccaccctgaccatcagcggggctcaggcagaggacgaggctgactattactgtttatcatataagagtggtagtggtaatgat	908163..908453	gcctatgagctgactcagcctcccttaatgtcggtgaacctgggacggacggccagcatcacctgcagtagagacaacattggaaatacatatgtttcctggtaccaacagaagctgggcaaggcacccatgatgattatctatagtggtagcaaccggccctcagggatcccagaccggttctctggctccaattcagggaacacggccaccctgaccatcagcggggctcaggcagaggacgaggctgactattactgtttatcatataagagtggtagtggtaatgat	908454..908460	cacagtg	908484..908492	acacaaaac
IMGT000131	IGLV(II)-40*01	pseudo	no L-PART1, frameshift in V-REGION: deletion of 1 nt in FR1-IMGT, truncated pseudogene not assigned to subgroups with functional genes, no V-RS					934289..934437	ctgtggcctcctatgaggtgactcaaccctcctctgtgtaggtggtcctgggacagacatccaggatcacctgtggggaaacagcactggaagtaaacatgcttatggacaccagcagaggccagatcagggccctgtgctgatcatct	934297..934437	tcctatgaggtgactcaaccctcctctgtgtaggtggtcctgggacagacatccaggatcacctgtggggaaacagcactggaagtaaacatgcttatggacaccagcagaggccagatcagggccctgtgctgatcatct
IMGT000131	IGLV3-39*01	functional	N/A	938702..939242	atggactggatccctctcctactccccgtcctcactctctgcacaggtggtgtccctggaccctctgcaaatgctcagcccctacaggacctgagctgagcccgcctcagagcttgagctcagactcagaacaaccttattacagggacccagggaaggagcccctgaacctcacaccaacttctcctcatctgtcttttcaggctctatggcctccagtgtgttgactcagcctcattcagtgtcagtgtccctgggacagatggctaccatcagctgctctggagagatattgtcaggaagttatgcatattggtaccagaagaagccaggccaaccccctgtgcaggtcatttataaggacactgagcgtccttctgggatcccggaccgattctc…	938702..938747	atggactggatccctctcctactccccgtcctcactctctgcacag	938905..939203	gctctatggcctccagtgtgttgactcagcctcattcagtgtcagtgtccctgggacagatggctaccatcagctgctctggagagatattgtcaggaagttatgcatattggtaccagaagaagccaggccaaccccctgtgcaggtcatttataaggacactgagcgtccttctgggatcccggaccgattctctggctccagttctggcaccacacacaccctgaccatcaacggggcccaggccgaggatgaggctgactattactgccagtcatcatatagcagtggtcaagct	938916..939203	tccagtgtgttgactcagcctcattcagtgtcagtgtccctgggacagatggctaccatcagctgctctggagagatattgtcaggaagttatgcatattggtaccagaagaagccaggccaaccccctgtgcaggtcatttataaggacactgagcgtccttctgggatcccggaccgattctctggctccagttctggcaccacacacaccctgaccatcaacggggcccaggccgaggatgaggctgactattactgccagtcatcatatagcagtggtcaagct	939204..939210	cacagtg	939234..939242	acaaaaacc
IMGT000131	IGLV3-38*01	functional	N/A	945614..946150	atggcctggagccctctgtcacttctcatcctcactctctgtacaggtgctgttcccagtcctgcccatactttcggctgcacgggacctgaattgagcctgggccaaacccgagctcagacacagcacggcctcagtattgggaccctgggatgaacccctgaacctcatttcaacctctcctcttctgtcttttcaggctctgtgacctccagtgaactgactcagcctccctcagtgtcagttgccctgggtcagacggctacagtcacctgcactggaggggagttagagtatttttatgtacactggtaccagcagaagccaggccaagcccctttgacaatcatttatggtgataaggagaggccctcagggatcccagagcgattctctggc…	945614..945659	atggcctggagccctctgtcacttctcatcctcactctctgtacag	945813..946111	gctctgtgacctccagtgaactgactcagcctccctcagtgtcagttgccctgggtcagacggctacagtcacctgcactggaggggagttagagtatttttatgtacactggtaccagcagaagccaggccaagcccctttgacaatcatttatggtgataaggagaggccctcagggatcccagagcgattctctggctccaagtcggggagcacggctaccctgaccatcagcagcgcacaggctgaggacgaggctgactattactgtcagtcctttgacatcagtagcaaagct	945824..946111	tccagtgaactgactcagcctccctcagtgtcagttgccctgggtcagacggctacagtcacctgcactggaggggagttagagtatttttatgtacactggtaccagcagaagccaggccaagcccctttgacaatcatttatggtgataaggagaggccctcagggatcccagagcgattctctggctccaagtcggggagcacggctaccctgaccatcagcagcgcacaggctgaggacgaggctgactattactgtcagtcctttgacatcagtagcaaagct	946112..946118	cacggtg	946142..946150	actcaaacc
IMGT000131	IGLV3-37*01	pseudo	frameshift in L-PART1: deletion of 8 nt causing defectuous DONOR-SPLICE, STOP-CODON in V-REGION: position 75	949594..950336	atgacctggacccctctcctcctttgctcactgcacaggtgctacacccaggctcaggcactcttcagctaccgatatctgtggcaattcaggccctgatctgaactcagcaggcagcagcttcttgggggaaggatggctctgaccatgctgcaggataagagaatggaagggtatcatccctccacgtactcactggctctaacatatgcagtgaaaattgaggatgaactccttttggcaaagaatccatttaccagccagatctatgggcttcagcagctgagatgctgggagggtggaaacagggcactgggtatccctggagctcaatccaggcatatagtggtattctggggatgagacccaaagctggaaacctaatgctccttttctttc…	949594..949631	atgacctggacccctctcctcctttgctcactgcacag	949999..950297	gctctatggcctcctacatgctgactcagcccccatctgtgtcagtggccctgggacagatggcccaggtcacctgtgggggaaacaacattggaagtaaacacgtttactggtaccagcagcagcaaggccagcctcctttactgattatctatcatagcaacagatggccctcagggatccctgagtgattctcaggcaccaactcagggaacacagccaatgtgcccatcagctgggtccaggctgaggatgaggctgactattactgtcagatgtgggacagcagtgctgatgct	950010..950297	tcctacatgctgactcagcccccatctgtgtcagtggccctgggacagatggcccaggtcacctgtgggggaaacaacattggaagtaaacacgtttactggtaccagcagcagcaaggccagcctcctttactgattatctatcatagcaacagatggccctcagggatccctgagtgattctcaggcaccaactcagggaacacagccaatgtgcccatcagctgggtccaggctgaggatgaggctgactattactgtcagatgtgggacagcagtgctgatgct	950298..950304	cacagtg	950328..950336	atacaaacc
IMGT000131	IGLV3-36*01	functional	N/A	963614..964150	atggcctggaaccctctctcactcctcttcctcactttctgcacaggtgctgtccctggtcctacccatactctcagcctcacgggacacctgagcttagcctgccccaaaccctgagcccagccccagaacagcctcagtattgggatcctgggatgagtccctggacctcattgcaacctctcctcttttgtcttttcaggctccatggtctccagtgagctgacacagctgccctcagtgtcagtggccctgggtcagacggctacaatcacctgcactggagaggaactggactatactgtgcagtggtaccagaagaagccaggccaagcccctttgacaatcatttatgatgagagcgagaggccctcagggatcccagagcgattctctggc…	963614..963659	atggcctggaaccctctctcactcctcttcctcactttctgcacag	963816..964111	gctccatggtctccagtgagctgacacagctgccctcagtgtcagtggccctgggtcagacggctacaatcacctgcactggagaggaactggactatactgtgcagtggtaccagaagaagccaggccaagcccctttgacaatcatttatgatgagagcgagaggccctcagggatcccagagcgattctctggctccagatcggggaacacagccaccctgaccatcagtggggtccaggctgaggatgaggctgactattactgtcagtcctatgacagcaatgctgatgct	963827..964111	tccagtgagctgacacagctgccctcagtgtcagtggccctgggtcagacggctacaatcacctgcactggagaggaactggactatactgtgcagtggtaccagaagaagccaggccaagcccctttgacaatcatttatgatgagagcgagaggccctcagggatcccagagcgattctctggctccagatcggggaacacagccaccctgaccatcagtggggtccaggctgaggatgaggctgactattactgtcagtcctatgacagcaatgctgatgct	964112..964118	cacagtg	964142..964150	acacaaacc
IMGT000131	IGLV3-35*01	pseudo	STOP-CODON in V-REGION: position 75	973680..974429	atggcctggaccactctcctcctaggccttcttgctcacttcacaggtgctacacccaggctcagaccctctgcagccctagggatctggagaattctaggccctgactctgagctcaactgggagctgcttgtcgaggggaggatgaacgtgaccctgctgaggatgacagactgaaggggtgtcattcccctgtgtgctcactggctgtgacatgcccagagaaaactgaggatgatctcctttgggcaaagaatccactcaccagtcagaaccatgggcttcaggagctgagatgctgggagggtggcaaccgggcagtgagaatccctggggttcaggccagacaggtgatggtgttctcggatgagacccagagctggaaacctaactctccat…	973680..973725	atggcctggaccactctcctcctaggccttcttgctcacttcacag	974092..974390	cttctttggcttcctatgtgctgactcagcctccatctatgtcggtggccctgggacagacagcccaggtcacctgtgggggaaacaacattggaaataaaaatgtttactggtaccagcagaagtcaggccagagtcctgtgatgatcatctattctagcagcagcaggccctcagggatccctgagtgattctcaggcaccaactctgggaacacggccaccctgaccatcagtggggcccaggccgaggacgaggctgactattactgtcagtcctatgatagcagtggtaatact	974103..974390	tcctatgtgctgactcagcctccatctatgtcggtggccctgggacagacagcccaggtcacctgtgggggaaacaacattggaaataaaaatgtttactggtaccagcagaagtcaggccagagtcctgtgatgatcatctattctagcagcagcaggccctcagggatccctgagtgattctcaggcaccaactctgggaacacggccaccctgaccatcagtggggcccaggccgaggacgaggctgactattactgtcagtcctatgatagcagtggtaatact	974391..974397	cacagtg	974421..974429	acaaaaacc
IMGT000131	IGLV3-34*01	pseudo	no L-PART1, STOP-CODON in L-PART2, frameshifts in V-REGION: several insertions and deletions					1019022..1019313	gatcctgaaaggtcctgcagttgatgcagctccctgtgctcagtgaccctgggacagatgaccatgatcacctgtcagggagatagtatagaaatcttcagtgttcagtggtacttgcagcagccaggacaggtccctggatggtcatatatgaccataacaagattccctgagggattccctgattataggagtccaacatggaagaaagggtcaccctaaacaccagcaggaccagggacaaggacgaggtgactaatactatcaggtgtgggacagtggtactaacgtt	1019033..1019313	gtcctgcagttgatgcagctccctgtgctcagtgaccctgggacagatgaccatgatcacctgtcagggagatagtatagaaatcttcagtgttcagtggtacttgcagcagccaggacaggtccctggatggtcatatatgaccataacaagattccctgagggattccctgattataggagtccaacatggaagaaagggtcaccctaaacaccagcaggaccagggacaaggacgaggtgactaatactatcaggtgtgggacagtggtactaacgtt	1019314..1019320	cacaatg	1019344..1019352	acaaaaacc
IMGT000131	IGLV3-33*01	functional	N/A	1024324..1025056	atggcctgggccccactccttgttttcctggctcactgcacaggtgcccagtcttataccgcctcatcctcaggttctgggacaatcttagccctgactctgagttcagccatggactgcttctggggtggtgaaagatctcaaaaccctcctttgggatgtaatatctccccactgttctcattggctctgtgtgacccaaaagggctatacctgcccagggaaaggggaggaatagttctcatttgttcaaaggttccatctactaggccccagatcaaagaggacagcagggtggaaatgacctagagaatccctgggatttaaaccaagggtgggagtgcccaggggatgacaccatggctggaacttacttctcatctcttctcttgcaggctc…	1024324..1024366	atggcctgggccccactccttgttttcctggctcactgcacag	1024719..1025017	gctccatggcctcatatgtgctgactcaaccaccctcaatatcggtgaacctgggacagacggccaagatcacatgtgagggaaacaacattggaagaaaaagtatttactggtaccagcagaagctggaccagtcccccgtattgattatctataggaatagcaaccggccctcagggatccctgaccggttctcaggcaccaactcgggaaacatggccaccctgaccatcagcggagcctgtgctgaggacgaggctgactattactgtcaggtgtgggacaacaatagtaatgct	1024730..1025017	tcatatgtgctgactcaaccaccctcaatatcggtgaacctgggacagacggccaagatcacatgtgagggaaacaacattggaagaaaaagtatttactggtaccagcagaagctggaccagtcccccgtattgattatctataggaatagcaaccggccctcagggatccctgaccggttctcaggcaccaactcgggaaacatggccaccctgaccatcagcggagcctgtgctgaggacgaggctgactattactgtcaggtgtgggacaacaatagtaatgct	1025018..1025024	cacagtg	1025048..1025056	acaaaaacc
IMGT000131	IGLV3-32*01	pseudo	no L-PART1, frameshifts in V-REGION: several insertions and deletions					1028897..1029195	acctcctggcctcctacctgctgatcagccccgctcagttttggtgaccctgagacaggcatgtcccaggatcacctgtgggggaaacaacactggaaagaaagatggtcagtggtaccagcaaagcttgtccaagaccccctgaagattatccatgatgatagcaactaggactaaggcattcctgaccgatgctccaggtccaactcgggaacatagccaccttgactatcaggggagcctgtgccaaggatgatgctaaatattactgtcagtcatttgaccacagtggtaatgct	1028908..1029195	tcctacctgctgatcagccccgctcagttttggtgaccctgagacaggcatgtcccaggatcacctgtgggggaaacaacactggaaagaaagatggtcagtggtaccagcaaagcttgtccaagaccccctgaagattatccatgatgatagcaactaggactaaggcattcctgaccgatgctccaggtccaactcgggaacatagccaccttgactatcaggggagcctgtgccaaggatgatgctaaatattactgtcagtcatttgaccacagtggtaatgct	1029196..1029202	cacagtg	1029226..1029234	atacaaacc
IMGT000131	IGLV3-31*01	pseudo	several STOP-CODON in V-REGION	1036721..1037267	atggcctggagcactctttcactcctcctcatcactctctgcacaggtctgtcctccgtcctgcccacactctcagccccacaggacctgagctgagcctgtgccaaaatctgagctcaggcacagcacagcctcagtactggaaccgtgggatgagccgtggacctcgttgcagcctctcctcttctgtcttttcaggtttagcggcctccagtgcctccagtgagctgactcagccttcctcagtgtcaattgccttgggtcagacggctacaatcacccgcactggagaggaactggactatgattatgtacactggtacttgtagaagccaggccaagctcctttgacagtcatttatgtttatagtgagtgaccctctgggatcccagagcaat…	1036721..1036766	atggcctggagcactctttcactcctcctcatcactctctgcacag	1036928..1037226	cctccagtgcctccagtgagctgactcagccttcctcagtgtcaattgccttgggtcagacggctacaatcacccgcactggagaggaactggactatgattatgtacactggtacttgtagaagccaggccaagctcctttgacagtcatttatgtttatagtgagtgaccctctgggatcccagagcaattctctggctccaagtcagagaacacggccaccctgaccatcaggagagcacaggctgagaatgaggctgactattactgtcagtactatggtggcagtagtactatt	1036939..1037226	tccagtgagctgactcagccttcctcagtgtcaattgccttgggtcagacggctacaatcacccgcactggagaggaactggactatgattatgtacactggtacttgtagaagccaggccaagctcctttgacagtcatttatgtttatagtgagtgaccctctgggatcccagagcaattctctggctccaagtcagagaacacggccaccctgaccatcaggagagcacaggctgagaatgaggctgactattactgtcagtactatggtggcagtagtactatt	1037227..1037233	cacagtg	1037259..1037267	acagacacc
IMGT000131	IGLV3-30*01	pseudo	no L-PART1, no L-PART2, truncated pseudogene							1041150..1041434	cctccagtgttgacccagctgccctgtgctcactgaccctggtccagatggtcatgatcacctgtcagagagacagtatagaaatcttcagtgtacatgggtaccagcagaatccaggacaggacactggctagtcaaatacgacaatagcaagcttcctcagtgatttccgactgattctccagctccaacttggaggacagggccaccctaaacaccagtaggaccaggaccaaggatgagggtgactagtactgtcaggtgtgggacaatagaactaatgct	1041435..1041441	catagtg	1041465..1041473	acacagacc
IMGT000131	IGLV3-29*01	functional	N/A	1046236..1046989	atggcctggacccctctcctcttcggattcctggctcactgcacaggtgctgagcccaggctcacacccatctagacccacaaaactgtcacaagcctgaccctgaaactgagtacagtagggcttgcctgtggcggtcaggatgctcaggacccagctgcaggatgaagggctggagggctctgtgtgagccctgaggggctgcacctgcccagggaaagagggttatggtcctctttgttcaaaggctccagccactatccaggctcaggtgttccaggggctgacactaagaggaagggctccctgtatgcccagggtgtccctaaacatcaatctaggtcacataggtgggggcttcctaaagatgagacccaaatttgtaagcccacctctcct…	1046236..1046281	atggcctggacccctctcctcttcggattcctggctcactgcacag	1046649..1046950	gttctgtggctgcctacgtgctgactcagcctccctcaatgtcggtgaacctgggacggacggccagcatcacctgcagtggagacaacattggaagtacatatgtttcctggaaccaacagaagccgggccaggcaccagtgacaattatctatagtgatagcagccggccctcaggaatccctgacaggttctctggctccaactcggggaacatggccaccctgaccatcagcggggcccgggctgaggatgaggctgactattactgtgcatcatatgacagtagtagggatactgct	1046660..1046950	gcctacgtgctgactcagcctccctcaatgtcggtgaacctgggacggacggccagcatcacctgcagtggagacaacattggaagtacatatgtttcctggaaccaacagaagccgggccaggcaccagtgacaattatctatagtgatagcagccggccctcaggaatccctgacaggttctctggctccaactcggggaacatggccaccctgaccatcagcggggcccgggctgaggatgaggctgactattactgtgcatcatatgacagtagtagggatactgct	1046951..1046957	cacagcg	1046981..1046989	acacaaacc
IMGT000131	IGLV3-28*01	pseudo	STOP-CODON in L-PART1, no L-PART2, no V-NONAMER	1052482..1053082	atggcctgaacccacctcctccttggcccccttgctcactgcacaggtgctacacccaggctcagaccctctgcagcccccagggatctggagcaatccaggccctgactctgagctcaacagggagctgcttgtcgaggggaggatgaacatgaccctgctgcaggatgagagactggaggggggctgagatgctgggagggtggaaacagggccccaagaatccctggagctcaggccaggcaggtgatggtgtactagggatgagacccagagctgaaagcctaacactccttttctttcttgcagcatccttagcctcctatgctgactcagcccccatctgtgtcagtggctctgagacagatggtccaggtcacctgtgggggaaacaaaatt…	1052482..1052527	atggcctgaacccacctcctccttggcccccttgctcactgcacag			1052800..1053075	cctcctatgctgactcagcccccatctgtgtcagtggctctgagacagatggtccaggtcacctgtgggggaaacaaaattggaaataaaaatgtttactggtaccagcagaagtcaggccagagtcctgtgctgatcatctattctagaagcagcaggccctcgtggatccctgagggattctcagacaccaactctgggatcacacccaccctgaccatcagtggatttcagactgactattactctcaggtgtgggatagcagtgctgatgct	1053076..1053082	cacagtg
IMGT000131	IGLV3-27*01	pseudo	frameshift in L-PART1: deletion of 1 nt causing defectuous DONOR-SPLICE, frameshift in V-REGION: deletion of 4 nt in FR3-IMGT	1062912..1063444	atggactggacccctctcctgctccctgtcctcactctctgcacggtgctgtccctgggccctctgcaaatgctaagcccctacaggacctgagctgagcctgtctcaaaacttgagctcagacccagcacagcttcattagggggatgcagggaaggaggccctgaacctcacaccaacctctcttctgtcttttcaggctccatggcctccagtgtgctgactcagcctccctctgtgtcagtgtccctaggacagatggctaccatcacctgctctggagagatactgagcaaagaatatacacaatggtaccagaagaagccaggccaatcacccaagttggtcatttataaggacactgagcatccctctgggatccctgatcatttctctggc…	1062912..1062956	atggactggacccctctcctgctccctgtcctcactctctgcacg	1063111..1063405	gctccatggcctccagtgtgctgactcagcctccctctgtgtcagtgtccctaggacagatggctaccatcacctgctctggagagatactgagcaaagaatatacacaatggtaccagaagaagccaggccaatcacccaagttggtcatttataaggacactgagcatccctctgggatccctgatcatttctctggctccggttcagggaacacacataccctgaccatcagtggggcccaggcggaggatgaggctattactgtcagtcattcgatctcagtgctgatgct	1063122..1063405	tccagtgtgctgactcagcctccctctgtgtcagtgtccctaggacagatggctaccatcacctgctctggagagatactgagcaaagaatatacacaatggtaccagaagaagccaggccaatcacccaagttggtcatttataaggacactgagcatccctctgggatccctgatcatttctctggctccggttcagggaacacacataccctgaccatcagtggggcccaggcggaggatgaggctattactgtcagtcattcgatctcagtgctgatgct	1063406..1063412	cacagtg	1063436..1063444	acaaacccc
IMGT000131	IGLV4-26*01	functional	STOP-CODON at position 116 (last 3' codon of germline V-REGION) may disappear during rearrangements, noncanonical V-NONAMER: gataaaacc instead of acaaaaacc, however this X-GENE has been found rearranged	1083238..1083749	atgggctgggtgccattctacctcctgccctttattttctctacaggtcagggttcaacctccttctcatttctctccaagcacagtccccagggaccctgtgtactgtctagtacattcagcatcatttttgtgttttatgtttccaggtttctgtgctgcacctgtgctgactcagcctccatctgcatctgcctctccaggagcctctgtcaagctcacctgcaccctgagcagggagcacagcaattactatattcactggtatcaacaggaaccagggaaggcccctcggtatgtgatgatggttaatagtgacggaagccacaacaagggggacggaatccccagtcgcttctcaggatccagctctggggttgaccgctacttaaccatctc…	1083238..1083283	atgggctgggtgccattctacctcctgccctttattttctctacag	1083387..1083711	gtttctgtgctgcacctgtgctgactcagcctccatctgcatctgcctctccaggagcctctgtcaagctcacctgcaccctgagcagggagcacagcaattactatattcactggtatcaacaggaaccagggaaggcccctcggtatgtgatgatggttaatagtgacggaagccacaacaagggggacggaatccccagtcgcttctcaggatccagctctggggttgaccgctacttaaccatctccgacatccagtctgaggatgaggctgagtattactgtggtgcagactacaaaatcgatggtcaagtacattaagc	1083398..1083711	gcacctgtgctgactcagcctccatctgcatctgcctctccaggagcctctgtcaagctcacctgcaccctgagcagggagcacagcaattactatattcactggtatcaacaggaaccagggaaggcccctcggtatgtgatgatggttaatagtgacggaagccacaacaagggggacggaatccccagtcgcttctcaggatccagctctggggttgaccgctacttaaccatctccgacatccagtctgaggatgaggctgagtattactgtggtgcagactacaaaatcgatggtcaagtacattaagc	1083712..1083718	cacagtg	1083741..1083749	gataaaacc
IMGT000131	IGLV(II)-25*01	pseudo	no L-PART1, no L-PART2, truncated pseudogene not assigned to subgroups with functional genes, no V-RS							1112262..1112559	gtgctgactcagctaccctgtgctcagtgaccctggtccagatatccatgatcacctgtcagggaaatggtatagaaatcttcagtgtacagtggtaccagcagaagccaggacaggacactggccggtcaaatatgacaataacaaatgctcctcagggattctctaatgctaagtctgatgctaagactctggagtctgatgctaagactccaacctggaagacacagccctcctaaatgccagcaggaccagggccatggataaggctgattattactgtcaggtgtggaagagt
IMGT000131	IGLV(II)-24*01	pseudo	no L-PART1, no L-PART2, truncated pseudogene not assigned to subgroups with functional genes							1112567..1112715	atctatggtgatagcaactggaactaagccatccttaaccgattctctagatccaacttgggaacattgccaccctgaccatcagcggggccatggctgaggatgaggcagaatatgattgtcagtcatttgactgcagtggtaatgcg	1112716..1112722	cacagtg	1112746..1112754	acacaaacc
IMGT000131	IGLV3-17D*01	functional	N/A	1126514..1127046	atggcctggacccctctttcactccttgtcctcactctctgcacgggtactctccccagtccacactctcagcaccacaggacctgagctgagcctgccccaaaccctgagctcaggcacagcacagcctctgtattgggatgatgggatgagcccctggacctcattgcaacctctcctcttctgtcttttcaggctccgtggtctccagtgagctgactcagacgccctttgtgtcagtggccccgggacagaccgctacaatcacctgctctggagaagaactggactatggttatgtacaatggtaccaacagaagccagggcaagcccctctgatggtaatttatttggataatgagcgggcctctgggatcccagagcgattctctggctcca…	1126514..1126559	atggcctggacccctctttcactccttgtcctcactctctgcacgg	1126709..1127007	gctccgtggtctccagtgagctgactcagacgccctttgtgtcagtggccccgggacagaccgctacaatcacctgctctggagaagaactggactatggttatgtacaatggtaccaacagaagccagggcaagcccctctgatggtaatttatttggataatgagcgggcctctgggatcccagagcgattctctggctccaagtcagggaacacggccaccctcactatcagcagcgtacaggccgaggacgaggctgactatttctgtcagtcctatgacagcagtggtaatgct	1126720..1127007	tccagtgagctgactcagacgccctttgtgtcagtggccccgggacagaccgctacaatcacctgctctggagaagaactggactatggttatgtacaatggtaccaacagaagccagggcaagcccctctgatggtaatttatttggataatgagcgggcctctgggatcccagagcgattctctggctccaagtcagggaacacggccaccctcactatcagcagcgtacaggccgaggacgaggctgactatttctgtcagtcctatgacagcagtggtaatgct	1127008..1127014	cacagtg	1127038..1127046	acacaaacc
IMGT000131	IGLV3-18D*01	functional	N/A	1132524..1133291	atggcctggacccctctcctcctcggattcctggctcactgggcaggtggtaagaccaggctcacgtccatcccatccccgggttctgggacactccaggcctggattctgagctcagaagtggactgtcagttggttgtggggggacaggatgatcaagaccctactgtgggatgacaggctggtgataaacctccactgtgctccctggctccttgttagtcccaaagggctgcgcctgcccaaagaaatggggtgggtgattttcatttgttcaaaggctcaatctctaaggcaggtaggcccaggacctaagaggacagcagggtggaaatggcctaaggaattgagaaagctcaggccagacaggtgacatatataggggatgataccctggct…	1132524..1132569	atggcctggacccctctcctcctcggattcctggctcactgggcag	1132954..1133252	gatccatggcctcctatgtgctgactcagcctccctcgatgtcagtgaacctgggacagacggtcaggatgacttgtgggggaaacaacattggaagaaaaagtgttccgtggtaccagcagaagccaggtctggcccctgtgatgattatctacggtgatagcagccggccctcagggatccctgaccggttctcaggcaccaactcggggaacacagccaccctgaccatcagcggggtccgggctgaggacgaggctgactattactgtcaggtatgggacaacagtgctgatgct	1132965..1133252	tcctatgtgctgactcagcctccctcgatgtcagtgaacctgggacagacggtcaggatgacttgtgggggaaacaacattggaagaaaaagtgttccgtggtaccagcagaagccaggtctggcccctgtgatgattatctacggtgatagcagccggccctcagggatccctgaccggttctcaggcaccaactcggggaacacagccaccctgaccatcagcggggtccgggctgaggacgaggctgactattactgtcaggtatgggacaacagtgctgatgct	1133253..1133259	cacagtg	1133283..1133291	acacaaacc
IMGT000131	IGLV4-19D*01	pseudo	no INIT-CODON: Thr instead of Met, frameshifts in V-REGION: insertion of 22 nt and deletion of 1 nt in FR2-IMGT	1157527..1158059	acggactgggttcccttctaccttctaccctttattattgtcacgggtcagggttccacgtctttgtcatttccctccaagtacaatgcccagggaacaccgtccagtgtccagttcattcagcatcatttttgtgtttgtgtttccagttttctgtgctctgcctgtgctgactcagcctccatctgcatctgcctccctgggagcctctgtcaagctcacctgcaccctgagcagggagcaaaacactggttcactggtatcacaggatactagttgttcactgctgtcaacaggcccagggaaggcccctcggtatgtgatgaaggttaatagtgacggaagccacagcaagggggacgagatccccagtcgcttctcaggatccagctctggggc…	1157527..1157572	acggactgggttcccttctaccttctaccctttattattgtcacgg	1157676..1158021	ttttctgtgctctgcctgtgctgactcagcctccatctgcatctgcctccctgggagcctctgtcaagctcacctgcaccctgagcagggagcaaaacactggttcactggtatcacaggatactagttgttcactgctgtcaacaggcccagggaaggcccctcggtatgtgatgaaggttaatagtgacggaagccacagcaagggggacgagatccccagtcgcttctcaggatccagctctggggctgaccgctatttaaccatctccgacatccagtctgaggatgaggctgagtattactgtggtgacagccataaaatcgatggtcaatatggttaagc	1157687..1158021	ctgcctgtgctgactcagcctccatctgcatctgcctccctgggagcctctgtcaagctcacctgcaccctgagcagggagcaaaacactggttcactggtatcacaggatactagttgttcactgctgtcaacaggcccagggaaggcccctcggtatgtgatgaaggttaatagtgacggaagccacagcaagggggacgagatccccagtcgcttctcaggatccagctctggggctgaccgctatttaaccatctccgacatccagtctgaggatgaggctgagtattactgtggtgacagccataaaatcgatggtcaatatggttaagc	1158022..1158028	cacagcg	1158051..1158059	gctaaaacc
IMGT000131	IGLV3-20D*01	functional	N/A	1162410..1162948	atggcctggacccttttcctgctccccatcatcactctctgcacaggtgtgacccaggcccttcacacaagctcagacttcatgggacctgagctggacctgctccaaactctgagctcagcaccaacactgattctatattgggcccctgggaatgagcctctggacctcacaccaacccctcctctcctgtcttttcaggttccatggcctccagtgggctgactcagccgccctctgtgtcggtgacccagggacagacagctacaatcacctgctctggagatgtactggggaaaagatacgcatattggtaccaacagaagccaagacaagctcctgtgcttgtgattaataaaaataatgagcgaccctcagggatctctgaccggttctcag…	1162410..1162455	atggcctggacccttttcctgctccccatcatcactctctgcacag	1162611..1162909	gttccatggcctccagtgggctgactcagccgccctctgtgtcggtgacccagggacagacagctacaatcacctgctctggagatgtactggggaaaagatacgcatattggtaccaacagaagccaagacaagctcctgtgcttgtgattaataaaaataatgagcgaccctcagggatctctgaccggttctcagcttctaaatcaggaaacacggccaccctgaccatcagcgggactcgagatgaggatgaggctgactactattgtcagtcctacgacagcagtggtaatgct	1162622..1162909	tccagtgggctgactcagccgccctctgtgtcggtgacccagggacagacagctacaatcacctgctctggagatgtactggggaaaagatacgcatattggtaccaacagaagccaagacaagctcctgtgcttgtgattaataaaaataatgagcgaccctcagggatctctgaccggttctcagcttctaaatcaggaaacacggccaccctgaccatcagcgggactcgagatgaggatgaggctgactactattgtcagtcctacgacagcagtggtaatgct	1162910..1162916	cacagtg	1162940..1162948	acaaaatcc
IMGT000131	IGLV4-23*01	functional	STOP-CODON at position 116 (last 3' codon of germline V-REGION) may disappear during rearrangements	1178137..1178648	atggactggggttccttctacctcctgccctttattatctctacaggtcagggttctgccttttgacattaccctctaagtacagtgcccagggaacaccgtccagtgtccaggacattcagcatcatgcttgtgttttgtgtttccaggtttctgtgctctgcctgtgctgactcagcctccatctgcgtctgcctccctgggagcctctgtcaagctcacctgcaccctgagcagggagcacagcagttactatgttctctggtatcaacagcgaccagggaaggcccctcagtatgtgatgaaggttaatagtgacggaagccacagcaagggggacgggatccccagtcgcttctcaggatccagctctggggctgaccgctatttaagcatctc…	1178137..1178182	atggactggggttccttctacctcctgccctttattatctctacag	1178286..1178610	gtttctgtgctctgcctgtgctgactcagcctccatctgcgtctgcctccctgggagcctctgtcaagctcacctgcaccctgagcagggagcacagcagttactatgttctctggtatcaacagcgaccagggaaggcccctcagtatgtgatgaaggttaatagtgacggaagccacagcaagggggacgggatccccagtcgcttctcaggatccagctctggggctgaccgctatttaagcatctccgacatccagtctgaggatgaggctgagtatcactgcggtgagaagcatacaatcgatggtcaaactggttaagc	1178297..1178610	ctgcctgtgctgactcagcctccatctgcgtctgcctccctgggagcctctgtcaagctcacctgcaccctgagcagggagcacagcagttactatgttctctggtatcaacagcgaccagggaaggcccctcagtatgtgatgaaggttaatagtgacggaagccacagcaagggggacgggatccccagtcgcttctcaggatccagctctggggctgaccgctatttaagcatctccgacatccagtctgaggatgaggctgagtatcactgcggtgagaagcatacaatcgatggtcaaactggttaagc	1178611..1178617	cacagtg	1178640..1178648	gctaaaacc
IMGT000131	IGLV3-22*01	functional	N/A	1185684..1186451	atggcctcgacccctctcctcctcggaatcctggctcactgcacaggtgctgaggccaggctcacaccccccttatccccgggttctggaacactcctggccctgactatgagctcagcagtggactgccactgggggacaagatctcatgactgtcctttgggatgaggggctagttgggtgtaatctcttcccactgttgtcattggctccgtctgaccccaaaagagctgcacctgcccagggaaaggggagaaatggttctcatttgttcaaaggttctatccacaaggccggtgcatgggccccagaacaaagaggacatcaggatgggaactatctagacaatcactgggatttaaaccagggggggtagtgtccagggggtgatactctggc…	1185684..1185729	atggcctcgacccctctcctcctcggaatcctggctcactgcacag	1186114..1186412	gctccatggcctcatatgtgctgactcaaccaccctcactatcggtgaacctgggacagacggccaagatcacgtgtgggggagacaacattgggtgtgaaaatgctcactggtaccagcagaagccaggtcaggcacctgtgctgattatctatactgataaaaaccagccttcagggatccctgaccggttctcaggctccaactcggggaatacagccaccctgaccatcagcagggcccatgctaaggatgaatctgactattactgtcaggtgtgggacagcagtgctaatgct	1186125..1186412	tcatatgtgctgactcaaccaccctcactatcggtgaacctgggacagacggccaagatcacgtgtgggggagacaacattgggtgtgaaaatgctcactggtaccagcagaagccaggtcaggcacctgtgctgattatctatactgataaaaaccagccttcagggatccctgaccggttctcaggctccaactcggggaatacagccaccctgaccatcagcagggcccatgctaaggatgaatctgactattactgtcaggtgtgggacagcagtgctaatgct	1186413..1186419	cacagtg	1186443..1186451	acaaaaacc
IMGT000131	IGLV3-21*01	pseudo	no L-PART1, frameshifts in V-REGION: several insertions and deletions					1194858..1195151	gctccatggcctcttgcctgctaatcagcccccctcagtgttgatgactctgggacagacagacaggatcacctgtgggggaagcaacatcggaaggaaagatggtcaagggtaccagcaaaactagtccaggaccccctgcagattacctatggtgatagcaactgggacaaaggcatccttgaccaattctccagatccaactgggaacatggcaccctgaccatcagcagggccatagctgaggatgaggcagaatattaccatcagtcatttgaccacagtggtaatgct	1194869..1195151	tcttgcctgctaatcagcccccctcagtgttgatgactctgggacagacagacaggatcacctgtgggggaagcaacatcggaaggaaagatggtcaagggtaccagcaaaactagtccaggaccccctgcagattacctatggtgatagcaactgggacaaaggcatccttgaccaattctccagatccaactgggaacatggcaccctgaccatcagcagggccatagctgaggatgaggcagaatattaccatcagtcatttgaccacagtggtaatgct	1195152..1195158	cacagtg	1195182..1195190	acacatacc
IMGT000131	IGLV3-20*01	functional	N/A	1205426..-1205964	atggcctggacccttttcctgctccccatcatcactctctgcacaggtgtgacccaggcccttcacacaagctcagacttcatgggacctgagctggacctgctccaaactctgagctcagcaccaacactgattctatattgggcccctgggaatgagcctctggacctcacaccaacccctcctctcctgtcttttcaggttccatggcctccagtgggctgactcagccgccctctgtgtcggtgacccagggacagacagctacaatcacctgctctggagatgtactggggaaaagatacgcatattggtaccaacagaagccaagacaagctcctgtgcttgtgattaataaaaataatgagcgaccctcagggatctctgaccggttctcag…	1205919..-1205964	atggcctggacccttttcctgctccccatcatcactctctgcacag	1205465..-1205763	gttccatggcctccagtgggctgactcagccgccctctgtgtcggtgacccagggacagacagctacaatcacctgctctggagatgtactggggaaaagatacgcatattggtaccaacagaagccaagacaagctcctgtgcttgtgattaataaaaataatgagcgaccctcagggatctctgaccggttctcagcttctaaatcaggaaacacggccaccctgaccatcagcgggactcgagatgaggatgaggctgactactattgtcagtcctacgacagcagtggtaatgct	1205465..-1205752	tccagtgggctgactcagccgccctctgtgtcggtgacccagggacagacagctacaatcacctgctctggagatgtactggggaaaagatacgcatattggtaccaacagaagccaagacaagctcctgtgcttgtgattaataaaaataatgagcgaccctcagggatctctgaccggttctcagcttctaaatcaggaaacacggccaccctgaccatcagcgggactcgagatgaggatgaggctgactactattgtcagtcctacgacagcagtggtaatgct	1205458..-1205464	cacagtg	1205426..-1205434	acaaaatcc
IMGT000131	IGLV4-19*01	pseudo	no INIT-CODON: Thr instead of Met, frameshifts in V-REGION: insertion of 22 nt and deletion of 1 nt in FR2-IMGT	1210318..-1210850	acggactgggttcccttctaccttctaccctttattattgtcacgggtcagggttccacgtctttgtcatttccctccaagtacaatgcccagggaacaccgtccagtgtccagttcattcagcatcatttttgtgtttgtgtttccagttttctgtgctctgcctgtgctgactcagcctccatctgcatctgcctccctgggagcctctgtcaagctcacctgcaccctgagcagggagcaaaacactggttcactggtatcacaggatactagttgttcactgctgtcaacaggcccagggaaggcccctcggtatgtgatgaaggttaatagtgacggaagccacagcaagggggacgagatccccagtcgcttctcaggatccagctctggggc…	1210805..-1210850	acggactgggttcccttctaccttctaccctttattattgtcacgg	1210356..-1210701	ttttctgtgctctgcctgtgctgactcagcctccatctgcatctgcctccctgggagcctctgtcaagctcacctgcaccctgagcagggagcaaaacactggttcactggtatcacaggatactagttgttcactgctgtcaacaggcccagggaaggcccctcggtatgtgatgaaggttaatagtgacggaagccacagcaagggggacgagatccccagtcgcttctcaggatccagctctggggctgaccgctatttaaccatctccgacatccagtctgaggatgaggctgagtattactgtggtgacagccataaaatcgatggtcaatatggttaagc	1210356..-1210690	ctgcctgtgctgactcagcctccatctgcatctgcctccctgggagcctctgtcaagctcacctgcaccctgagcagggagcaaaacactggttcactggtatcacaggatactagttgttcactgctgtcaacaggcccagggaaggcccctcggtatgtgatgaaggttaatagtgacggaagccacagcaagggggacgagatccccagtcgcttctcaggatccagctctggggctgaccgctatttaaccatctccgacatccagtctgaggatgaggctgagtattactgtggtgacagccataaaatcgatggtcaatatggttaagc	1210349..-1210355	cacagcg	1210318..-1210326	gctaaaacc
IMGT000131	IGLV3-18*01	functional	N/A	1235265..-1236032	atggcctggacccctctcctcctcggattcctggctcactgggcaggtggtaagaccaggctcacgtccatcccatccccgggttctgggacactccaggcctggattctgagctcagaagtggactgtcagttggttgtggggggacaggatgatcaagaccctactgtgggatgacaggctggtgataaacctccactgtgctccctggctccttgttagtcccaaagggctgcgcctgcccaaagaaatggggtgggtgattttcatttgttcaaaggctcaatctctaaggcaggtaggcccaggacctaagaggacagcagggtggaaatggcctaaggaattgagaaagctcaggccagacaggtgacatatataggggatgataccctggct…	1235987..-1236032	atggcctggacccctctcctcctcggattcctggctcactgggcag	1235304..-1235602	gatccatggcctcctatgtgctgactcagcctccctcgatgtcagtgaacctgggacagacggtcaggatgacttgtgggggaaacaacattggaagaaaaagtgttccgtggtaccagcagaagccaggtctggcccctgtgatgattatctacggtgatagcagccggccctcagggatccctgaccggttctcaggcaccaactcggggaacacagccaccctgaccatcagcggggtccgggctgaggacgaggctgactattactgtcaggtatgggacaacagtgctgatgct	1235304..-1235591	tcctatgtgctgactcagcctccctcgatgtcagtgaacctgggacagacggtcaggatgacttgtgggggaaacaacattggaagaaaaagtgttccgtggtaccagcagaagccaggtctggcccctgtgatgattatctacggtgatagcagccggccctcagggatccctgaccggttctcaggcaccaactcggggaacacagccaccctgaccatcagcggggtccgggctgaggacgaggctgactattactgtcaggtatgggacaacagtgctgatgct	1235297..-1235303	cacagtg	1235265..-1235273	acacaaacc
IMGT000131	IGLV3-17*01	functional	N/A	1241513..-1242045	atggcctggacccctctttcactccttgtcctcactctctgcacgggtactctccccagtccacactctcagcaccacaggacctgagctgagcctgccccaaaccctgagctcaggcacagcacagcctctgtattgggatgatgggatgagcccctggacctcattgcaacctctcctcttctgtcttttcaggctccgtggtctccagtgagctgactcagacgccctttgtgtcagtggccccgggacagaccgctacaatcacctgctctggagaagaactggactatggttatgtacaatggtaccaacagaagccagggcaagcccctctgatggtaatttatttggataatgagcgggcctctgggatcccagagcgattctctggctcca…	1242000..-1242045	atggcctggacccctctttcactccttgtcctcactctctgcacgg	1241552..-1241850	gctccgtggtctccagtgagctgactcagacgccctttgtgtcagtggccccgggacagaccgctacaatcacctgctctggagaagaactggactatggttatgtacaatggtaccaacagaagccagggcaagcccctctgatggtaatttatttggataatgagcgggcctctgggatcccagagcgattctctggctccaagtcagggaacacggccaccctcactatcagcagcgtacaggccgaggacgaggctgactatttctgtcagtcctatgacagcagtggtaatgct	1241552..-1241839	tccagtgagctgactcagacgccctttgtgtcagtggccccgggacagaccgctacaatcacctgctctggagaagaactggactatggttatgtacaatggtaccaacagaagccagggcaagcccctctgatggtaatttatttggataatgagcgggcctctgggatcccagagcgattctctggctccaagtcagggaacacggccaccctcactatcagcagcgtacaggccgaggacgaggctgactatttctgtcagtcctatgacagcagtggtaatgct	1241545..-1241551	cacagtg	1241513..-1241521	acacaaacc
IMGT000131	IGLV3-16*01	pseudo	STOP-CODON in V-REGION: position 95	1253677..1254215	atggcctggacccttttcctgctccccatcatcactctctgcacaggtgtgacccaggcccttcacacaagctcagacttcatgggacctgagctgggcctgctccaaactctgagcacagcacaaacactgactctatattgggtccctgggaatgagtcccaggacctcacaccaacctctcctctcctgtgttttcaggttccgtggcctccagtgggctgactcagctgccctctatgtgggtgacccagggacagacggctacaatcacctgctctggagatgtactagggaaaagatatgcatattggtaccagcagaagccaagacaagctcctgtgcttgtgattaatacaaataatgacagaccatcagagatctctgaccggtgttcag…	1253677..1253722	atggcctggacccttttcctgctccccatcatcactctctgcacag	1253878..1254176	gttccgtggcctccagtgggctgactcagctgccctctatgtgggtgacccagggacagacggctacaatcacctgctctggagatgtactagggaaaagatatgcatattggtaccagcagaagccaagacaagctcctgtgcttgtgattaatacaaataatgacagaccatcagagatctctgaccggtgttcagcctctaaatcaggaagcatggccaccctgaccatcagcaggacttgagatgaggatgaggctgactactattgtcagtcctatgacagctgtggtaatgct	1253889..1254176	tccagtgggctgactcagctgccctctatgtgggtgacccagggacagacggctacaatcacctgctctggagatgtactagggaaaagatatgcatattggtaccagcagaagccaagacaagctcctgtgcttgtgattaatacaaataatgacagaccatcagagatctctgaccggtgttcagcctctaaatcaggaagcatggccaccctgaccatcagcaggacttgagatgaggatgaggctgactactattgtcagtcctatgacagctgtggtaatgct	1254177..1254183	cacagtg	1254207..1254215	acaaaaccc
IMGT000131	IGLV3-15*01	pseudo	no L-PART1, no L-PART2, STOP-CODON in V-REGION: position 7, frameshift in V-REGION: deletion of 1 nt in FR2-IMGT							1261906..1262186	aaaaggccgtcctggtgctgactcagctaccctgtgctcagtgaccctggtcccagtgactcctgtcagggagatggtatagaaatcttcagtgtacagtggtaccagcagaagccaggacaggaccctggccggtcatagatgacaataacaagtgctccacagggattctctgatgctaagactccaacttggaagacacagccaccctaaaccccagcaggaccagggccaaggacaaggctgattattactgtcaagtgtgggacaacagcaatgct	1262187..1262193	cacagtg	1262217..1262225	agacaaacc
IMGT000131	IGLV3-14*01	functional	noncanonical V-HEPTAMER: cacgctg instead of cacagtg, however this X-GENE has been found rearranged	1266953..1267719	atggcctggacccctctcctcctcggagtcctggctcactgcacaggtgctgaggccaggctcacactccctaatccccaggttctgggacactcctggccctgactctgagctcagcagtggattgccactgacggacaagatctcaagaccatcctttgtcatgaggggctagtggggtgtaatctcttcccactgttgtcattggctccgtctgaccccaaaagggctgcacctgcccagggaaaggggaggaatggttctcatttgttcaaaggttctatccacaaggcctgtgcatgggccccagaacaaagaggacatcagggtgggaattatctagacaatcactgggatttaaaccaggggtggtagtgtccagggggtgatactccggct…	1266953..1266998	atggcctggacccctctcctcctcggagtcctggctcactgcacag	1267382..1267680	gctccatggcctcatatgtgctgactcaaccaccctcactatcggtgaacctggaacagacggccaagatcacatgtgggggaaacaacattgggggtaaaagtgttcactggtaccagcagaagccagcacaggtccctgtgctgattatctataatgataaaaaccggccctcagggatccctgaccggttctcaggcaccaactcggggaacacagccaccctgaccatcagcggcacccgcgctgaggacgaggctgactattactgtcaggtgtgggacagtggtactaatgct	1267393..1267680	tcatatgtgctgactcaaccaccctcactatcggtgaacctggaacagacggccaagatcacatgtgggggaaacaacattgggggtaaaagtgttcactggtaccagcagaagccagcacaggtccctgtgctgattatctataatgataaaaaccggccctcagggatccctgaccggttctcaggcaccaactcggggaacacagccaccctgaccatcagcggcacccgcgctgaggacgaggctgactattactgtcaggtgtgggacagtggtactaatgct	1267681..1267687	cacgctg	1267711..1267719	acagaaacc
IMGT000131	IGLV3-13*01	ORF	noncanonical DONOR-SPLICE: ngc instead of ngt	1276483..1277020	atggcctggagccctctctcactcctcgtcctcactctctgcacaggcgctgtccctgggccctgcccacaccctctcagccccacaagaccagagctgagcctggcccaagccctgggatcaggcacagcacagtctcagtattgggaccttgcaaatgagcccctgggccccattgcaacctctcctcttctgtcttttcaggctctgtgaccagtgaactgactcagcctccctcagtgtcagctgccctgggtcagaccgctacaatcacctgcactggagaggaagtagaatatatttatgtctactggtaccatcagaagccaggccaagcccctctgacggtcacttacgatgatagtgatcagccttcagggatcccagagaaattctctg…	1276483..1276528	atggcctggagccctctctcactcctcgtcctcactctctgcacag	1276687..1276981	gctctgtgaccagtgaactgactcagcctccctcagtgtcagctgccctgggtcagaccgctacaatcacctgcactggagaggaagtagaatatatttatgtctactggtaccatcagaagccaggccaagcccctctgacggtcacttacgatgatagtgatcagccttcagggatcccagagaaattctctggctccaagtcagggaacacggccaccctgaccatcagcagcgcacaggccaaggacgaggctgactattactgtcagtccttgacagcagtggtaatgct	1276695..1276981	accagtgaactgactcagcctccctcagtgtcagctgccctgggtcagaccgctacaatcacctgcactggagaggaagtagaatatatttatgtctactggtaccatcagaagccaggccaagcccctctgacggtcacttacgatgatagtgatcagccttcagggatcccagagaaattctctggctccaagtcagggaacacggccaccctgaccatcagcagcgcacaggccaaggacgaggctgactattactgtcagtccttgacagcagtggtaatgct	1276982..1276988	cacagtg	1277012..1277020	acacaaacc
IMGT000131	IGLV3-12*01	pseudo	no L-PART1, no L-PART2, frameshifts in V-REGION: several insertions and deletions							1280827..1281105	ttcctggagctgattcagctccctgtgctcagtaaccctgggacagatggccatgatcacctgtcaggaagagagtatagaaatcttcagtgttcagtggtacttgcagcagccataactggtccctggctggtcatatatgacaataacgagtgcccctcagggattctctgatgctaagactccaacttggaagacacagctgccctaaacacctgcaggaccagagtcaaatataaggttgattattactgtcaggtgtgggacaatggcaatgct	1281106..1281112	cacaatg	1281136..1281144	acacagacc
IMGT000131	IGLV3-11*01	ORF	no 1st-CYS: Tyr instead of Cys, no CONSERVED-TRP: Cys instead of Trp, no 2nd-CYS: Ser instead of Cys	1286796..1287561	atgacctggacccctctcctcctcagattcctggctcactgcacaggtgctgagcccaggctcacacccatacttgccccgggttctgagataatcctggccctgatcctgagctcagaagtgaactgtcagtggagatcaggatgatcaagacccttctgtggggtgagaggcttgtgataacccccaccgtgctccttcgttccttttgagtcccaaagggctacacctgctcagaggaatgggggtgggtgcctttcatttgttcaaaggctcaatcaaccaggcaggtccagggagcccaggaactaagatgacagcaaggtggatatggcctagagaaccgaaagagctcaagccaagcaggtgggcacatataggggatgacaccctggctgg…	1286796..1286841	atgacctggacccctctcctcctcagattcctggctcactgcacag	1287224..1287522	attccatggcctcctgtgtgctgactcagcctcccttgatgtcactgaactggggacagatggtcaggatcacctatgggggaaacaacattggaagtaaaagtgtttactgttaccagcagaagctgggccaggctcctgtgctgatcatctattatagcaacagacagccctcaaggattcctgagcaattttcaggcaccaactcgggaaacacggccaccctgaccatcagtgggtcccaggctgaggatgaggttgactattactctcaggtgtcacacacctacaatgatcct	1287235..1287522	tcctgtgtgctgactcagcctcccttgatgtcactgaactggggacagatggtcaggatcacctatgggggaaacaacattggaagtaaaagtgtttactgttaccagcagaagctgggccaggctcctgtgctgatcatctattatagcaacagacagccctcaaggattcctgagcaattttcaggcaccaactcgggaaacacggccaccctgaccatcagtgggtcccaggctgaggatgaggttgactattactctcaggtgtcacacacctacaatgatcct	1287523..1287529	cacagtg	1287553..1287561	acataaacc
IMGT000131	IGLV3-10*01	pseudo	STOP-CODON in V-REGION: position 69	1292844..1293382	atggcctggacccatttcctgctccccatcataactctctgcacatgtgtgaccccggccctacacacaagctcagacttcatgggacctgagctgggcctgccccaaactctgagctcagcaccaacactgactcagtattgggttcctggaaatgagcccctggacctcacactgaccccttttctcccgtcttttcaggttccgtggcctccagtgggctgactcagccacgttctgtgtcagtgacccagggacagacagctacaatcacctgctatggagatgtagtgggaaaaagatatgcatattggtaccagcagaagccaagacaagctcctgtgcttgtgattaataaaaataatgagcgaccgtgagagatctctgaccggttctcag…	1292844..1292889	atggcctggacccatttcctgctccccatcataactctctgcacat	1293045..1293343	gttccgtggcctccagtgggctgactcagccacgttctgtgtcagtgacccagggacagacagctacaatcacctgctatggagatgtagtgggaaaaagatatgcatattggtaccagcagaagccaagacaagctcctgtgcttgtgattaataaaaataatgagcgaccgtgagagatctctgaccggttctcagcctctaaatcaagaaacacggctatcctgaccatcagcgggactcgagatgaggatgaggctgactactattgtcagtcctacgacagcagtggtaatgct	1293056..1293343	tccagtgggctgactcagccacgttctgtgtcagtgacccagggacagacagctacaatcacctgctatggagatgtagtgggaaaaagatatgcatattggtaccagcagaagccaagacaagctcctgtgcttgtgattaataaaaataatgagcgaccgtgagagatctctgaccggttctcagcctctaaatcaagaaacacggctatcctgaccatcagcgggactcgagatgaggatgaggctgactactattgtcagtcctacgacagcagtggtaatgct	1293344..1293350	cacagtg	1293374..1293382	acaaaatcc
IMGT000131	IGLV3-9*01	pseudo	no L-PART1, no L-PART2, frameshift in V-REGION: deletion of 1 nt in FR2-IMGT							1304870..1305150	tggagaacagtgtggagattcctcaagaaattaaaaacagagcttccctggtccatgatcacctgtcagggagatggtttagaaatcttcagtgtacagtggtaccagcagaagccaggacaggaccctggccggtcatagatgacaataacaagtgctccacagggattctctgatgctaagactccaacttggaagacacagccaccctaaaccccagcaggaccagggccaaggacatggctgattattaccgtcaagtgtgggacaacagcaatgct	1305151..1305157	cacagtg	1305181..1305189	acacaatcc
IMGT000131	IGLV3-8*01	functional	N/A	1309938..1310704	atggcctggacccctctcctccttggattcctggctcactgcacaggtgctgaggccaggctcacacccccttatccctaggttctgggacactcctggccctgactctgagctcagcagtggactgccactgaggggcaagatctcaagaccatcttttgagatgaggggtttatggggtgtaatctcctaccactattatcattggctctgtctgaccccaaaagggctgcacctgcccagggaaatgggaggaatggttctcatttgttcaaaggttctacccacaaggctggcacatgggccccagaacaaagaggacatcagggtgggaattatctagagaatcactgggatttaaaccaggggtggtagtgtccaggggatgatactctggct…	1309938..1309983	atggcctggacccctctcctccttggattcctggctcactgcacag	1310367..1310665	gctccatggcctcgtatgtgctgactcaaccaccctcaatatcggtgaaactgggacagacggccaagatcacgtgtgggggagacaacattgggaataaatatgcttactggtaccagcagaagccaggcagggtccctgtgctgattatctacgaggatagcaaaaggccgtcagggattcctgaccagttctcaggcaccaactcagggaatacagccaccctgaccatcagcggggcccgtgctgaggacgaggctgactattactgtcaggtgtgggacagcagtactaatgct	1310378..1310665	tcgtatgtgctgactcaaccaccctcaatatcggtgaaactgggacagacggccaagatcacgtgtgggggagacaacattgggaataaatatgcttactggtaccagcagaagccaggcagggtccctgtgctgattatctacgaggatagcaaaaggccgtcagggattcctgaccagttctcaggcaccaactcagggaatacagccaccctgaccatcagcggggcccgtgctgaggacgaggctgactattactgtcaggtgtgggacagcagtactaatgct	1310666..1310672	cacagtg	1310696..1310704	acagaaacc
IMGT000131	IGLV3-7*01	pseudo	no L-PART1, frameshifts in V-REGION: several insertions and deletions					1317901..1318195	gctccatggcctcttacctgctaatcagcccccctcagtgttggtgactctgggacagacagacaggatcacctgtgggggaaacaacattggaaggaaagatggtcaggggtaccagcaaagctagtgcaggaccccctgcagtttatctatggtgatagcaactgggactaaggcatccttgacggattctccagatccaactcgggaacatggccaccctgaccatcagcggacccatgactgaggatgaggcagaatattaccgtcagtatttgaccacagtggtaatgct	1317912..1318195	tcttacctgctaatcagcccccctcagtgttggtgactctgggacagacagacaggatcacctgtgggggaaacaacattggaaggaaagatggtcaggggtaccagcaaagctagtgcaggaccccctgcagtttatctatggtgatagcaactgggactaaggcatccttgacggattctccagatccaactcgggaacatggccaccctgaccatcagcggacccatgactgaggatgaggcagaatattaccgtcagtatttgaccacagtggtaatgct	1318196..1318202	cacagtg	1318226..1318234	acacaaacc
IMGT000131	IGLV3-6*01	functional	noncanonical V-NONAMER: accccaact instead of acaaaaacc, however this X-GENE has been found rearranged	1325663..1326200	atggcctggacccctctttcactccttgtcctcactctctgcacaggtgctctcccctgtccagcccacactctcagccccacaggacctgagctgagcttgccccaaaccctgagctcaggcacagcaaagcctcagtattgggaccctgggatgagcccctggacctcattgcaacttctcctcttctgtcttttcaggctctgtggtctccagtgaggtgactcagccaccctttgtgtcagtggccctgggacagaccgctacaatcacctgcaccggagagaaggtgaaatatagctctatacactggtaccagcagaagccagggcaagcccctctgaccgtcatttatgcagagattgagcggccctctgggatcccagagcgattctctgg…	1325663..1325708	atggcctggacccctctttcactccttgtcctcactctctgcacag	1325863..1326161	gctctgtggtctccagtgaggtgactcagccaccctttgtgtcagtggccctgggacagaccgctacaatcacctgcaccggagagaaggtgaaatatagctctatacactggtaccagcagaagccagggcaagcccctctgaccgtcatttatgcagagattgagcggccctctgggatcccagagcgattctctggctccaggtcagggaacacggccaccctcaccatcagcagtgtacaggccgaggacgaggctgactattactgtcagtcccattacagctatgataatgct	1325874..1326161	tccagtgaggtgactcagccaccctttgtgtcagtggccctgggacagaccgctacaatcacctgcaccggagagaaggtgaaatatagctctatacactggtaccagcagaagccagggcaagcccctctgaccgtcatttatgcagagattgagcggccctctgggatcccagagcgattctctggctccaggtcagggaacacggccaccctcaccatcagcagtgtacaggccgaggacgaggctgactattactgtcagtcccattacagctatgataatgct	1326162..1326168	cacagtg	1326192..1326200	accccaact
IMGT000131	IGLV4-5*01	functional	STOP-CODON at position 116 (last 3' codon of germline V-REGION) may disappear during rearrangements	1341961..1342471	atggactgggttcccttctacatcctgcccttcattttctctacaggtctgggttccacctccttagcatttccttccagacacaatctccagggactactgtccagtgtctggtacattcagcatcattcttgtgttttgtttccaggtttctgtgctctgcctgtgctgactcagcctccatcagcaaatgcctccctggaagcctcagtcaagcttacatgcactctgagcagggagcacagcaattactatgttctctggtatcaacaggaaccagggaaggcccctcggtatttgatgaaggttaatagtgacggaagttacagcaagggggatgggatccccagtcgcttctcaggctccagctctggggctgaccgctatttaaccatctcc…	1341961..1342006	atggactgggttcccttctacatcctgcccttcattttctctacag	1342109..1342433	gtttctgtgctctgcctgtgctgactcagcctccatcagcaaatgcctccctggaagcctcagtcaagcttacatgcactctgagcagggagcacagcaattactatgttctctggtatcaacaggaaccagggaaggcccctcggtatttgatgaaggttaatagtgacggaagttacagcaagggggatgggatccccagtcgcttctcaggctccagctctggggctgaccgctatttaaccatctccgacatccagtctgaggatgaagctgagtattactgcggtgagagccatacaatcgatggccaatacggttaagc	1342120..1342433	ctgcctgtgctgactcagcctccatcagcaaatgcctccctggaagcctcagtcaagcttacatgcactctgagcagggagcacagcaattactatgttctctggtatcaacaggaaccagggaaggcccctcggtatttgatgaaggttaatagtgacggaagttacagcaagggggatgggatccccagtcgcttctcaggctccagctctggggctgaccgctatttaaccatctccgacatccagtctgaggatgaagctgagtattactgcggtgagagccatacaatcgatggccaatacggttaagc	1342434..1342440	cacagtg	1342463..1342471	gctaaaacc
IMGT000131	IGLV3-4*01	pseudo	frameshift in L-PART1: deletion of 1 nt causing defectuous DONOR-SPLICE, STOP-CODON in V-REGION: position 75	1356599..1357122	atggcctggaccctcactcactcctcgttctcactctctgtacaggtgctctccgcagtctggctcacactcttaccccacaggacctgagctgagcctgccccaaaccctgagctcaggcacagcacaacctcagtattgggaccctggtatgaactcctggacctcattgcaacctctcctcttctgtcttttcaggctccgtggtctccaccttttgtctctgggcagtggccctgggacagacagctacaatcacctgcactggagaggaaatggactatgattatgtacactggtaccagcagaagccagggcaagcccctttgatggtcatttatgcagatagtgagcggccctctgggatcccagagtgattctctggctccaagtcaggca…	1356599..1356643	atggcctggaccctcactcactcctcgttctcactctctgtacag	1356818..1357083	gtctctgggcagtggccctgggacagacagctacaatcacctgcactggagaggaaatggactatgattatgtacactggtaccagcagaagccagggcaagcccctttgatggtcatttatgcagatagtgagcggccctctgggatcccagagtgattctctggctccaagtcaggcaacatggccaccctgaccatcagcatgtcacaggccgaggacaaggctgactattactgtcattcctatgacagcagcagtaatgct	1356829..1357083	gtggccctgggacagacagctacaatcacctgcactggagaggaaatggactatgattatgtacactggtaccagcagaagccagggcaagcccctttgatggtcatttatgcagatagtgagcggccctctgggatcccagagtgattctctggctccaagtcaggcaacatggccaccctgaccatcagcatgtcacaggccgaggacaaggctgactattactgtcattcctatgacagcagcagtaatgct	1357084..1357090	cacagtg	1357114..1357122	acacaaacc
IMGT000131	IGLV3-3*01	pseudo	frameshift in L-PART1: deletion of 1 nt causing defectuous DONOR-SPLICE, frameshift in V-REGION: deletion of 1 nt in FR1-IMGT	1379220..1379973	atggcctggacccctctcctcctggattcctggctcactgcacaggtgctgagcccaggctcagacccacccagacccacagaactgtcataagcctggccctgacatggagctcagcagggcactgcctgtaggggcaggatgctcaggacccagctacaggatgaagggctagagggctctgtgtgaaccctaaggggctgcacctgcccagggaaagaggatcagggttcttgtttgttcaaaagctctacccaccatccaggcacagggttcccagggcctgagacatatgagagaggtgccctgtatgcccagagtatccctaaactccaaactaggtgaggagggtgtgggcttgctaatgacgaaacccaagtttgaaaaaacctctctcct…	1379220..1379264	atggcctggacccctctcctcctggattcctggctcactgcacag	1379633..1379933	gttcttttactgcctatgtgctgactcagcaccttcagtgtcagtgaacctgggacagatggccagcatcacctgtgggggagacaacattggaagtacgtatgtttcctggcaccaacagaagccgggccaggcacccatgacaattatctatactgacggtggccggccctcgggggtccctgacaggttctctggctccagttcagggaacatggccacactgaccatcagtggggcttgggctgaggacgaggctgactattactttctatcatataagggtggtagcgataatgct	1379644..1379933	gcctatgtgctgactcagcaccttcagtgtcagtgaacctgggacagatggccagcatcacctgtgggggagacaacattggaagtacgtatgtttcctggcaccaacagaagccgggccaggcacccatgacaattatctatactgacggtggccggccctcgggggtccctgacaggttctctggctccagttcagggaacatggccacactgaccatcagtggggcttgggctgaggacgaggctgactattactttctatcatataagggtggtagcgataatgct	1379934..1379940	cgcagtg	1379965..1379973	acaaactcc
IMGT000131	IGLV3-2*01	pseudo	frameshift in V-REGION: deletion of 1 nt in FR3-IMGT	1384255..1384790	atggccttcacccctcttctgctccccatcctcactctctgcacaggtgctgcccccagggctgccacatgctcagtcccccaaagaattgagttgcatctgaagtgaaccctgagctcagaccagcacaggttcaagattggctccctaggaggagcccctgaacctcacaccaacctctcctcttctgtcttttcaggctccatggcctccagtgctctggttcagcctccctcggtgtccgtgtccctgggacagacggctactatcacctgctctggagaagcactgaacgaatactatacacaatggtaccagcaaaagccaggcgcaacacccaagctggtcatttataaggacactgaacggccctcagggatccctgaccgattctctggc…	1384255..1384300	atggccttcacccctcttctgctccccatcctcactctctgcacag	1384454..1384751	gctccatggcctccagtgctctggttcagcctccctcggtgtccgtgtccctgggacagacggctactatcacctgctctggagaagcactgaacgaatactatacacaatggtaccagcaaaagccaggcgcaacacccaagctggtcatttataaggacactgaacggccctcagggatccctgaccgattctctggctccagttcagggaacacaaacaccctgatcatcagcggggcccgggccgaggatgggctgattattactgtcagtcatcagaggaaactggtactgct	1384465..1384751	tccagtgctctggttcagcctccctcggtgtccgtgtccctgggacagacggctactatcacctgctctggagaagcactgaacgaatactatacacaatggtaccagcaaaagccaggcgcaacacccaagctggtcatttataaggacactgaacggccctcagggatccctgaccgattctctggctccagttcagggaacacaaacaccctgatcatcagcggggcccgggccgaggatgggctgattattactgtcagtcatcagaggaaactggtactgct	1384752..1384758	cacgatg	1384782..1384790	acacaaccc
IMGT000131	IGLV3-1*01	functional	N/A	1388295..1388995	atggtctggacccctctcctcctcagccttcttgctcactgcacaggtgctgtgcccaggctcactgggatccagtaggggacagaatcccctactgaatcctgctgcaggatgaggggctagacaggagaaacccgctactgtgcttactggctctgtgtgagctctaaggaactcacctacccagagaaagggtctgggggctcacgttggttcaaaggctctatccaaggctctgggtcccttgggctgagattgctgggaaggagtaactctgggggccaagagaacccctggagctcagtccaggccaagaaagcagagtcccctcagctgggagcccacatctcatgtcctctcttgcaggttccacagtcgcttatgagctgactcaggact…	1388295..1388340	atggtctggacccctctcctcctcagccttcttgctcactgcacag	1388661..1388956	gttccacagtcgcttatgagctgactcaggactcctcggtgtcagtgaacctgggacagacggccaggatcacgtgtcggggagacaacattggtagtaaatatgcttactggtaccagcagaagccaagccaggcccctctgctaattatctatggtgatagcaaccggccctcagggatccctgagcgattctcaggaacgaactcggggaacacggccaccctgaccatcagcggtgcccaggctgaggatgaggctgactattactgtcaggtgtgggacagtggtaatgct	1388672..1388956	gcttatgagctgactcaggactcctcggtgtcagtgaacctgggacagacggccaggatcacgtgtcggggagacaacattggtagtaaatatgcttactggtaccagcagaagccaagccaggcccctctgctaattatctatggtgatagcaaccggccctcagggatccctgagcgattctcaggaacgaactcggggaacacggccaccctgaccatcagcggtgcccaggctgaggatgaggctgactattactgtcaggtgtgggacagtggtaatgct	1388957..1388963	cacggtg	1388987..1388995	ccacaaacc
IMGT000131	IGLJ1*01	functional	N/A																									1399626..1399634	ggtttttgt	1399626..1399691	ggtttttgtatgagcctgtgtcacagtgtccggtgttcggcggagggacccagctgaccgtcctag	1399647..1399653	cacagtg	1399654..1399691	tccggtgttcggcggagggacccagctgaccgtcctag
IMGT000131	IGLC1*01	functional	N/A																																			1400975..1401294	gtcagcccacgtccgcaccctcggtcacgctcttcccgccctcctctgaggaactcgccgccagcaaggccaccctggtgtgcctcatcagtgacttctacccaagcggcgtgacggtggcctggaaggcagacggcagccccgtcacccagggcgtggagaccaccaagccctccaaacagagcaacaacaagtacgcggccagcagctacctgagcctgtcgcctgacaagtggcaatctcacagcagcttcagctgcctggtcacgcacgagggcaacactgtggagaagaaggtggtcccctcacagtgctcttag
IMGT000131	IGLJ2*01	functional	N/A																									1404960..1404968	ggtttttgt	1404960..1405025	ggtttttgtatgtgcttgtatcacagtgttatgtgttcggcggagggacccagctgaccgtcctag	1404981..1404987	cacagtg	1404988..1405025	ttatgtgttcggcggagggacccagctgaccgtcctag
IMGT000131	IGLC2*01	functional	N/A																																			1406311..1406630	gtcagcccacgtccgcaccctcggtcacgctcttcccgccctcctctgaggaactcgccgccagcaaggccaccctggtgtgcctcatcagtgacttctacccaagcggcgtgacggtggcctggaaggcagacggcagccccgtcacccagggcgtggagaccaccaagccctccaaacagagcaacaacaagtacgcggccagcagctacctgagcctgtcgcctgacaagtggcaatctcacagcagcttcagctgcctggtcacgcacgagggcaacactgtggagaagaaggtggtcccctcacagtgctcttag
IMGT000131	IGLJ3*01	functional	N/A																									1410289..1410297	ggtttttgt	1410289..1410354	ggtttttgtatgtgcttgtatcacagtgttatgtgttcggcggagggacccagctgaccgtcctag	1410310..1410316	cacagtg	1410317..1410354	ttatgtgttcggcggagggacccagctgaccgtcctag
IMGT000131	IGLC3*01	functional	N/A																																			1411641..1411960	gtcagcccacgtccgcaccctcggtcacgctcttcccgccctcctctgaggaactcgccgccagcaaggccaccctggtgtgcctcatcagtgacttctaccccagcggcgtgacggtggcctggaaggcagacggcagccccgtcacccagggcgtggagaccaccaagccctccaaacagagcaacaacaagtacgcggccagcagctacctgagcctgtcgcctgacaagtggcaatctcacagcagcttcagctgcctggtcacgcacgagggcaacaccgtggagaagaaggtggtcccctcacagtgctcttag
IMGT000131	IGLJ4*01	functional	N/A																									1419397..1419405	ggtttttgt	1419397..1419462	ggtttttgtatgagcctgtgtcacagtgttgggtgttcggcggagggacccagctgaccgtcctag	1419418..1419424	cacagtg	1419425..1419462	ttgggtgttcggcggagggacccagctgaccgtcctag
IMGT000131	IGLC4*01	pseudo	frameshift in CL: deletion of 1 nt																																			1420773..1421091	gtcagcccacatcggcaccctcggtcacgctcttcccaccctcctctgaggaactcgccaccaacaaggccaccctggtgtgcctcatcagtgacttctaccccagcggcgtgacggtggcctggagggagacggcagccccgtcacccagggcgtggagaccaccaagccctccaaacagagcaacaacaagtacgcggccagcagctacctgagcctgtcgcttgacaagtggcaatctcacagcagcttcagctgcctggtcacgcacgagggcaacaccgtggagaagaaggtggtcccctcacagtgctcttag
IMGT000131	IGLJ5*01	functional	N/A																									1423311..1423319	ggtttgtgc	1423311..1423376	ggtttgtgctcgaggctgtgtcacagtgtatagtgttcggcggcgggacccagctgaccgtcctcg	1423332..1423338	cacagtg	1423339..1423376	tatagtgttcggcggcgggacccagctgaccgtcctcg
IMGT000131	IGLC5*01	functional	N/A																																			1424786..1425105	gtcagcccacgtccgcaccctcggtcacgctcttcccgccctcctctgaggaactcgccgccagcaaggccaccctggtgtgcctcatcagtgacttctaccccagcggcgtgacggtggcctggaaggcagacggcagccccgtcacccagggcgtggagaccaccaagccctccaaacagagcaacaacaagtacgcggccagcagctacctgagcctgtcgcctgacaagtggcaatctcacagcagcttcagctgcctggtcacgcacgagggcaacaccgtggagaagaaggtggtcccctcacagtgctcttag
IMGT000131	IGLJ6*01	functional	N/A																									1427331..1427339	ggtttgtgc	1427331..1427396	ggtttgtgctcgaggctgtgtcacagtgtatagtgttcggcggcgggacccagctgaccgtcctcg	1427352..1427358	cacagtg	1427359..1427396	tatagtgttcggcggcgggacccagctgaccgtcctcg
IMGT000131	IGLC6*01	pseudo	frameshift in CL: insertion of 2 nt																																			1428806..1429127	gtcagcccacgtccgcaccctcggtcacgctcttcccgccctcctctgaggaactcgccgccagcaaggccaccctggtgtgcctcatcagtgacttctaccccagcggcgtgacggtggcctggaaggcagacggcagccccgtcacccagggcgtggagaccaccaagccctccaaacagagcaacaacaagtacgcggggccagcagctacctgagcctgtcgcctgacaagtggcaatctcacagcagcttcagctgcctggtcacgcacgagggcaacaccgtggagaagaaggtggtcccctcacagtgctcttag
IMGT000131	IGLJ7*01	functional	N/A																									1431352..1431360	ggtttgtgc	1431352..1431417	ggtttgtgctcgaggctgtgtcacagtgtatagtgttcggcggcgggacccagctgaccgtcctcg	1431373..1431379	cacagtg	1431380..1431417	tatagtgttcggcggcgggacccagctgaccgtcctcg
IMGT000131	IGLC7*01	functional	N/A																																			1432824..1433143	gtcagcccacgtccgcaccctcggtcacgctcttcccgccctcctctgaggaactcgccgccagcaaggccaccctggtgtgcctcatcagtgacttctaccccagcggcatgacggtggcctggaaggcagacggcagccccgtcacccagggcgtggagaccaccaagccctccaaacagagcaacaacaagtacgcggccagcagctacctgagcctgtcgcctgacaagtggcaatctcacagcagcttcagctgcctggtcacgcacgagggcaacaccgtggagaagaaggtggtcccctcacagtgctcttag
IMGT000131	IGLJ8*01	ORF	noncanonical J-HEPTAMER: cactctg instead of cacagtg, noncanonical J-MOTIF: FCXG instead of FGXG																									1434672..1434680	ggtttgtgt	1434672..1434737	ggtttgtgttccaggctgtgtcactctgttatatgttctgcagagggatccaggtgattgtcccag	1434693..1434699	cactctg	1434700..1434737	ttatatgttctgcagagggatccaggtgattgtcccag
IMGT000168	IGLV(IV)-132*01	pseudo	no L-PART1, degenerated pseudogene not assigned to subgroups with functional genes, frameshifts in V-REGION: several insertions and deletions					9938..10256	ttctctcttccagcctgcgctaactcagctggcttcccctatgcatccttgggtgaatcttccctgcaccctgagatgtaacatcattgttggtaaaagaaaaaaatatgtatatttgtaccaacagaagttggggaaccctccctcgtatcacatgagactcagttcagactcagataagctccagggatttggggacctgtttgcttttcttgcatccaaaggtgcatcacataattgaggggttctgtacatctctggagaccagcacaaggatgaggtaactattattgtcatatatggcaccctagggccagtg	9948..10256	cagcctgcgctaactcagctggcttcccctatgcatccttgggtgaatcttccctgcaccctgagatgtaacatcattgttggtaaaagaaaaaaatatgtatatttgtaccaacagaagttggggaaccctccctcgtatcacatgagactcagttcagactcagataagctccagggatttggggacctgtttgcttttcttgcatccaaaggtgcatcacataattgaggggttctgtacatctctggagaccagcacaaggatgaggtaactattattgtcatatatggcaccctagggccagtg	10257..10263	cacacca	10287..10295	acaaaatct
IMGT000168	IGLV(IV)-131*01	pseudo	no L-PART1, no L-PART2, truncated pseudogene not assigned to subgroups with functional genes, no V-RS							260306..260445	cccaggccctcgctctctgcatctcagggaacaacggtcagactcacctgcacccagagcactggcttcagtgtagggatctactgtgtatactggttccatcagatgctagaaagccctgcatggtatctctggtacta
IMGT000168	IGLV5-130*01	functional	N/A	271110..271667	atggcctggattcctgtcctcctcatgctcctgtctctctgtacaggtagggaaaggcctcagggacacaggggccccatatgacattttccatgttcaggattttgaggctttctgtttttttattttctgtttgtttgtttgttttgtttttcccacttatagttccatcacccatgagtgtctgtatttgcaggatctttggcccagcctgtgctgacccagccgccctcactctctgcatctccgggaacaacagccagactcacctgcaccttgagcagggatatcagtgttggtagtaaatacatgcactggtaccagcagaagccagggacccctcccaggtatctcctgtactactactcagactcaagtacacagctgggacctgggatt…	271110..271155	atggcctggattcctgtcctcctcatgctcctgtctctctgtacag	271306..271628	gatctttggcccagcctgtgctgacccagccgccctcactctctgcatctccgggaacaacagccagactcacctgcaccttgagcagggatatcagtgttggtagtaaatacatgcactggtaccagcagaagccagggacccctcccaggtatctcctgtactactactcagactcaagtacacagctgggacctgggattcccagtcgcttctctggctccaaggatacctcagccaatgcagggattctgctcatctctgggctgcagcctgaggacgaggctgactattactgtgcagtgtggcacagtggtgctggt	271317..271628	cagcctgtgctgacccagccgccctcactctctgcatctccgggaacaacagccagactcacctgcaccttgagcagggatatcagtgttggtagtaaatacatgcactggtaccagcagaagccagggacccctcccaggtatctcctgtactactactcagactcaagtacacagctgggacctgggattcccagtcgcttctctggctccaaggatacctcagccaatgcagggattctgctcatctctgggctgcagcctgaggacgaggctgactattactgtgcagtgtggcacagtggtgctggt	271629..271635	caccgtg	271659..271667	acaaatacc
IMGT000168	IGLV1-129*01	pseudo	frameshift in V-REGION: deletion of 5 nt in FR2-IMGT	276406..276943	atggccaggacccttctcttgatcaccctcctcactctctgctcaggtgactggttctgggaagtagggggagtgattatggggagccccaggctatttcttgcctctttttgagaacctcttttggacaatcaccagagactcacctgtgtgggtctgttgcagggtcctgggcaactgtacagggccctgggcacagtctgcactgatacaggaagcctccatgtcagggtctgtgggacagaaggtcactctcacctgcactgtgaccagcactgggaacctcaacaatgttggagcacgttttgtgggccggtaccaacagacttctcacagtgccacaaaactgtgatgctcagaaccactagccctcagggttcccagcttgattctctggct…	276406..276451	atggccaggacccttctcttgatcaccctcctcactctctgctcag	276591..276904	ggccctgggcacagtctgcactgatacaggaagcctccatgtcagggtctgtgggacagaaggtcactctcacctgcactgtgaccagcactgggaacctcaacaatgttggagcacgttttgtgggccggtaccaacagacttctcacagtgccacaaaactgtgatgctcagaaccactagccctcagggttcccagcttgattctctggctcccactctgggaacatggcctttctgaccatctctatcctgtagcctgaagctgaggttgattattactgctcagcatgggaccacagcatcaacaagga	276602..276904	cagtctgcactgatacaggaagcctccatgtcagggtctgtgggacagaaggtcactctcacctgcactgtgaccagcactgggaacctcaacaatgttggagcacgttttgtgggccggtaccaacagacttctcacagtgccacaaaactgtgatgctcagaaccactagccctcagggttcccagcttgattctctggctcccactctgggaacatggcctttctgaccatctctatcctgtagcctgaagctgaggttgattattactgctcagcatgggaccacagcatcaacaagga	276905..276911	cacagag	276935..276943	acagaaagc
IMGT000168	IGLV8-128*01	pseudo	frameshift in V-REGION: deletion of 7 nt in FR3-IMGT			282390..282435	atggcctggaccttgtttcttcttggactcattgcatatggctcag	282522..282820	gaacagactctcagaatgtggtgatccagaagctgtcactgtcagtgtctccaggagggacagtcacactcagttgtggtctcagctctggctcagtctctgcaactaactcccctcactggttccagcagaccccagggcagtctccctgcatgctcatccacagcacaagcagccacccctttgggatccctgattgcttcccagctctgggaacaaagacatcctcactatcatgatggtcaaggttgaggatgaggccaactatcactgcttactgtctgtgggacctctttaca	282533..282818	cagaatgtggtgatccagaagctgtcactgtcagtgtctccaggagggacagtcacactcagttgtggtctcagctctggctcagtctctgcaactaactcccctcactggttccagcagaccccagggcagtctccctgcatgctcatccacagcacaagcagccacccctttgggatccctgattgcttcccagctctgggaacaaagacatcctcactatcatgatggtcaaggttgaggatgaggccaactatcactgcttactgtctgtgggacctcttta	282819..282825	cacagtg	282849..282857	aatggaacc
IMGT000168	IGLV5-127*01	pseudo	STOP-CODON in L-PART1, frameshift in V-REGION: deletion of 1 nt in FR1-IMGT	292581..293100	atggtgtgaatacctgtcctccttgtattcctgtctcactagacaggtaaggatattgggtggcccaaagggctctttccatgctcagcacttgagaattttttccaccattccaatgccgccactcttgagtgtctgtgtttgcagttttcctgtcccagcctgtgttgacccagctgacctccctctctgtatctagggaacagaagccagattcacatgcaatctcagcagtggattcagtgttggcaattatatcatgttctggtactaccagcagccagagagcccttcctggtatctcctgtactgctactcagactcaattacagtgctgggatctgatgcccccagctgattctctggatccaatgatgtcttggccaatgtaggacctct…	292581..292626	atggtgtgaatacctgtcctccttgtattcctgtctcactagacag	292728..293062	ttttcctgtcccagcctgtgttgacccagctgacctccctctctgtatctagggaacagaagccagattcacatgcaatctcagcagtggattcagtgttggcaattatatcatgttctggtactaccagcagccagagagcccttcctggtatctcctgtactgctactcagactcaattacagtgctgggatctgatgcccccagctgattctctggatccaatgatgtcttggccaatgtaggacctctgctcatctctgggatgcagtctgagaatgaggctggctattcctgtgctacagaacatagcggtggaagcagctgtcattact	292739..293062	cagcctgtgttgacccagctgacctccctctctgtatctagggaacagaagccagattcacatgcaatctcagcagtggattcagtgttggcaattatatcatgttctggtactaccagcagccagagagcccttcctggtatctcctgtactgctactcagactcaattacagtgctgggatctgatgcccccagctgattctctggatccaatgatgtcttggccaatgtaggacctctgctcatctctgggatgcagtctgagaatgaggctggctattcctgtgctacagaacatagcggtggaagcagctgtcattact	293063..293069	cacagtg	293092..293100	acaaaaaaa
IMGT000168	IGLV5-126*01	pseudo	frameshift in V-REGION: insertion of 2 nt in FR3-IMGT	299349..299873	atggcctgggttcctgtcctcctcatgttcctgtctcaaatcacaggtagggacagggctcggggacacaggggtcccaaatgtctcttcccattgttcagcattttgatatattttgttctgctttcagttccatcacccatgagtgtctgtatttgtaggttccctgtccaagcctgtgctgacccagccaccctctgtgtctgcatctccaggaacaacagccagactcacctgcaccctgagcagtggtttcagtattggcagctactgcatttactggtatccgcagaagcaagggagccctccccagtatctcttgtactactactcagactccattacagagctgggacctgggatccccagccacttctctggctccaaaaagacacctcg…	299349..299394	atggcctgggttcctgtcctcctcatgttcctgtctcaaatcacag	299510..299834	gttccctgtccaagcctgtgctgacccagccaccctctgtgtctgcatctccaggaacaacagccagactcacctgcaccctgagcagtggtttcagtattggcagctactgcatttactggtatccgcagaagcaagggagccctccccagtatctcttgtactactactcagactccattacagagctgggacctgggatccccagccacttctctggctccaaaaagacacctcggccaatgcagggcttctgctcatctctgggctgcagcctgagggtgaggctaactgttactgtgcagtctggcacagtgatgctggt	299521..299834	aagcctgtgctgacccagccaccctctgtgtctgcatctccaggaacaacagccagactcacctgcaccctgagcagtggtttcagtattggcagctactgcatttactggtatccgcagaagcaagggagccctccccagtatctcttgtactactactcagactccattacagagctgggacctgggatccccagccacttctctggctccaaaaagacacctcggccaatgcagggcttctgctcatctctgggctgcagcctgagggtgaggctaactgttactgtgcagtctggcacagtgatgctggt	299835..299841	cacaggg	299865..299873	acaaatacc
IMGT000168	IGLV1-125*01	pseudo	STOP-CODON in L-PART1, frameshifts in V-REGION: several insertions and deletions, no V-HEPTAMER	303519..304017	atggcctgaacccttctcttcatcacccccctcactctctgctctgctgactggctctgggaagtagggggagtgattatgaggactcctggggatttctttccactttttgagaacaccttgtggacagtatcttgagactcacctgtgtgtgcccccactgctctgttgcagggtcccgggcacagtctgccctgacccatgtcggggtctgtgggacagagggtcaccctcacctgactggaaacagcaacaatgttggacatgttatgtggactggtaccaatggatttctcatggtttgcccaaaattgtggtgctgggaaccactaggccttcaggaagccccgctctgttctctgggtctgacactggggatgtagcctctctgaccgtctc…	303519..303564	atggcctgaacccttctcttcatcacccccctcactctctgctctg	303693..303983	ggtcccgggcacagtctgccctgacccatgtcggggtctgtgggacagagggtcaccctcacctgactggaaacagcaacaatgttggacatgttatgtggactggtaccaatggatttctcatggtttgcccaaaattgtggtgctgggaaccactaggccttcaggaagccccgctctgttctctgggtctgacactggggatgtagcctctctgaccgtctctgacctgcagcctgagaacgaggctgatgattactgctcagcatgggatgacgtcaacaaggacac	303704..303983	cagtctgccctgacccatgtcggggtctgtgggacagagggtcaccctcacctgactggaaacagcaacaatgttggacatgttatgtggactggtaccaatggatttctcatggtttgcccaaaattgtggtgctgggaaccactaggccttcaggaagccccgctctgttctctgggtctgacactggggatgtagcctctctgaccgtctctgacctgcagcctgagaacgaggctgatgattactgctcagcatgggatgacgtcaacaaggacac			304009..304017	acaaaatcc
IMGT000168	IGLV5-124*01	pseudo	STOP-CODON in V-REGION: position 51	310859..311394	atggcctggactctaatcttcctcttgctcctctgtcactgcacagataaataaaaggttttgtggatacagggagtcttcaggcctgtgtgagcagcactttgacaattttggagctaatttactgtttctcccccatcacccatgagtttgtgtttgcaggctccatgtcccagcttgtggtgaatcagccaccatccctctctgcatccctgggatcatcagccagaaccacctgcagcctgagcggtggctacaatgttgtcagttattctataacttggttccagcagaaggcagggagccctccctagtatctcctgtggttctactcagactcagataagcaccagggctcaggggtccccagctacttccctggctccaaagatgcttctg…	310859..310904	atggcctggactctaatcttcctcttgctcctctgtcactgcacag	311021..311356	gctccatgtcccagcttgtggtgaatcagccaccatccctctctgcatccctgggatcatcagccagaaccacctgcagcctgagcggtggctacaatgttgtcagttattctataacttggttccagcagaaggcagggagccctccctagtatctcctgtggttctactcagactcagataagcaccagggctcaggggtccccagctacttccctggctccaaagatgcttctgccaatgcagggcttctcctcatctcggagctgtgctctgagggcaacgctgactattttggagctacagatcatggcagtgggagcagctaccattact	311032..311356	cagcttgtggtgaatcagccaccatccctctctgcatccctgggatcatcagccagaaccacctgcagcctgagcggtggctacaatgttgtcagttattctataacttggttccagcagaaggcagggagccctccctagtatctcctgtggttctactcagactcagataagcaccagggctcaggggtccccagctacttccctggctccaaagatgcttctgccaatgcagggcttctcctcatctcggagctgtgctctgagggcaacgctgactattttggagctacagatcatggcagtgggagcagctaccattact	311357..311363	cacagtg	311386..311394	acaaaaatc
IMGT000168	IGLV1-123*01	pseudo	no L-PART1, no L-PART2, frameshift in V-REGION: deletion of 13 nt in FR3-IMGT							314515..314797	tactgggcccagtctgagctgccctcagcatctggagccctaggccagagggtcacccactcctgccctggaagcagctacaacatcagggcttattctctgaactggtaccaacaacccccagaaatggacctcaatatcttcatctatgataatagcaattgaccttcaggtgtgccctattgattctgtggctccaagtctcagagtttgggctccctgacgatcactgggctctgagctgaggacaaggctgattatatgatagtagcctccatgttca	314798..314804	catggtg	314828..314836	actaaaacc
IMGT000168	IGLV(I)-122*01	pseudo	no INIT-CODON: Leu instead of Met, STOP-CODON in L-PART1, frameshift in L-PART2: deletion of 1 nt, frameshifts in V-REGION: several insertions and deletions	317357..317857	ctgatctaggctccactcctacttaccccattccttctccgcacaggtgagggccaaccttacattgggtgggtgggagatcctcaattctgctccatgccccaactctcatgcacagtgggttgccatcctgttcgcattcctctctgtcccattacagggtctgtgactgaacagggctgacagtcaccctcagtgtccatggctctaaacagatgatcacactcacctgcattggaaacagcaacactgttggcaatgaaggagcaacttcactgtagaaacacccaggcaacatctctaaagtcatgatcaacaggaagaacacccagccctcttgggtgcctgacaaagtctctgactccaggtcaggcagcctggcatctctgatcatctctg…	317357..317402	ctgatctaggctccactcctacttaccccattccttctccgcacag	317517..317818	ggtctgtgactgaacagggctgacagtcaccctcagtgtccatggctctaaacagatgatcacactcacctgcattggaaacagcaacactgttggcaatgaaggagcaacttcactgtagaaacacccaggcaacatctctaaagtcatgatcaacaggaagaacacccagccctcttgggtgcctgacaaagtctctgactccaggtcaggcagcctggcatctctgatcatctctgggctccaggccaagataagggtgaagactcctgctcagggcgatatatcagctcagaggttaa	317527..317818	tgaacagggctgacagtcaccctcagtgtccatggctctaaacagatgatcacactcacctgcattggaaacagcaacactgttggcaatgaaggagcaacttcactgtagaaacacccaggcaacatctctaaagtcatgatcaacaggaagaacacccagccctcttgggtgcctgacaaagtctctgactccaggtcaggcagcctggcatctctgatcatctctgggctccaggccaagataagggtgaagactcctgctcagggcgatatatcagctcagaggttaa	317819..317825	aatggtg	317849..317857	acaaaaact
IMGT000168	IGLV5-121*01	pseudo	frameshift in L-PART1: deletion of 5 nt causing defectuous DONOR-SPLICE, frameshift in V-REGION: deletion of 1 nt in FR1-IMGT	319210..319732	atggcctggtctcccctttgtgctcctctcttattgcacagttagggacaatcctaggggacacagggaagactctcagtctaaattagcccctctggattagagccagggaaaccttcctttggtcactgacccaccacccatgagtgtctctatttgcaggttctctgttccaaacggtgccagcccagccacctccccctctgcatttccaggatctacagccaggctcacctgcaccctgagcagtggcttcagtgttgacatctgctacatacattggtaccagcagaagtcagggagtcctccacagtttctcctgcactactactcagactcaaataagcaccagggttctgggatccctagatgcttctcaggatccaaagatgcctcatc…	319210..319250	atggcctggtctcccctttgtgctcctctcttattgcacag	319372..319693	gttctctgttccaaacggtgccagcccagccacctccccctctgcatttccaggatctacagccaggctcacctgcaccctgagcagtggcttcagtgttgacatctgctacatacattggtaccagcagaagtcagggagtcctccacagtttctcctgcactactactcagactcaaataagcaccagggttctgggatccctagatgcttctcaggatccaaagatgcctcatccaaagcaatgcctctcctcatctctgggctgcagtttgagaatgaggctgactcttcctatctgattggacacaatggtgattct	319383..319693	caaacggtgccagcccagccacctccccctctgcatttccaggatctacagccaggctcacctgcaccctgagcagtggcttcagtgttgacatctgctacatacattggtaccagcagaagtcagggagtcctccacagtttctcctgcactactactcagactcaaataagcaccagggttctgggatccctagatgcttctcaggatccaaagatgcctcatccaaagcaatgcctctcctcatctctgggctgcagtttgagaatgaggctgactcttcctatctgattggacacaatggtgattct	319694..319700	cacattg	319724..319732	atagaaact
IMGT000168	IGLV1-120*01	pseudo	no INIT-CODON: Leu instead of Met, STOP-CODON in L-PART1, STOP-CODON in L-PART2, frameshift in V-REGION: deletion of 1 nt in FR2-IMGT, no V-RS			326271..326316	ttggcctgatcccctctcctcctcagcttcctcattaactgcacag	326430..326752	ggtcctaggtccagtctgtgctgactcagctatcctcagtgtctggggctcttgggcagaaggtcaccatttcctgcactggaatccccaccaacatagggtttcatggaatggaatatcaaccttatgtgcactggtaccagcagctccccggaaaggacccagactcctcatctatgaggatgataccagagactcgggggttcctgatctattctctggttacatgtcaggcagctcagactccctgaccatcactgggctccaggcttaggaaaaggcttattattactgccagtcttaatgctcacacagtgttccag	326441..326730	cagtctgtgctgactcagctatcctcagtgtctggggctcttgggcagaaggtcaccatttcctgcactggaatccccaccaacatagggtttcatggaatggaatatcaaccttatgtgcactggtaccagcagctccccggaaaggacccagactcctcatctatgaggatgataccagagactcgggggttcctgatctattctctggttacatgtcaggcagctcagactccctgaccatcactgggctccaggcttaggaaaaggcttattattactgccagtct
IMGT000168	IGLV8-119*01	pseudo	no L-PART1, several STOP-CODON in V-REGION, no CONSERVED-TRP: STOP-CODON instead of Trp					406774..407074	ggaaagtttatcagattgtggtgacccaggagccatcactgtcagtgtctctaagagaaacatttatacttatttttggtcttacatctgggtcagtctctaccagttactaacctggctgataccaacagagcccagaccaagctccccttatctgccacacaaataaccatccctctgaggtccctgaacacttctatggatccatctctgggaataaaatcacccttaacattgttgaggctcaacctgaggatgaggctgactatctctgtatgctctatgtgggtggtggtgttta	406785..407074	cagattgtggtgacccaggagccatcactgtcagtgtctctaagagaaacatttatacttatttttggtcttacatctgggtcagtctctaccagttactaacctggctgataccaacagagcccagaccaagctccccttatctgccacacaaataaccatccctctgaggtccctgaacacttctatggatccatctctgggaataaaatcacccttaacattgttgaggctcaacctgaggatgaggctgactatctctgtatgctctatgtgggtggtggtgttta	407075..407081	cacagtg	407105..407113	tccagaacc
IMGT000168	IGLV7-118*01	pseudo	frameshift in L-PART1: deletion of 1 nt and deletion of 1 nt causing defectuous DONOR-SPLICE, degenerated pseudogene, no V-RS			419519..419565	atgacctggactcttctcttccaccacccctcctcacccattaccca	419653..419955	gggcactttcttaggatgtggtgacttgggggccctcactgactatgttccccatgagggacagtgactgtcacctgttgcttgagcactggaacagttaccaatgctaactatccataatgccagcagaagcctgaactacacaacactcatgaaagaaattgaagaagacacaaaaagatggaagaccattccatgttcttggatcggaagaataaacattgttaaaatgtctatactgcctagaacaatctatacttttaatgccattccaatcaaaattccaccagtattcttcaaaga	419664..419955	taggatgtggtgacttgggggccctcactgactatgttccccatgagggacagtgactgtcacctgttgcttgagcactggaacagttaccaatgctaactatccataatgccagcagaagcctgaactacacaacactcatgaaagaaattgaagaagacacaaaaagatggaagaccattccatgttcttggatcggaagaataaacattgttaaaatgtctatactgcctagaacaatctatacttttaatgccattccaatcaaaattccaccagtattcttcaaaga
IMGT000168	IGLV(IV)-117*01	pseudo	no L-PART1, degenerated pseudogene not assigned to subgroups with functional genes, frameshifts in V-REGION: several insertions and deletions					431340..431659	gttccatgtcctagtctatgctgactcagccgccttttctttctctgcatccctgggatcatcagcgagattcgccttcatcgtgagcagtgtggggacctctgccttaacctggtttcagcagcagccaggaagcctcccgagcatctgctgaggtgatactcagactcagcatttctctgggatccccagccacatctctggctccaaagatgccttggtcaattcagggtttctgctcatctctgggctgcagcctggggatgaggctgaggattactgtcatacaattcttgacagaggaagcagctttcattact	431351..431659	tagtctatgctgactcagccgccttttctttctctgcatccctgggatcatcagcgagattcgccttcatcgtgagcagtgtggggacctctgccttaacctggtttcagcagcagccaggaagcctcccgagcatctgctgaggtgatactcagactcagcatttctctgggatccccagccacatctctggctccaaagatgccttggtcaattcagggtttctgctcatctctgggctgcagcctggggatgaggctgaggattactgtcatacaattcttgacagaggaagcagctttcattact	431660..431666	cacagtg	431689..431697	tcaaaaacc
IMGT000168	IGLV1-116*01	functional	N/A	434236..434739	atggcctggtcccctctcctcctcacactcctcattcactgcacaggtgactggatgtgggtataggggaagggtccctaggaggacatgtgaggtactttttctcctcttgtctgcagaccacaacatcaccctctctgtgtctctcccccttgcagggtcctggtcccagtctgtgctgactcagccaccctctgtgtctgggaccctgggccagagggtcaccatctcctgcactggaagcagcaacaatattggagattatggtgtaacctggcaacaacagctcccaggaacagcccccagaaccattatctatgctaatacctatcgaccttcaggggttccagatagattctctggctcccaatctggcagcgatgctaccctgaccatcac…	434236..434281	atggcctggtcccctctcctcctcacactcctcattcactgcacag	434394..434700	ggtcctggtcccagtctgtgctgactcagccaccctctgtgtctgggaccctgggccagagggtcaccatctcctgcactggaagcagcaacaatattggagattatggtgtaacctggcaacaacagctcccaggaacagcccccagaaccattatctatgctaatacctatcgaccttcaggggttccagatagattctctggctcccaatctggcagcgatgctaccctgaccatcactgggctccaacctgaggatgaggccgagtattactgtgcaacatgggacaatagtctcagagctca	434405..434700	cagtctgtgctgactcagccaccctctgtgtctgggaccctgggccagagggtcaccatctcctgcactggaagcagcaacaatattggagattatggtgtaacctggcaacaacagctcccaggaacagcccccagaaccattatctatgctaatacctatcgaccttcaggggttccagatagattctctggctcccaatctggcagcgatgctaccctgaccatcactgggctccaacctgaggatgaggccgagtattactgtgcaacatgggacaatagtctcagagctca	434701..434707	cacagtg	434731..434739	acaaaaacc
IMGT000168	IGLV(IV)-115*01	pseudo	no INIT-CODON: Thr instead of Met, frameshift in V-REGION: deletion of 1 nt in CDR1-IMGT, truncated pseudogene not assigned to subgroups with functional genes, no V-RS			438580..438622	acgtccaggactcctttcctcctcttgatctctctctgctcag	438733..438930	tctatctgtcccagcctgtgctgatccagccaccctccttcagggcatctctaggaacaatagtcagactcatccgcactctgaacagggacatcagtacggcagctatatgatgtactgatatcagcaatagccagggagccctcccaggtttttcctgtactaatactcagtcacagacaagaagtggggacctgg	438744..438930	cagcctgtgctgatccagccaccctccttcagggcatctctaggaacaatagtcagactcatccgcactctgaacagggacatcagtacggcagctatatgatgtactgatatcagcaatagccagggagccctcccaggtttttcctgtactaatactcagtcacagacaagaagtggggacctgg
IMGT000168	IGLV5-114*01	pseudo	frameshift in L-PART1: deletion of 2 nt causing defectuous DONOR-SPLICE, STOP-CODON in V-REGION: position 47	470056..470592	atggcctggaactctgtcctccttgtgctcttgtcactgcacaggtagggacaggccccagagcaagagggtggtcccccagaccaatagatccctctggctcagtttctcaaccacacgcaccctaacacttctcttcattctgatgtgtctgtgcttgcaggttccctgtcccagcctgtgctgacccagccgccctccctctctacatctccaggaacaacagccagactcacctgctccctgagcagggacatcagtgttggtagtaaatacatgtactggtaccagcaaaagccttgaagtccaccccaatttttcctgttctactacacagattcagacaagcagctgggacctggggtccccagtcatgtctctggttccaaagatgcctcc…	470056..470099	atggcctggaactctgtcctccttgtgctcttgtcactgcacag	470219..470554	gttccctgtcccagcctgtgctgacccagccgccctccctctctacatctccaggaacaacagccagactcacctgctccctgagcagggacatcagtgttggtagtaaatacatgtactggtaccagcaaaagccttgaagtccaccccaatttttcctgttctactacacagattcagacaagcagctgggacctggggtccccagtcatgtctctggttccaaagatgcctccactaatatggcaagtttgctcacctctgacctgcagcctgaggacaaggctgactattactgcagtgtaggttacagcagtgggagcagttttcgttact	470230..470554	cagcctgtgctgacccagccgccctccctctctacatctccaggaacaacagccagactcacctgctccctgagcagggacatcagtgttggtagtaaatacatgtactggtaccagcaaaagccttgaagtccaccccaatttttcctgttctactacacagattcagacaagcagctgggacctggggtccccagtcatgtctctggttccaaagatgcctccactaatatggcaagtttgctcacctctgacctgcagcctgaggacaaggctgactattactgcagtgtaggttacagcagtgggagcagttttcgttact	470555..470561	gacagtg	470584..470592	acaaaaaca
IMGT000168	IGLV(IV)-113*01	pseudo	no 1st-CYS: STOP-CODON instead of Cys, frameshifts in V-REGION: several insertions and deletions, no V-RS			497131..497176	atggcttggactcttttcctcttcatgttcttgagtcaatgcatag	497296..497606	gtttcttgtcccaatctgtgctgacccagctgccctccctctcaggattgctggcaacaacagccagacttgcctaaatccttgaacagtagtttcagtgttgaaagctataccataagcttgttctactttaagccagttaacctccctggtatatcattgactcacatacttaccaaggctctggagtcagtagctgtttctctggataaaaagatgccttagctaatgcagggtttctgctcaactctgggctccattctgaagttgaagttaactattagtttgctctatatcactaaaatgagagc	497307..497606	caatctgtgctgacccagctgccctccctctcaggattgctggcaacaacagccagacttgcctaaatccttgaacagtagtttcagtgttgaaagctataccataagcttgttctactttaagccagttaacctccctggtatatcattgactcacatacttaccaaggctctggagtcagtagctgtttctctggataaaaagatgccttagctaatgcagggtttctgctcaactctgggctccattctgaagttgaagttaactattagtttgctctatatcactaaaatgagagc
IMGT000168	IGLV1-112*01	functional	N/A	501446..501958	atggcctggtatactctcctcttcaccctccttgctcactgcacaggtgattggatgtggagacaggggaagggaccctaagaggacctaagagcaggaagggccctgcttccttctcttgtttatagaccccaacatcacctctgtatttcttcctcttccagcatcctgggcccagtctgtgctgactcagccatcctcactgtctgggtctcttggccagagagtcaccatctcctgcactggaggcagcaccaacattggtgatggttatagtgtgtactggtaccaacagcatcagggaaaggcccctaaaacaatcatctatggtactagctctagaccctcaggggtccctgaacggttttctggctctagatctggcaacactggctccct…	501446..501491	atggcctggtatactctcctcttcaccctccttgctcactgcacag	501610..501919	catcctgggcccagtctgtgctgactcagccatcctcactgtctgggtctcttggccagagagtcaccatctcctgcactggaggcagcaccaacattggtgatggttatagtgtgtactggtaccaacagcatcagggaaaggcccctaaaacaatcatctatggtactagctctagaccctcaggggtccctgaacggttttctggctctagatctggcaacactggctccctcaccatcactggactcaagactgaggatgaagctgattattactgctcatcatgggacaagagtctcagtggtca	501621..501919	cagtctgtgctgactcagccatcctcactgtctgggtctcttggccagagagtcaccatctcctgcactggaggcagcaccaacattggtgatggttatagtgtgtactggtaccaacagcatcagggaaaggcccctaaaacaatcatctatggtactagctctagaccctcaggggtccctgaacggttttctggctctagatctggcaacactggctccctcaccatcactggactcaagactgaggatgaagctgattattactgctcatcatgggacaagagtctcagtggtca	501920..501926	cacagtg	501950..501958	acaaaaacc
IMGT000168	IGLV8-111*01	pseudo	no L-PART1, frameshifts in V-REGION: several insertions and deletions					511611..511909	gaaaagattatcagcttgtggtgaccaaagagccatcactatcagtgtctctaagataaacagtcatactcatttttggtcctacatctggacaagtccctaccagttactaacctggctgatactaaaagagcccagaccaagcccccattatcttccagacaaaaggccatccctgaggtccctgatcacttctatggatccatccctgggaataaaaccacccttaacatcattggggctcagcctgaggatgaagctgactatctctgtatgctctatgtgggtggtggtattta	511622..511909	cagcttgtggtgaccaaagagccatcactatcagtgtctctaagataaacagtcatactcatttttggtcctacatctggacaagtccctaccagttactaacctggctgatactaaaagagcccagaccaagcccccattatcttccagacaaaaggccatccctgaggtccctgatcacttctatggatccatccctgggaataaaaccacccttaacatcattggggctcagcctgaggatgaagctgactatctctgtatgctctatgtgggtggtggtattta	511910..511916	cacagtg	511940..511948	tccagaacc
IMGT000168	IGLV7-110*01	pseudo	frameshift in L-PART1: insertion of 2 nt causing defectuous DONOR-SPLICE, STOP-CODON in V-REGION: position 55, frameshift in V-REGION: insertion of 1 nt in FR3-IMGT	519694..520336	atgacctggactcttctcttccacctcccctcctcacccattgcccagtttcatggagatttcagaggtcagcctttggagggatccctctgtctttattctccattctttttttttttattataattttttattttttataaacatatatttttatccccagggggtacaggtctgtgaatcaccagatttacacacttcacagcactcaccaaaacacataccctccccaatgtccataataccacccccttctcccaaaccccattcttaacatgtatctatttttataatagggacatttcctcaggctgtaaccacagcttgggggtcctcactgacgatgttccccagagggacagtgactgtgatctgtttctccagcactggagcagttac…	519694..519741	atgacctggactcttctcttccacctcccctcctcacccattgcccag	519990..520296	ggacatttcctcaggctgtaaccacagcttgggggtcctcactgacgatgttccccagagggacagtgactgtgatctgtttctccagcactggagcagttaccaatgctcactatccatactgccagcagaagcttgctcaagtccccaggacattggtttaaaatataagcaataaacagtcctggacccccaccaagttttcaggttccctcttttgcagcaaagctcccctgactgttctatgtgctttagcctaaggacaaggctgaacaccactggtggctactctcagagtggtgcttgg	520004..520296	gctgtaaccacagcttgggggtcctcactgacgatgttccccagagggacagtgactgtgatctgtttctccagcactggagcagttaccaatgctcactatccatactgccagcagaagcttgctcaagtccccaggacattggtttaaaatataagcaataaacagtcctggacccccaccaagttttcaggttccctcttttgcagcaaagctcccctgactgttctatgtgctttagcctaaggacaaggctgaacaccactggtggctactctcagagtggtgcttgg	520297..520303	tgcagtg	520328..520336	agacaaacc
IMGT000168	IGLV5-109*01	functional	N/A	543125..543691	atggcctggattcctgtcctcctcatgctcctgtctcactgcacaggtaggaaaaggcctcagggacacaggtggccccatatgtcattttctatgttcaggatattgaggctttttgtttttttgttttctgtttttgtgtgtgtgtttttgttttgtttttcccacttattgttccatcatccatgagtgtctctatttgcaggatctttggcccagcctgtgctgacccagccgccctcactctctgcctctctgggaacaatagccagactcacctgcaccttgagcagggacatcagtgttggtagtaaatacatgtactggtaccagcagaagccagggacccctccccgggttctcctgtactactactcagactcaaatacacagctggga…	543125..543170	atggcctggattcctgtcctcctcatgctcctgtctcactgcacag	543330..543652	gatctttggcccagcctgtgctgacccagccgccctcactctctgcctctctgggaacaatagccagactcacctgcaccttgagcagggacatcagtgttggtagtaaatacatgtactggtaccagcagaagccagggacccctccccgggttctcctgtactactactcagactcaaatacacagctgggacctgggattcccagtcgcttctctggctccaaggacacttcagccaatgcagggattctgctcatctctgggctgcagcctgaggacgaggctgactattactgtgcagtggggcatagtggtgctggt	543341..543652	cagcctgtgctgacccagccgccctcactctctgcctctctgggaacaatagccagactcacctgcaccttgagcagggacatcagtgttggtagtaaatacatgtactggtaccagcagaagccagggacccctccccgggttctcctgtactactactcagactcaaatacacagctgggacctgggattcccagtcgcttctctggctccaaggacacttcagccaatgcagggattctgctcatctctgggctgcagcctgaggacgaggctgactattactgtgcagtggggcatagtggtgctggt	543653..543659	cacagtg	543683..543691	acaaatacc
IMGT000168	IGLV8-108*01	pseudo	STOP-CODON in L-PART1, frameshift in L-PART2: deletion of 1 nt, no CONSERVED-TRP: STOP-CODON instead of Trp	551188..551683	atgacctagatgttatttctccttgggctcattgcatatggctcaggtcatgggtagggaatctgtccatgggaaacatttaaaatcagggactcaagggcttctttttttcccccccataacaacagctttctctcctgttggtaatcagagcagactctcagagtgtggtgaaccagaagccatcactgttaatgtctccaggagggacagtcaccctaacttgtggcctcagctctggctcagtctctgcaactatctcccttcactgattcccgcagaccccggaccaggctccccacatgctcatccacagcacaagcagcctcccttttggggtccctgtttgcttctctggatccagctctgggaacaaagccattctcactatcatgatgg…	551188..551233	atgacctagatgttatttctccttgggctcattgcatatggctcag	551339..551644	agcagactctcagagtgtggtgaaccagaagccatcactgttaatgtctccaggagggacagtcaccctaacttgtggcctcagctctggctcagtctctgcaactatctcccttcactgattcccgcagaccccggaccaggctccccacatgctcatccacagcacaagcagcctcccttttggggtccctgtttgcttctctggatccagctctgggaacaaagccattctcactatcatgatggtcgaggctgaggatgaggtcgactatcactgtttgctgtctgtgggtggtggtcctta	551349..551644	cagagtgtggtgaaccagaagccatcactgttaatgtctccaggagggacagtcaccctaacttgtggcctcagctctggctcagtctctgcaactatctcccttcactgattcccgcagaccccggaccaggctccccacatgctcatccacagcacaagcagcctcccttttggggtccctgtttgcttctctggatccagctctgggaacaaagccattctcactatcatgatggtcgaggctgaggatgaggtcgactatcactgtttgctgtctgtgggtggtggtcctta	551645..551651	cacagtg	551675..551683	actggaacc
IMGT000168	IGLV5-107*01	pseudo	frameshifts in V-REGION: several insertions and deletions	556223..556759	atggtctggctacctgtcctacttgtgttcctgtctcaccagacaggtaagggcagacctcaaagttactgggtggctccaaaggaatgtttccatgctcagcatttgagaattattttttcccattccaatgccaccactcttgagtgtctttgtttgcaggttccctgtcccagcctgtgttgacccagctgacctccctctctgtatctaggaaacaaaagccagactcaactgcaccctgagcagtggattcggtgttggcaactgtatcatattctggtgccagtagcatccatgaagccttccctggtacctcctgtacttctacccagactcaattacagagctgggatctggggtcccgagctgattctctggatccagtgatgtcttggc…	556223..556268	atggtctggctacctgtcctacttgtgttcctgtctcaccagacag	556385..556718	gttccctgtcccagcctgtgttgacccagctgacctccctctctgtatctaggaaacaaaagccagactcaactgcaccctgagcagtggattcggtgttggcaactgtatcatattctggtgccagtagcatccatgaagccttccctggtacctcctgtacttctacccagactcaattacagagctgggatctggggtcccgagctgattctctggatccagtgatgtcttggccaatgcaggagttctgcttatctctggatgcagtcggaggacaaggctggctactcctgtgctacagaacatagcggtagaagcagcagccattact	556396..556718	cagcctgtgttgacccagctgacctccctctctgtatctaggaaacaaaagccagactcaactgcaccctgagcagtggattcggtgttggcaactgtatcatattctggtgccagtagcatccatgaagccttccctggtacctcctgtacttctacccagactcaattacagagctgggatctggggtcccgagctgattctctggatccagtgatgtcttggccaatgcaggagttctgcttatctctggatgcagtcggaggacaaggctggctactcctgtgctacagaacatagcggtagaagcagcagccattact	556719..556725	cacagtt	556751..556759	aaaaaaacc
IMGT000168	IGLV5-106*01	pseudo	no L-PART1, frameshift in V-REGION: deletion of 7 nt in CDR1-IMGT					564193..564508	attccctgtcccagtcttcgatgacccagccacactccttcttgaaatctttgggaataacagtcagactcacatggaccctgagcagtggtttcagtgttggatcataggctggtaccagcaaatgccaggcaggcctccccagtgtctcctgagcttctactcagtctcagaaaaagaccagcatccttgggtccccagctgtgtctctggctccaaagatgcctcggtccgtgcagggcttctgatcatctctggtctgcagtctgaggacaaggctgactattactgtgttgttagaaatactggtgcttct	564204..564508	cagtcttcgatgacccagccacactccttcttgaaatctttgggaataacagtcagactcacatggaccctgagcagtggtttcagtgttggatcataggctggtaccagcaaatgccaggcaggcctccccagtgtctcctgagcttctactcagtctcagaaaaagaccagcatccttgggtccccagctgtgtctctggctccaaagatgcctcggtccgtgcagggcttctgatcatctctggtctgcagtctgaggacaaggctgactattactgtgttgttagaaatactggtgcttct	564509..564515	cacagtg	564539..564547	acaaaagca
IMGT000168	IGLV(IV)-105*01	pseudo	degenerated pseudogene not assigned to subgroups with functional genes, no CONSERVED-TRP: STOP-CODON instead of Trp, several STOP-CODON in V-REGION	571726..572247	atggcctggaaagcagtcctccctgtttttctttctcatggcacaggtaggcacaagcttcagggacacaagacaactggtgcctgctcctctgtcatggagactgagaaacattacacttgtctctgccccatcaactatgattgtgtttgcaggtcacctctctcagcctgtgctgacacaggtgcactccctctctgaatttctcaaaaaaacggatagactcacctacacccagagtagcggcttcagtgttgggggattctatatcatctgacgtgagcagaagccagggagctcttcttggaggctcctatacaattaatcggactcagagtagctccagggctctgggatccccagccacatctctggctaaaaagaggtcttggcccatgt…	571726..571771	atggcctggaaagcagtcctccctgtttttctttctcatggcacag	571881..572206	gtcacctctctcagcctgtgctgacacaggtgcactccctctctgaatttctcaaaaaaacggatagactcacctacacccagagtagcggcttcagtgttgggggattctatatcatctgacgtgagcagaagccagggagctcttcttggaggctcctatacaattaatcggactcagagtagctccagggctctgggatccccagccacatctctggctaaaaagaggtcttggcccatgtagggcttctgctcatctctgggctgcagcctgtggacgaggctgtctctttttgtgatattttccaaggcagctgttatatg	571892..572206	cagcctgtgctgacacaggtgcactccctctctgaatttctcaaaaaaacggatagactcacctacacccagagtagcggcttcagtgttgggggattctatatcatctgacgtgagcagaagccagggagctcttcttggaggctcctatacaattaatcggactcagagtagctccagggctctgggatccccagccacatctctggctaaaaagaggtcttggcccatgtagggcttctgctcatctctgggctgcagcctgtggacgaggctgtctctttttgtgatattttccaaggcagctgttatatg	572207..572213	gacagtg	572239..572247	tttaaaacc
IMGT000168	IGLV5-104*01	pseudo	frameshift in V-REGION: deletion of 2 nt in FR1-IMGT	575569..576100	atggactggacttcactcctcctcatggtctgctctcaatgcacagttaggaacaagcttttgagcagcagggaagccccctccccaagctgtgtgggttgccctaatctaatcccttatcagttgccccagctccattaagaatgtgtgactttgttgcagtttctccatcccagccagtgctgacccagctgtcctctctctctgtatccctgggaacaactgccagactcacctgcacccaacagtggcttcattgttagtggtcacaacatacactggttccaacagaagccagggagccctccccagtttctcctatttttctactcagactcaaataagaactagtgcttcagggtcaccagccacttctctggccccagcgatgctttggcc…	575569..575614	atggactggacttcactcctcctcatggtctgctctcaatgcacag	575731..576062	tttctccatcccagccagtgctgacccagctgtcctctctctctgtatccctgggaacaactgccagactcacctgcacccaacagtggcttcattgttagtggtcacaacatacactggttccaacagaagccagggagccctccccagtttctcctatttttctactcagactcaaataagaactagtgcttcagggtcaccagccacttctctggccccagcgatgctttggccaatccagggcttctgcgtttctgtcagctgcagcctgaagataaggctgatgattactgtgctacagttcctgacagtgggagcagctttcattc	575742..576062	cagccagtgctgacccagctgtcctctctctctgtatccctgggaacaactgccagactcacctgcacccaacagtggcttcattgttagtggtcacaacatacactggttccaacagaagccagggagccctccccagtttctcctatttttctactcagactcaaataagaactagtgcttcagggtcaccagccacttctctggccccagcgatgctttggccaatccagggcttctgcgtttctgtcagctgcagcctgaagataaggctgatgattactgtgctacagttcctgacagtgggagcagctttcattc	576063..576069	ctcagtg	576092..576100	ttgaaaacc
IMGT000168	IGLV1-103*01	pseudo	STOP-CODON in L-PART1, STOP-CODON in V-REGION: position 17, frameshift in V-REGION: deletion of 1 nt in FR3-IMGT, no V-NONAMER	579773..580245	atggcgtggtcccctctcttccttaccgtctttgctcactgaacaggtatgtggatgcatagataagggaaggggccagggaggatgtgtgaggccctttttatcctcttgtctggaggccccaacatcaccctctccatgtctctcctctttgcagggtcctgggcccagtctgtgctgactcagccaatttctgtgtcccaggccttgggctagagggtctcaatctcctgcgctggaagcagctccaacatctgggatggttatgttgtgaactggtaccaacagctcccaggaacagcacccaggtccataatctatgctaatagcattcaaccctcaggggtcccccagctattctctggctccaagcctggcagctcagccacctgaccatca…	579773..579818	atggcgtggtcccctctcttccttaccgtctttgctcactgaacag	579930..580238	ggtcctgggcccagtctgtgctgactcagccaatttctgtgtcccaggccttgggctagagggtctcaatctcctgcgctggaagcagctccaacatctgggatggttatgttgtgaactggtaccaacagctcccaggaacagcacccaggtccataatctatgctaatagcattcaaccctcaggggtcccccagctattctctggctccaagcctggcagctcagccacctgaccatcactggggcccaaggtgaggataaggctgattattattgacagttctatgacaatagtatcaatggtca	579941..580238	cagtctgtgctgactcagccaatttctgtgtcccaggccttgggctagagggtctcaatctcctgcgctggaagcagctccaacatctgggatggttatgttgtgaactggtaccaacagctcccaggaacagcacccaggtccataatctatgctaatagcattcaaccctcaggggtcccccagctattctctggctccaagcctggcagctcagccacctgaccatcactggggcccaaggtgaggataaggctgattattattgacagttctatgacaatagtatcaatggtca	580239..580245	gacagtg
IMGT000168	IGLV1-102*01	pseudo	frameshift in L-PART2: deletion of 1 nt, frameshift in V-REGION: deletion of 1 nt in FR1-IMGT	590525..591029	atggcctatttacatctgctcctcagcctcctcactcactgcataggtgactgggtgcaaggtcagggtagggggccttgggaggacatttgggccctgcttcctccttttgtctctagaccccagtgtcactctctctgtgtctctcccccttgcaggccctgggtccagtctgtgctcactcacctccctccatgtctggggccctggggcagacggtcaccgtctcctgtactggaagcagcaccaacattagtattggtacttatatgttctgataccaacaactcccaggaacagctctcagagccatcatctatgaaaacagcagaagaccctcaggggtcccagattgattctctggttccaagtcttgcagcttaacctccctgaccatca…	590525..590570	atggcctatttacatctgctcctcagcctcctcactcactgcatag	590683..590990	gccctgggtccagtctgtgctcactcacctccctccatgtctggggccctggggcagacggtcaccgtctcctgtactggaagcagcaccaacattagtattggtacttatatgttctgataccaacaactcccaggaacagctctcagagccatcatctatgaaaacagcagaagaccctcaggggtcccagattgattctctggttccaagtcttgcagcttaacctccctgaccatcactatgctccaggctgaggatgaagctgagttttacctcttaacatgggacaacagccttagtgttga	590693..590990	cagtctgtgctcactcacctccctccatgtctggggccctggggcagacggtcaccgtctcctgtactggaagcagcaccaacattagtattggtacttatatgttctgataccaacaactcccaggaacagctctcagagccatcatctatgaaaacagcagaagaccctcaggggtcccagattgattctctggttccaagtcttgcagcttaacctccctgaccatcactatgctccaggctgaggatgaagctgagttttacctcttaacatgggacaacagccttagtgttga	590991..590997	tacactg	591021..591029	acaaaaact
IMGT000168	IGLV5-101*01	pseudo	STOP-CODON in V-REGION: position 97	595347..595882	atggtctggattcctgtcctccttacggtcccctcctattatacaggtacagacaggtgtcagggaaacaggcagcactcaaagacactcttcctattgtcataatgttgatcagtttctccctgtttcttcccacattaatcacactatctgtgtttgcaaattccctgtcccagcctatactgatccagccgccctccatctctgcatctctgggagcaacagccagactcacctgcaacttcagcagtgacttcagtgttggcagctaccaaacatccttgtaccagaagaagccaaggagccctcctcagcatcttctgagggtctactcatacttaaataagcaccagagcttcagggtccccagccgcttctctggatccaaagatacctcag…	595347..595392	atggtctggattcctgtcctccttacggtcccctcctattatacag	595509..595844	attccctgtcccagcctatactgatccagccgccctccatctctgcatctctgggagcaacagccagactcacctgcaacttcagcagtgacttcagtgttggcagctaccaaacatccttgtaccagaagaagccaaggagccctcctcagcatcttctgagggtctactcatacttaaataagcaccagagcttcagggtccccagccgcttctctggatccaaagatacctcagccaatgcagggcttctgctcatatctgggctgcagccttaaaacaaggctgatgattactgtgctaaaggtcatggcagtgggagcagatacacttatc	595520..595844	cagcctatactgatccagccgccctccatctctgcatctctgggagcaacagccagactcacctgcaacttcagcagtgacttcagtgttggcagctaccaaacatccttgtaccagaagaagccaaggagccctcctcagcatcttctgagggtctactcatacttaaataagcaccagagcttcagggtccccagccgcttctctggatccaaagatacctcagccaatgcagggcttctgctcatatctgggctgcagccttaaaacaaggctgatgattactgtgctaaaggtcatggcagtgggagcagatacacttatc	595845..595851	catagtg	595874..595882	acaaaaatc
IMGT000168	IGLV5-100*01	pseudo	STOP-CODON in L-PART1, no DONOR-SPLICE, frameshifts in V-REGION: several insertions and deletions	609403..609892	atggtctgaatccctgccttctttatgtacctctctcactgcatagaaaccctcagggaccagccaatataagccctctggttcagagtctatccaatataccatgactgtctcttttttcatgttctgtgtcccagcatgtgctgactcagctgtcttctctctccatcgcaaggaacaacagtcagactcaccagtaccctgagcagtaacatcagtgttggcagctataacatgtgctggcaccagcaatagctagggagccctccccagtatctgctataccaccatttggactcacataaacaccagggctctcagatcctcagtcacttctctggcaaagatgtctcagctcatgcagcttctgctcatctctgggctgcagcctgaagatga…	609403..609448	atggtctgaatccctgccttctttatgtacctctctcactgcatag	609526..609854	gttctgtgtcccagcatgtgctgactcagctgtcttctctctccatcgcaaggaacaacagtcagactcaccagtaccctgagcagtaacatcagtgttggcagctataacatgtgctggcaccagcaatagctagggagccctccccagtatctgctataccaccatttggactcacataaacaccagggctctcagatcctcagtcacttctctggcaaagatgtctcagctcatgcagcttctgctcatctctgggctgcagcctgaagatgaggctgatgattactatgctacagctcccagctgtgggggcagctttcattcca	609537..609854	cagcatgtgctgactcagctgtcttctctctccatcgcaaggaacaacagtcagactcaccagtaccctgagcagtaacatcagtgttggcagctataacatgtgctggcaccagcaatagctagggagccctccccagtatctgctataccaccatttggactcacataaacaccagggctctcagatcctcagtcacttctctggcaaagatgtctcagctcatgcagcttctgctcatctctgggctgcagcctgaagatgaggctgatgattactatgctacagctcccagctgtgggggcagctttcattcca	609855..609861	catagtg	609884..609892	tcaaaaacc
IMGT000168	IGLV1-99*01	pseudo	no L-PART1, no L-PART2, frameshift in V-REGION: insertion of 1 nt in FR2-IMGT							613237..613533	ggtcctgcaccaactctgttgccctccgtgtctggggccctaggccagtgggtcactacctccttcactaaaggcagctctaatcccaggggttatgctgtaaactggtaccaacaactcccaggtgcggtccctccaactcctcatctatgctcataataatcaatctttggtggttcctaaacaattctctggctccaggcctgaaaactcaagctccctgaccatcactagactccatgctgaggatgagaatggttactcctgtcagtcctctgacagtagattccaagctca	613534..613540	catagtg	613562..613570	acacaaact
IMGT000168	IGLV5-98*01	functional	N/A	624897..625437	atggcctgggccacggtcctcctcatgctcctctgtcactgcacaggtagggaaagtccccatcgcaagagggtggccccctagcctgagttagatccttctggctcagcttttcaaccgcacaaaccctatcccttttcttcattctgatgtgtttgtgtttgcaggttccctgtcccagcctgtgctgacccaacctccctccctctctgcttccctgggatcatcagccagacgcacctgcaccctgagcagggacatcaatgttggtggtaaaaacatgttctggtaccagcagaagcccggaagccctccccgttatttcctgtactactactcagactcagataagcagctgggacctggggtccccagtcgtgtctccggatccaaagatac…	624897..624942	atggcctgggccacggtcctcctcatgctcctctgtcactgcacag	625064..625399	gttccctgtcccagcctgtgctgacccaacctccctccctctctgcttccctgggatcatcagccagacgcacctgcaccctgagcagggacatcaatgttggtggtaaaaacatgttctggtaccagcagaagcccggaagccctccccgttatttcctgtactactactcagactcagataagcagctgggacctggggtccccagtcgtgtctccggatccaaagatacctccaccaatacggcaattatgctcatctctgggcttcagcctgaggatgaggctgactattactgtgctacagctcatggcagtgggagcagttttcattacc	625075..625399	cagcctgtgctgacccaacctccctccctctctgcttccctgggatcatcagccagacgcacctgcaccctgagcagggacatcaatgttggtggtaaaaacatgttctggtaccagcagaagcccggaagccctccccgttatttcctgtactactactcagactcagataagcagctgggacctggggtccccagtcgtgtctccggatccaaagatacctccaccaatacggcaattatgctcatctctgggcttcagcctgaggatgaggctgactattactgtgctacagctcatggcagtgggagcagttttcattacc	625400..625406	cacagtg	625429..625437	acaaaaaaa
IMGT000168	IGLV(IV)-97*01	pseudo	no L-PART1, no ACCEPTOR-SPLICE, several STOP-CODON in V-REGION, degenerated pseudogene not assigned to subgroups with functional genes, frameshift in V-REGION: deletion of 8 nt in CDR2-IMGT					641046..641373	attcgttgtccaagccaatgctgagtcagctaccttcactctctgcatctctgggttgatcagcaggactcacatgcaccctgagaagtgtcttcagtgtggggacttctgccttatccttgttccagtagctgcccggaagccctcctgagcttctgctgaggtgctactcagactcaacaggtctctgggatcttcagccacttctctggatccaaggataccttggcccatgcagggcttctgctcatctctgggctgaatcatgaggatgagactgactctcactgggctacagatcatggctgtgggggcagctttcattcct	641057..641373	aagccaatgctgagtcagctaccttcactctctgcatctctgggttgatcagcaggactcacatgcaccctgagaagtgtcttcagtgtggggacttctgccttatccttgttccagtagctgcccggaagccctcctgagcttctgctgaggtgctactcagactcaacaggtctctgggatcttcagccacttctctggatccaaggataccttggcccatgcagggcttctgctcatctctgggctgaatcatgaggatgagactgactctcactgggctacagatcatggctgtgggggcagctttcattcct	641374..641380	cacagtg	641403..641411	atgaagacc
IMGT000168	IGLV(I)-96*01	pseudo	no L-PART1, no L-PART2, truncated pseudogene not assigned to subgroups with functional genes, no V-NONAMER							675979..676271	caggtggagctgactcaggcactctcagtgatcatgtctcttcacagagggccacgcttgctgcacctgaaacagagacagagggagaaatttgggagaaacttggaaaccttgtcactcagaccacatccccagccactgatccacaggaggaacacccagccctctggggtcttccacagagtctctggctccagatcacatggcctggcttctcttaccataccaaggctccaggctgaatatgaggttgatgattcctgctcagcataggacagcagccagggagtctt	676271..676277	tcccagt
IMGT000168	IGLV5-95*01	pseudo	STOP-CODON in L-PART1, frameshifts in V-REGION: several insertions and deletions	681045..681697	atggcctgaacacttgtcctcctcatgttcctatatttctctacaggtaggaaggggcctcaggggacacagcctgacctctagcaggtgtgagcctctctggctgagaccctagagaactttatctggctcctgccccattatacatgagtgtctgcatttgtaggttgcgacagggctcatggaacacaaggtggtcccgaaatcactctttctgtgcttaatgtcctgatgattcatttttccattttcccatcacccatctgtctgtgttttcaggttccctgccccagcctgtgctaatccagctttcctccttctctgcactgctgggaacaatggcagactcacttgtaccctgagcagtggtttctgtgttggcagctactacctcagctg…	681045..681090	atggcctgaacacttgtcctcctcatgttcctatatttctctacag	681324..681657	gttccctgccccagcctgtgctaatccagctttcctccttctctgcactgctgggaacaatggcagactcacttgtaccctgagcagtggtttctgtgttggcagctactacctcagctggtaccaacagaagccagggagtccttccaggtttctcttgtactattactcagactcaatttcacgttgggatatggggtccccagacacttctctggctccaaatatgcctcagcaaatgctgggcttctgcttttctctgggctgcagccagaggatgaggctgactattacagtgttacagcttatagcagtgggagcagctttcattagc	681335..681657	cagcctgtgctaatccagctttcctccttctctgcactgctgggaacaatggcagactcacttgtaccctgagcagtggtttctgtgttggcagctactacctcagctggtaccaacagaagccagggagtccttccaggtttctcttgtactattactcagactcaatttcacgttgggatatggggtccccagacacttctctggctccaaatatgcctcagcaaatgctgggcttctgcttttctctgggctgcagccagaggatgaggctgactattacagtgttacagcttatagcagtgggagcagctttcattagc	681658..681664	cttggtg	681689..681697	ataagaatc
IMGT000168	IGLV(IV)-94*01	pseudo	no L-PART2, truncated pseudogene not assigned to subgroups with functional genes, frameshifts in V-REGION: several insertions and deletions	700810..701334	atggtttggactcttatcatttttctgtcactttctctctgctcaggtaggggcattatctgacttaccaggatcttcccagttattatcattccattaattccataagacttggaaactccaagggtaaatgtcacatcacccatgagtgcctgtgtttgcaggttcccttttccagctgccctccctctctgcatctctgggaacaaaagcaagactcaacagtgtgagactgactcccactatcacagtgatttcagtgttgggagagttgtaagtgtcatcatagactggtaccagcagaagacagagagcctaccccagtatcttctgaatttctactcagacttagataaaggctggggtttgcagaatcttctctggattcaaagatgcctc…	700810..700855	atggtttggactcttatcatttttctgtcactttctctctgctcag			700985..701296	cagctgccctccctctctgcatctctgggaacaaaagcaagactcaacagtgtgagactgactcccactatcacagtgatttcagtgttgggagagttgtaagtgtcatcatagactggtaccagcagaagacagagagcctaccccagtatcttctgaatttctactcagacttagataaaggctggggtttgcagaatcttctctggattcaaagatgcctcagaaaatgcagagcttctgctcatctctgggctgcagcctgaggatgaagctgagtgttactatctggctggagacagtggtgctcct	701297..701303	tgtagtg	701326..701334	aacaaaacc
IMGT000168	IGLV(IV)-93*01	pseudo	no L-PART1, no L-PART2, truncated pseudogene not assigned to subgroups with functional genes, no V-RS							721383..721674	ctccatctcttcatctctggaatcaactgatagattcactggccctggagcagtggcttcaatgttcaatatagtatcagatgatactatatcatctgatatgagcagaagtcagggagttcttcacagagtctcctttgctactaatcagtctcagataacaccagagctacggggtccccagtggactctctagctcaaatgatgccttggttcatgtagagtttctgctcacctctgggtgcaggctgagggcaaggctgactcttactgcgatatttgtcaaggcagc
IMGT000168	IGLV5-92*01	pseudo	no L-PART1, no L-PART2, no 2nd-CYS: STOP-CODON instead of Cys, no V-RS							724718..725029	caaacattggagagtcccctcccctcactctctgcatctctgggaacaacagccagactcacttgcatcttgagcagtggcttcagtgtgggcagctatgacatacacggatatcagcagaagccagggagccctccccagtatctgctgaactactactcagactcaagcacacaactgggacctaatgtccccagctgcttccctgtctgcaaagatgcctccaccaattcagggcttctgctcatctttgcactgcaagctgatgaagagactgactattgctgagtgattggacaacagggctgctca
IMGT000168	IGLV5-91*01	ORF	noncanonical V-HEPTAMER: tacaatg instead of cacagtg	727344..727853	atggcctggattccagtcctcttcatgctcctctcccagtatacaggtaggtacaggtctcaggaaactttggaaactttcaaagttatttttcctgagctaagggtcatgagaaatttctgtggttctctctgtttgcaggttccctgtcccagccagtgctgactcagccaccatccctctctgcctctctcggaacaacagccagactcacctgcaccctgagcagtggcttcagtgtcaggagttataacatatactggtaccagcagaagccagggagccctcccaggtatctcctgtggttctactcagactcagataagcaccagggctcgggggtccccagccgcttctctggctccaaagatgccaatgcagggcttctactcatctctg…	727344..727389	atggcctggattccagtcctcttcatgctcctctcccagtatacag	727485..727801	gttccctgtcccagccagtgctgactcagccaccatccctctctgcctctctcggaacaacagccagactcacctgcaccctgagcagtggcttcagtgtcaggagttataacatatactggtaccagcagaagccagggagccctcccaggtatctcctgtggttctactcagactcagataagcaccagggctcgggggtccccagccgcttctctggctccaaagatgccaatgcagggcttctactcatctctgggctccagcctgaggacgaggctgactattactgtgctgtgtaccataccagtggcagc	727496..727814	cagccagtgctgactcagccaccatccctctctgcctctctcggaacaacagccagactcacctgcaccctgagcagtggcttcagtgtcaggagttataacatatactggtaccagcagaagccagggagccctcccaggtatctcctgtggttctactcagactcagataagcaccagggctcgggggtccccagccgcttctctggctccaaagatgccaatgcagggcttctactcatctctgggctccagcctgaggacgaggctgactattactgtgctgtgtaccataccagtggcagcagctattattact	727815..727821	tacaatg	727845..727853	caaaaaacc
IMGT000168	IGLV8-90*01	pseudo	STOP-CODON in V-REGION: position 38	902082..902600	atggtctggaaggtgcttcttctttggctcctttcttatggctcaggtcagggaaagggactctgcatcctggcaggggggcacataaaagcagggtttcatgagtcccttgtctttcataacactacctctctctcctgtttgtttgtttgtttgtttgttttcccccttaggagcagattctccaactgtggggatccaggagccatcactgtcagtatctccaggagggacaggtacatttgcttatcgcctcaactctgggccagtccctaccagtaactaacctgacaggtaccagcagactccaggaaaggctccctgcttgcttatctactgtacaaacagctacccctctggagttcctgatcgcttctctggatccatctctgggaacac…	902082..902127	atggtctggaaggtgcttcttctttggctcctttcttatggctcag	902255..902561	gagcagattctccaactgtggggatccaggagccatcactgtcagtatctccaggagggacaggtacatttgcttatcgcctcaactctgggccagtccctaccagtaactaacctgacaggtaccagcagactccaggaaaggctccctgcttgcttatctactgtacaaacagctacccctctggagttcctgatcgcttctctggatccatctctgggaacacagccacccacactatcacaggggctcaacttgaggatgaagacaactatcactgtttgctgtatgtgggtagtgctacatg	902266..902561	ccaactgtggggatccaggagccatcactgtcagtatctccaggagggacaggtacatttgcttatcgcctcaactctgggccagtccctaccagtaactaacctgacaggtaccagcagactccaggaaaggctccctgcttgcttatctactgtacaaacagctacccctctggagttcctgatcgcttctctggatccatctctgggaacacagccacccacactatcacaggggctcaacttgaggatgaagacaactatcactgtttgctgtatgtgggtagtgctacatg	902562..902568	cacagtg	902592..902600	agcagaacc
IMGT000168	IGLV5-89*01	pseudo	no INIT-CODON: Ile instead of Met, STOP-CODON in V-REGION: position 1, frameshift in V-REGION: deletion of 2 nt in FR1-IMGT	906471..907001	attgcctggactcctctcctccttcccctctctcattgcacaagtacaggcaggcctcatatgccaggtcccagttctgaggctccataagcccctatggctcagatactgggaagcttttctctggcccctgtcgaaccacccttgagtgtctgtgtttgcaggttacctgtcctagcctctgctgagccagacaccctccctctgcatctctgggaacagcagccagactcaacttcaccctgagcactggtttcagtcttggtagctatgacatatactggttctaacagaagccagggagacctctctggtattttctgtacaaacactcagacttagataagcaccagggatccaggattcccagactcttctgtggctccagagatgtctcag…	906471..906513	attgcctggactcctctcctccttcccctctctcattgcacaa	906635..906964	gttacctgtcctagcctctgctgagccagacaccctccctctgcatctctgggaacagcagccagactcaacttcaccctgagcactggtttcagtcttggtagctatgacatatactggttctaacagaagccagggagacctctctggtattttctgtacaaacactcagacttagataagcaccagggatccaggattcccagactcttctgtggctccagagatgtctcagccaatgcacagttcctgcttgtttattggtggcagcatgatgatgaggctaaatattactgtggtacaactcacagcagtgggagcagttactgt	906646..906964	tagcctctgctgagccagacaccctccctctgcatctctgggaacagcagccagactcaacttcaccctgagcactggtttcagtcttggtagctatgacatatactggttctaacagaagccagggagacctctctggtattttctgtacaaacactcagacttagataagcaccagggatccaggattcccagactcttctgtggctccagagatgtctcagccaatgcacagttcctgcttgtttattggtggcagcatgatgatgaggctaaatattactgtggtacaactcacagcagtgggagcagttactgt	906965..906971	tacagtg	906993..907001	accaaaatc
IMGT000168	IGLV1-88*01	functional	N/A	948383..948900	atggccttcatcatagctttgtcctctctcctcctcacccttctggctcactgtacaggtgactggatgcagggacaagggaagggttcctgggaggacatgtaaactctgtttcctttcttgtctctagattccagtatgaccatttctgttgctctcctccttccagggtcttcggcccagtctatgctgactcagccaccctctgtgtctggggccctgggacagagggtcaccatctcctgcactggaagcagctccaatattgggagtggtaattatgtgtactggtaccaacaacttccaggaataacccccaaactcatcatctatggtagtagcaaccgaccctctggtgtcccagatcgattctctggctccaggtctggcagctcaggc…	948383..948440	atggccttcatcatagctttgtcctctctcctcctcacccttctggctcactgtacag	948552..948861	ggtcttcggcccagtctatgctgactcagccaccctctgtgtctggggccctgggacagagggtcaccatctcctgcactggaagcagctccaatattgggagtggtaattatgtgtactggtaccaacaacttccaggaataacccccaaactcatcatctatggtagtagcaaccgaccctctggtgtcccagatcgattctctggctccaggtctggcagctcaggcaccctgaccatcactgggctccacactgaggatgaggctgattattactgctcagcatgggatgacagtctgaatgctca	948563..948861	cagtctatgctgactcagccaccctctgtgtctggggccctgggacagagggtcaccatctcctgcactggaagcagctccaatattgggagtggtaattatgtgtactggtaccaacaacttccaggaataacccccaaactcatcatctatggtagtagcaaccgaccctctggtgtcccagatcgattctctggctccaggtctggcagctcaggcaccctgaccatcactgggctccacactgaggatgaggctgattattactgctcagcatgggatgacagtctgaatgctca	948862..948868	cacagtg	948892..948900	acaaaaacc
IMGT000168	IGLV(I)-87*01	pseudo	STOP-CODON in L-PART2, degenerated pseudogene not assigned to subgroups with functional genes, frameshifts in V-REGION: several insertions and deletions	960015..960518	atgatctggccccctctcctcctcacccacctcactcactgcacaggtgacttattgcagtgacaggggaaagggttttaggaggacatgtgggatcctatttcctcctgtctataggccccagtaccaccgtctctgtgtctctcccttttccagggtcctgaaaccagtctgctgactcagctgccttcagtcagaatttcaccatctcctatgttagaagctccaacactagggtggtttggtataagtaggtaccaacagctcctaggaatgacccacaaactcctcatctattatgatggtggcagtccctctggggccacaggtcggttctctggttctgggtctgtcaactcagcctcctgactatcattgggctccaggctgaggctgaag…	960015..960060	atgatctggccccctctcctcctcacccacctcactcactgcacag	960171..960479	ggtcctgaaaccagtctgctgactcagctgccttcagtcagaatttcaccatctcctatgttagaagctccaacactagggtggtttggtataagtaggtaccaacagctcctaggaatgacccacaaactcctcatctattatgatggtggcagtccctctggggccacaggtcggttctctggttctgggtctgtcaactcagcctcctgactatcattgggctccaggctgaggctgaagaggattatgttttatgaatatgattgttactcccagtcctttgacagtaatagccactctgattaa	960182..960479	cagtctgctgactcagctgccttcagtcagaatttcaccatctcctatgttagaagctccaacactagggtggtttggtataagtaggtaccaacagctcctaggaatgacccacaaactcctcatctattatgatggtggcagtccctctggggccacaggtcggttctctggttctgggtctgtcaactcagcctcctgactatcattgggctccaggctgaggctgaagaggattatgttttatgaatatgattgttactcccagtcctttgacagtaatagccactctgattaa	960480..960486	cacagtg	960510..960518	acaaaaaat
IMGT000168	IGLV5-86*01	pseudo	STOP-CODON in L-PART1, truncated pseudogene, no V-NONAMER			963976..964021	atggactagaacccttttctccacataatcctctctcactgcacag	964121..964440	gttccccattccagcctgtgctggcctaggtgcactacctctctgcttcccgtggagcatgaggcagactcacctgcaccctcagcagtggcttcggtgttggtatatacaggatattctgcaccagctaaagccaaggagtcattcccagtttctccttatatacttgatatacacagcctcagacatataacagggccctgggctccccagcagcttcttggatccaaagatacatgcagggtttctgctaatctctgggttgttgcctgaggacgatgctgacaattaactgtaatatttggcatggcagctctagt	964132..964444	cagcctgtgctggcctaggtgcactacctctctgcttcccgtggagcatgaggcagactcacctgcaccctcagcagtggcttcggtgttggtatatacaggatattctgcaccagctaaagccaaggagtcattcccagtttctccttatatacttgatatacacagcctcagacatataacagggccctgggctccccagcagcttcttggatccaaagatacatgcagggtttctgctaatctctgggttgttgcctgaggacgatgctgacaattaactgtaatatttggcatggcagctctagtgatt	964445..964451	acccatg
IMGT000195	TRGV3-1*01	pseudo	STOP-CODON in V-REGION: position 43, frameshifts in V-REGION: several insertions and deletions, no V-NONAMER			9838..9880	atgccaatgttggaaatggtcattgtcttatccttctgggcct	9989..10271	ttggccttggatggatgaagatggagcaacacacaacatcaatttccagagcaagagatgagtgtgcccatatatcttgcaaggttaccattgaggacattaacaaaggagccatatattggtactgacagaaaccagaccagggatagaatatctaacatttgcctcaataaatcttatctaggtttacataagtgggaagagcaacaaactttcacttcaaccttaaaaataaatttcttaaagaaacaagatgggaccatgtggctgctggatttggacc	10000..10271	tggatgaagatggagcaacacacaacatcaatttccagagcaagagatgagtgtgcccatatatcttgcaaggttaccattgaggacattaacaaaggagccatatattggtactgacagaaaccagaccagggatagaatatctaacatttgcctcaataaatcttatctaggtttacataagtgggaagagcaacaaactttcacttcaaccttaaaaataaatttcttaaagaaacaagatgggaccatgtggctgctggatttggacc	10272..10278	cacagta
IMGT000195	TRGJ1-1*01	ORF	noncanonical J-HEPTAMER: gacggtt instead of gacagtg, noncanonical J-MOTIF: LGXG instead of FGXG																									22287..22295	aatttctgt	22287..22376	aatttctgtaaaaaattttcagacggtttacctggaatagctggaagagcagcaaagtgcttggtcctggcacaattctcagggttacag	22308..22314	gacggtt	22315..22376	tacctggaatagctggaagagcagcaaagtgcttggtcctggcacaattctcagggttacag
IMGT000195	TRGC1*01	pseudo	frameshift in EX2B: deletion of 2 nt and deletion of 1 nt, frameshift in EX3: deletion of 1 nt																																			31825..43263	aaaaaagtcctgatgaaaatatttctcccaagcccacaatttgtcttccttcaattactgaaataaaagtccatagggctggaacatatctttgttttcttgaggattttccccctaatgttatcaagatagattggggagaaaaggatgacaaaacaaatctgaaatcccagcagggagacaccgtgaagactaatgacacacacatgaaattcagctggctgaccgtgactggagcatcaatggatgaaaaacacaaatgtatcgtcaaccatgagagtgatagaagaaaaattgatcaagggattccttttccttctatatacaaaggtatgtgcatataaacatgaatataacctcccagaactctttgtttcaaagggatgaccctccattttc…
IMGT000195	TRGJ2-1*01	pseudo	frameshift in J-REGION: deletion of 2 nt and deletion of 1 nt																									67807..67815	catttctgt	67807..67898	catttctgtagaagctctaatcagtgtggtaaccgttaacctggctggatcaagaaatctgtggatgagtaactaaaaaaatctcctgatga	67828..67834	cagtgtg	67835..67898	gtaaccgttaacctggctggatcaagaaatctgtggatgagtaactaaaaaaatctcctgatga
IMGT000195	TRGJ2-2*01	pseudo	no J-NONAMER, frameshift in J-REGION: insertion of 1 nt and deletion of 1 nt and deletion of 1 nt causing defectuous DONOR-SPLICE																													69160..69166	catagga	69167..69241	tcttctcattccaatttcactgatgggaaactgaggcttagagagttcagttatttgcctacattcacatgacta
IMGT000195	TRGJ2-3*01	functional	N/A																									70396..70404	gttttctgt	70396..70485	gttttctgtaaaagcttttcagacagtgtacctggggtatctggtcagccatgaaagtgtttggtcctggcacattgcttagggttacag	70417..70423	gacagtg	70424..70485	tacctggggtatctggtcagccatgaaagtgtttggtcctggcacattgcttagggttacag
IMGT000195	TRGC2*01	pseudo	frameshift in EX2B: insertion of 5 nt+no EX3
IMGT000195	TRGV2-1*01	functional	N/A	105287..105771	atgctgggtccccttgccctcctgtgtgctctcctgtttcctggtaagtcctgacttgttccccagtgcaaaggacaggggacaccctaagtttcctgtccatcactgtctcacagctgtttccctctcccctggcagatggtggagcagggctcaagctgagtcagactgctttgttggtggcacgcgtgggcagttcaactcctctggattgcaaagtggacgcctgggtcaagtacatccactggtaccgccaccaggagggtacggcaccgaagaggctcctctacctagacatgtccacatcccttgtacaacgggattttgtcctgaaagcggacaaagtcaatgccaataagggcagggatagctacagctgcactctgtcactgctgaaac…	105287..105329	atgctgggtccccttgccctcctgtgtgctctcctgtttcctg	105425..105732	atggtggagcagggctcaagctgagtcagactgctttgttggtggcacgcgtgggcagttcaactcctctggattgcaaagtggacgcctgggtcaagtacatccactggtaccgccaccaggagggtacggcaccgaagaggctcctctacctagacatgtccacatcccttgtacaacgggattttgtcctgaaagcggacaaagtcaatgccaataagggcagggatagctacagctgcactctgtcactgctgaaactagagaaaagcgacgaaggcgtgtactactgtgctgcctgggcatac	105433..105732	gcagggctcaagctgagtcagactgctttgttggtggcacgcgtgggcagttcaactcctctggattgcaaagtggacgcctgggtcaagtacatccactggtaccgccaccaggagggtacggcaccgaagaggctcctctacctagacatgtccacatcccttgtacaacgggattttgtcctgaaagcggacaaagtcaatgccaataagggcagggatagctacagctgcactctgtcactgctgaaactagagaaaagcgacgaaggcgtgtactactgtgctgcctgggcatac	105733..105739	cacagcc	105763..105771	gcaaaaagg
IMGT000195	TRGVA*01	pseudo	no L-PART1, no L-PART2, truncated pseudogene not assigned to subgroups with functional genes, no V-RS							123168..123457	ccatcaaagagggaacatttccacatacacatttcacaaaggtaaagaaaaaaaaattaagtaaagaaaaatattgacatatattgcaagaaatccagaatgattcactggtaggggcaaaacacaatcaggctttagaggaccggatttttgaaatgttaataaaaatcccaactcaaagtcatgtagatgggtagagcaaagttgaggtgaaatgtttctcaaatttttacttcaatccctgccataaacttcatagaaaaagaggatgttgtcatttactactgtgc
IMGT000195	TRGV3-2*01	pseudo	STOP-CODON in V-REGION: position 43, frameshifts in V-REGION: several insertions and deletions	124969..125447	atgccacagctgaaagcattcattttcttgtctcccaggcctatgaattgtcccccaggaacttcagtctacagaagaaactcaggaaaatatttattgttgctttttttccatataattttttcttgggaatttatctttgcttgtagttggctttgggcaggtaaagtttgagcaacacacaatatcaatctccagagcaagagatgagtgtgcccgtatatcttgcaaggttaccactgaggacattaacaaagaagtcatctattggtactgactgaagcaagatcagggagaggatatctcacatttgtctcaacacatcttacctagggtcacttaagcgggaagaacaacaaacttccacttcaaccttgaaaatgaatttcctaaggaaac…	124969..125011	atgccacagctgaaagcattcattttcttgtctcccaggccta	125118..125408	ttggctttgggcaggtaaagtttgagcaacacacaatatcaatctccagagcaagagatgagtgtgcccgtatatcttgcaaggttaccactgaggacattaacaaagaagtcatctattggtactgactgaagcaagatcagggagaggatatctcacatttgtctcaacacatcttacctagggtcacttaagcgggaagaacaacaaacttccacttcaaccttgaaaatgaatttcctaaggaaacaagatgaggccatgtacttctttggcagctggattaggacc	125129..125408	caggtaaagtttgagcaacacacaatatcaatctccagagcaagagatgagtgtgcccgtatatcttgcaaggttaccactgaggacattaacaaagaagtcatctattggtactgactgaagcaagatcagggagaggatatctcacatttgtctcaacacatcttacctagggtcacttaagcgggaagaacaacaaacttccacttcaaccttgaaaatgaatttcctaaggaaacaagatgaggccatgtacttctttggcagctggattaggacc	125409..125415	cacagca	125439..125447	acaagaacc
IMGT000195	TRGJ3-1*01	pseudo	STOP-CODON in J-REGION																									133821..133829	catttctgt	133821..133914	catttctgtagaagctctaaccagtgtggtagccattaaccagactggatcaagatatttgtagaaggaactaagcttacaaaaacttctcctg	133842..133848	cagtgtg	133849..133914	gtagccattaaccagactggatcaagatatttgtagaaggaactaagcttacaaaaacttctcctg
IMGT000195	TRGJ3-2*01	pseudo	no J-RS, frameshift in J-REGION: insertion of 1 nt and deletion of 1 nt and deletion of 2 nt causing defectuous DONOR-SPLICE																															134975..135048	cttcttattccaatttcactgataggaaactgaggcttagagactcagttatttttctacattcacatgactag
IMGT000195	TRGJ3-3*01	functional	N/A																									136253..136261	gttttctgt	136253..136342	gttttctgtaaaagcttttcagacagtgtacctggggtggctcgtggtacaaaaaagtgtttggtcctggcacattgctcagggttacag	136274..136280	gacagtg	136281..136342	tacctggggtggctcgtggtacaaaaaagtgtttggtcctggcacattgctcagggttacag
IMGT000195	TRGC3*01	functional	N/A																																			143036..158020	ataaaagtcctgatgaagatatttctcccaagcccacagtttttcttccttcacttgctgaagtaaaagtccataaggctggaacatatctttgtcttcttgaggattttttcccagattttatcaaggtagattggcaagaaaaggatgacaaaacaatcctgaaatctcagcagggagacaccatgaagactaaggacacatacatgaaattcagctggctgaccgtgactggagtgtcaatggataaagaacacaaatgtatcgtcaaccatgaaaataacagaagaaaagttgatcaagagattctttttccttcaataaacaaaggtatgtggacataacaatgaacacaactacacagaacactttgtttcaaagggaaaaccctaccttttc…
IMGT000195	TRGV2-2*01	functional	N/A	170494..170978	atgctgggtccccttgccatcctgtgtgctctcctgtttcccggtaagtcctgacttgttccccattgcagaggacagggggtaccctgaggttcctggccatcactatctcacagctgtttccctctctcctggcaggcggtggagcagggctcaagctgagtcagactgctttattggtggcgcgcgtgggcagttcacgtactctggattgcaaagtggacacctgggtcagttacatccactggtaccgccaacaggagggtacggcaccgaagaggctcctccacctagacatgtccaggtcccttgtgcaacgggattttgtcctgaatgcgaacaaagtcaatgccgaaaagggcaaggatagctacagctgcactctgtcactgctgaaag…	170494..170536	atgctgggtccccttgccatcctgtgtgctctcctgtttcccg	170632..170939	gcggtggagcagggctcaagctgagtcagactgctttattggtggcgcgcgtgggcagttcacgtactctggattgcaaagtggacacctgggtcagttacatccactggtaccgccaacaggagggtacggcaccgaagaggctcctccacctagacatgtccaggtcccttgtgcaacgggattttgtcctgaatgcgaacaaagtcaatgccgaaaagggcaaggatagctacagctgcactctgtcactgctgaaagtggagaaaaacgatgagggcgtgtactactgcgctgcctgggagcac	170640..170939	gcagggctcaagctgagtcagactgctttattggtggcgcgcgtgggcagttcacgtactctggattgcaaagtggacacctgggtcagttacatccactggtaccgccaacaggagggtacggcaccgaagaggctcctccacctagacatgtccaggtcccttgtgcaacgggattttgtcctgaatgcgaacaaagtcaatgccgaaaagggcaaggatagctacagctgcactctgtcactgctgaaagtggagaaaaacgatgagggcgtgtactactgcgctgcctgggagcac	170940..170946	cacagtc	170970..170978	gcaaaaagg
IMGT000195	TRGVB*01	pseudo	no L-PART1, no L-PART2, truncated pseudogene not assigned to subgroups with functional genes, no V-RS							181400..181648	agtaaagaaatatattgacatatattgcaagaaatccagaatgatttttgaaaaggtattcattcactggtaggggcaaaacacaatcgggctttggaggaccggatttttgaaatgttaataaaatcccaactcaaattcatgtaggtggatagagcaaagttgaggtgaaatgattctcacatttttacttcaatctctgccataaatttcatagaaaaagaggatgttttcatttactactgtgcc
IMGT000195	TRGV3-3*01	pseudo	no L-PART1, STOP-CODON in V-REGION: position 43, frameshifts in V-REGION: several insertions and deletions					183302..183592	ttggctttgggcagctaaagtttgagcaacacacaatatcaatctccagagcaagagatgagtgtgcccgtatatcttgcaaggttaccactgaggacattaacaaagaagtcatctattggtactgactgaagcaagatcagggagaggatatctcacatttgtctcaacacatcttacctagggtcacttaagcggaaagaacaacaaacttccgcttcaaccttgaaaatgaatttcctaaggaaacaagatgaggccatgtacttctttggcagctggattaggacc	183313..183592	cagctaaagtttgagcaacacacaatatcaatctccagagcaagagatgagtgtgcccgtatatcttgcaaggttaccactgaggacattaacaaagaagtcatctattggtactgactgaagcaagatcagggagaggatatctcacatttgtctcaacacatcttacctagggtcacttaagcggaaagaacaacaaacttccgcttcaaccttgaaaatgaatttcctaaggaaacaagatgaggccatgtacttctttggcagctggattaggacc	183593..183599	cacagca	183623..183631	acaagaacc
IMGT000195	TRGJ4-1*01	pseudo	STOP-CODON in J-REGION																									200762..200770	catttctgt	200762..200855	catttctgtagaagctctaaccagtgtggtaaccgttaaccaggctggatcaagatatttatagaaggaactaagcttacaaaaacttctcctg	200783..200789	cagtgtg	200790..200855	gtaaccgttaaccaggctggatcaagatatttatagaaggaactaagcttacaaaaacttctcctg
IMGT000195	TRGJ4-2*01	pseudo	no J-NONAMER, frameshift in J-REGION: insertion of 1 nt and deletion of 1 nt and deletion of 2 nt causing defectuous DONOR-SPLICE																													201914..201920	cagggta	201921..201982	tcttcttattccaatttcactgatgggaaactgaggcttagagagtcagttattttcctaca
IMGT000195	TRGJ4-3*01	functional	N/A																									203155..203163	gttttctgt	203155..203249	gttttctgtaaaagcttttcagacagtgtacctgggctggggtggctcatggtacaaaaaagtatttggtcctggaacattgctcagggttacag	203176..203182	gacagtg	203183..203249	tacctgggctggggtggctcatggtacaaaaaagtatttggtcctggaacattgctcagggttacag
IMGT000195	TRGC4*01	functional	N/A																																			209901..225975	ataaaagtcccgatgaagatatttttcccaagcccacagtttttcttccttcagttgctgaagtagaagtccataaggctggaacatatctttgtcttcttgaggattttttccctgatgttatcaaggtacactggcaagaaaaggatgacaaaacaatcctgaaatctcagcagggagacaccatgaagaccaaggacacatacatgaaattcagctggctgaccgtgactggagcatcaatggataaagaacacagatgtattgtcaaccaccaaaggaataacagagaagttattcaagagattctttttccttcaataagcaaaggtatgtgcacataacaatgaacacaactacacagaacactttgtttcaaagggaatgccctaccttttc…
IMGT000195	TRGV2-3*01	functional	N/A	237438..237921	atgctgggtccccttgccatcctgtgtgctctcctgtttcccggtaagtccttacttgttcccagtgcagagtacagggttcaccttgaggttcctggccatcactgtctcacagctcttcccctcttccctggcaggtggtggagcagggctcaagctgagtcagactgctttgttggtggcacgtgtgggcagttcatgttctctggattgccaagtggacagctcagtcagctacatccactggtaccgccaccaggagggtacggcaccgaagaggctcctctacctagacatgtccaggtcccttgtgcaacgggattttgtcctgaaagcagacaaagtttatgcccagaagggcaaggatagctacagctgcactctgtcactgctgaaact…	237438..237480	atgctgggtccccttgccatcctgtgtgctctcctgtttcccg	237575..237882	gtggtggagcagggctcaagctgagtcagactgctttgttggtggcacgtgtgggcagttcatgttctctggattgccaagtggacagctcagtcagctacatccactggtaccgccaccaggagggtacggcaccgaagaggctcctctacctagacatgtccaggtcccttgtgcaacgggattttgtcctgaaagcagacaaagtttatgcccagaagggcaaggatagctacagctgcactctgtcactgctgaaactagagaaaagcgacgaaggcctgtactactgcgctgcctgggtatac	237583..237882	gcagggctcaagctgagtcagactgctttgttggtggcacgtgtgggcagttcatgttctctggattgccaagtggacagctcagtcagctacatccactggtaccgccaccaggagggtacggcaccgaagaggctcctctacctagacatgtccaggtcccttgtgcaacgggattttgtcctgaaagcagacaaagtttatgcccagaagggcaaggatagctacagctgcactctgtcactgctgaaactagagaaaagcgacgaaggcctgtactactgcgctgcctgggtatac	237883..237889	cacagcc	237913..237921	ttaaaaagg
IMGT000195	TRGJ5-1*01	pseudo	STOP-CODON in J-REGION, frameshift in J-REGION: deletion of 1 nt causing defectuous DONOR-SPLICE																									250449..250457	catttctgt	250449..250541	catttctgtagaagctctaaccagtatgataaccattaaccagtctggatcaagatatctgtggaagaaactaacttataataacttctcctg	250470..250476	cagtatg	250477..250541	ataaccattaaccagtctggatcaagatatctgtggaagaaactaacttataataacttctcctg
IMGT000195	TRGJ5-2*01	pseudo	no J-RS, frameshift in J-REGION: insertion of 1 nt and deletion of 1 nt and deletion of 1 nt causing defectuous DONOR-SPLICE																															251608..251669	cttctcattccaatttcactgatgggaaactgaggcttagagggttcagttatttgcctaca
[truncated: 263 more rows]
[truncated: 28 more columns]

## Sheet: IGHV Provisional
Numacc	IMGT allele
NW_025421394	IGHV3S1*01
JAADYL010000592	IGHV3S10*01
JAADYL010000592	IGHV3S11*01
JAADYL010000592	IGHV3S12*01
IMGT000214	IGHV3S13*01
[truncated: 14 more rows]

## Sheet: Allelic Variants
			CCS Counts per dataset
[truncated: 34 more rows]

[truncated: 5 more sheets: Previously Identified, V genes found cDNA support, V genes not found cDNA support, D genes found cDNA support, J genes found cDNA support]
