# Supplementary material for: Development of ferret immune repertoire reference resources and single-cell-based high-throughput profiling assays
Source: J Virol. 2025 Mar 21;99(4):e00181-25. doi: 10.1128/jvi.00181-25 (PMC11998538; doi:10.1128/jvi.00181-25)
Supplement: Table S3 — Ferret Ig and TCR C-region specific primer sequences and the comparison of V(D)J contigs with primer hit and with or without the corresponding C-region match. [file jvi.00181-25-s0004.xlsx]

## Sheet: rhesus_ig_tcr_sc_assay
Supplemental Table 3. Primer sequences and concentrations for ferret single cell Ig/TCR repertoire sequencing analysis
FWD	FWD Sequence	Final concentration*	REV	REV Sequence	Final concentration*	Source	Note	GenBank Accension Number(s)	Position (Start-End)
10x_FWD	GATCTACACTCTTTCCCTACACGACGC	1 uM	IGHA (outer)	GCTGCCATTGGAGGTCACAAGC	0.5 uM	custom	-
			IGHD (outer)	CTGGGAGGGTGAGTGTGGTT	0.5 uM	custom	-
			IGHE (outer)	GCCAGATGACCTCCATGTCC	0.5 uM	custom	-
			IGHG (outer)	GTCACTCTCTTGTCCACCTTG	0.5 uM	custom	-
			IGHM (outer)	ACCCTTCGTGTGCTTGACCTTGC	0.5 uM	custom	-
			IGK (outer)	TGCAACAGGGGTGGGTCTCTG	0.5 uM	custom	-
			IGL (outer)	GGACCTAAGAGCACTGTGAGG	0.5 uM	custom	-
10x_FWD	GATCTACACTCTTTCCCTACACGACGC	1 uM	IGHA (inner)	GCTGAACGTGGCATTGCAGGG	0.5 uM	custom	-
			IGHD (inner)	GGGTCAGTCTTCCTTTCCCA	0.5 uM	custom	-
			IGHE (inner)	GCCGGAGATGAGACACAGGAGC	0.5 uM	custom
			IGHG (inner)	ACGGTGCAGATGAAGGTGTCGC	0.5 uM	custom	-
			IGHM (inner)	TGACGTTCTGCCTGCTGACC	0.5 uM	custom
			IGK (inner)	AGGGGAGGACAGGCTCTTGTG	0.5 uM	custom	-
			IGL (inner)	TGAAGCTGCTGTGAGATTGCC	0.5 uM	custom	-
10x_FWD	GATCTACACTCTTTCCCTACACGACGC	2 uM	TCRA (outer)	GCTTGATCATCGTGGACTCTGGG	1 uM	custom	-
			TCRB (outer)	GGCAGTAGCTGGAGTCATTCTC	1 uM	custom	modified FTRB-31 primer from Gerritsen et al. 2020
			TCRD (outer)	TTCCCGGCTGTGAACTGTGAGC	1 uM	custom	-
			TCRG (outer)	CACGGTCAGCCAGCTGAATTTC	1 uM	custom	-
10x_FWD	GATCTACACTCTTTCCCTACACGACGC	2 uM	TCRA (inner)	ATCGGTGAACAGGCAGACAG	1 uM	custom	-
			TCRB (inner)	TCCTTCCCATTCACCCACCAGC	1 uM	custom	-
			TCRD (inner)	AGCGCTGTACTTCCCACTGG	1 uM	custom	-
			TCRG (inner)	TTCATGGTGTCTCCCTGCTG	1 uM	custom	-
* Final concentrations based on human protocol
** TRD, TRG not amplified in human protocol

## Sheet: Comparisons of V(D)J contigs wi
Comparisons of V(D)J contigs with primer hit and with vs. without the corresponding C-region match
Ferret Ig and TCR primers	P-values comparing the UMI counts of contigs with vs. without C-region matches, from one side Wilcoxon Rank Sum test	P-values comparing the lengths of contigs with vs. without C-region matches, from one side Wilcoxon Rank Sum test
IGHA	0.55	0.062
IGHD	4e-05	0.81
IGHE	0.11	0.011
IGHG	3.5e-11	9.5e-06
IGHM	1.9e-27	5.9e-18
IGK	1e-144	1e-52
IGL	3e-69	1.1e-38
TRA	6.6e-97	2.3e-210
TRB	5.4e-26	4.6e-35
TRD	1.4e-79	4.7e-99
TRG	3.2e-37	5.3e-38
