# Supplementary material for: Development of ferret immune repertoire reference resources and single-cell-based high-throughput profiling assays
Source: J Virol. 2025 Mar 21;99(4):e00181-25. doi: 10.1128/jvi.00181-25 (PMC11998538; doi:10.1128/jvi.00181-25)
Supplement: Table S4 — Differentially expressed genes for each cell cluster of the ferret PBMC and splenocyte samples. [file jvi.00181-25-s0005.xlsx]

## Sheet: Table_S5_cluster_DE
p_val	avg_log2FC	pct.1	pct.2	p_val_adj	cluster	gene	tissue
0	0.90172	0.982	0.518	0	1	CD3E	PBMC
0	0.879	0.992	0.872	0	1	LTB	PBMC
0	0.781321	0.999	0.828	0	1	IL32	PBMC
0	0.774188	0.795	0.356	0	1	CD247	PBMC
0	0.762996	1	0.999	0	1	LOC106005570	PBMC
3.44951575612413e-306	0.733874	0.838	0.399	4.93901665961852e-302	1	CD3G	PBMC
6.80054200082402e-282	0.721135	0.809	0.439	9.73701603677983e-278	1	CD3D	PBMC
4.41988225808596e-252	0.683316	0.805	0.486	6.32838741712748e-248	1	PVRIG	PBMC
2.75377129501252e-245	0.432018	1	0.999	3.94284974019892e-241	1	LOC101694231	PBMC
3.08579847526519e-235	0.426131	1	0.999	4.41824625688471e-231	1	RPS19	PBMC
4.29560454144209e-183	0.507138	0.715	0.352	6.15044658243679e-179	1	CD5	PBMC
1.48319092885616e-180	0.386373	0.999	0.994	2.12363277193625e-176	1	RPL9	PBMC
8.31336911160562e-178	0.351005	1	0.998	1.19030818939969e-173	1	RPS15A	PBMC
3.01304116441072e-171	0.37465	0.999	0.994	4.31407233920327e-167	1	RPS24	PBMC
1.52737723665655e-168	0.344515	1	0.999	2.18689872744485e-164	1	RPS23	PBMC
1.92420987892203e-161	0.553193	0.641	0.334	2.75508370464056e-157	1	LOC101686008	PBMC
7.73331836314873e-139	0.508857	0.566	0.315	1.10725652323563e-134	1	GYPC	PBMC
6.2622595420353e-136	0.54153	0.712	0.503	8.96630321228614e-132	1	RPL22L1	PBMC
4.68510908228621e-134	0.334097	0.998	0.996	6.7081391840174e-130	1	RPS27A	PBMC
2.80551276552456e-122	0.295696	0.999	0.998	4.01693317767806e-118	1	RPS3A	PBMC
1.1228915167352e-121	0.299945	0.999	0.997	1.60775607366147e-117	1	RPL14	PBMC
9.10977638334086e-110	0.365136	0.595	0.326	1.30433778256674e-105	1	LAT	PBMC
1.06767914950176e-107	0.282803	0.999	0.998	1.52870300625662e-103	1	RPS26	PBMC
1.0779096608785e-102	0.388807	0.519	0.281	1.54335105244584e-98	1	FYB1	PBMC
2.33819445048322e-100	0.280689	0.998	0.994	3.34782681420187e-96	1	RPL37A	PBMC
3.51512788777255e-96	0.292852	0.997	0.985	5.03296010971273e-92	1	RPL30	PBMC
3.08511775043574e-95	0.261801	0.999	0.998	4.41727159507389e-91	1	RPL35	PBMC
3.57676677338673e-89	0.30037	0.994	0.984	5.12121466613512e-85	1	RPL5	PBMC
4.94942017223127e-89	0.262306	0.999	0.995	7.08657980260073e-85	1	RPLP2	PBMC
3.38289484965296e-87	0.379116	0.63	0.431	4.8436288457331e-83	1	SEPTIN1	PBMC
2.093956959549e-86	0.417176	0.626	0.447	2.99812757468225e-82	1	LOC101688663	PBMC
2.7771008096292e-85	0.414848	0.779	0.647	3.97625293922708e-81	1	FAM107B	PBMC
3.26199235054893e-82	0.330027	0.618	0.389	4.67052064751596e-78	1	SELPLG	PBMC
1.48755936588236e-76	0.276285	0.999	0.985	2.12988750007037e-72	1	PFN1	PBMC
1.70344143408594e-71	0.271981	0.584	0.353	2.43898744532425e-67	1	BST2	PBMC
4.36076853783147e-57	0.315107	0.711	0.583	6.2437483924671e-53	1	LOC101694508	PBMC
6.65924192262112e-56	0.309837	0.509	0.351	9.53470258480892e-52	1	SCML4	PBMC
6.84372419850171e-35	0.254275	0.614	0.513	9.79884430741474e-31	1	SEPTIN6	PBMC
0	1.34774	0.861	0.271	0	2	LGALS1	PBMC
0	1.18389	0.734	0.194	0	2	IL7R	PBMC
0	1.11571	0.866	0.351	0	2	CD52	PBMC
0	1.08081	0.893	0.575	0	2	VIM	PBMC
0	1.06708	0.908	0.486	0	2	LOC101672598	PBMC
0	0.904782	0.794	0.239	0	2	SRGN	PBMC
0	0.832497	0.855	0.388	0	2	EMP3	PBMC
0	0.79911	0.668	0.203	0	2	ANXA2	PBMC
0	0.780265	0.69	0.228	0	2	S100A10	PBMC
0	0.771544	0.754	0.289	0	2	CD99	PBMC
0	0.727494	1	1	0	2	B2M	PBMC
0	0.622923	1	0.999	0	2	TMSB10	PBMC
0	0.621539	1	0.998	0	2	RPL7A	PBMC
0	0.564813	1	0.999	0	2	RPS27	PBMC
5.5386296652203e-295	0.615141	0.599	0.183	7.93020995466243e-291	2	HOPX	PBMC
9.76857269930618e-286	0.559025	0.514	0.129	1.39866423908666e-281	2	CD4	PBMC
3.51273160340844e-270	0.562594	0.997	0.986	5.0295291097602e-266	2	RPS17	PBMC
1.79233599824587e-266	0.723553	0.908	0.585	2.56626668228843e-262	2	GAPDH	PBMC
2.17864202921301e-262	0.591361	0.685	0.266	3.11937965742718e-258	2	CUNH4orf48	PBMC
6.74822239901962e-256	0.904753	0.954	0.859	9.66210483091628e-252	2	CRIP1	PBMC
2.37864047445464e-252	0.71555	0.997	0.847	3.40573743132416e-248	2	IL32	PBMC
2.6322023233857e-234	0.620782	0.74	0.321	3.76878728662365e-230	2	BST2	PBMC
3.93117826053029e-221	0.561829	0.567	0.204	5.62866103342727e-217	2	AHNAK	PBMC
2.90367590684831e-205	0.511497	0.592	0.237	4.15748316342541e-201	2	CD44	PBMC
2.07163109361842e-202	0.848035	0.592	0.252	2.96616139984286e-198	2	CTSW	PBMC
7.80877963760934e-197	0.551519	0.98	0.913	1.1180610685129e-192	2	SH3BGRL3	PBMC
8.13626622156726e-196	0.855389	0.92	0.741	1.164950597604e-191	2	ACTG1	PBMC
9.67511851862939e-192	0.499333	0.68	0.33	1.38528346949736e-187	2	LOC101686513	PBMC
1.2223994846671e-187	0.496467	0.701	0.317	1.75023158214636e-183	2	LAT	PBMC
1.2771118660918e-185	0.316835	1	1	1.82856876987024e-181	2	LOC123387558	PBMC
9.8473874943374e-176	0.353736	1	0.999	1.40994894143923e-171	2	UBA52	PBMC
4.00282942624023e-175	0.567903	0.982	0.569	5.73125117249076e-171	2	CD3E	PBMC
6.66498468044169e-175	0.506766	0.739	0.37	9.54292506545641e-171	2	SELPLG	PBMC
4.23315195433886e-174	0.397151	1	0.997	6.06102696822238e-170	2	RPL13	PBMC
9.70420349789528e-170	0.405976	1	0.999	1.38944785682865e-165	2	RPS19	PBMC
6.97298228426128e-169	0.410558	0.508	0.196	9.9839160346053e-165	2	S100A11	PBMC
4.56651005563187e-166	0.472398	0.864	0.437	6.53832909765371e-162	2	CD3G	PBMC
1.49051557088919e-164	0.5543	0.747	0.38	2.13412019439915e-160	2	CD5	PBMC
7.15307679637257e-161	0.419006	0.996	0.986	1.02417753570462e-156	2	TMSB4X	PBMC
2.42461220069284e-158	0.495024	0.769	0.452	3.47155974895201e-154	2	CD81	PBMC
5.88981340256414e-157	0.377223	0.999	0.995	8.43303482979133e-153	2	RPLP2	PBMC
1.27905302958284e-156	0.409011	0.514	0.202	1.8313481277567e-152	2	CAMK4	PBMC
3.31122790888645e-143	0.403695	0.566	0.261	4.74101611994362e-139	2	TMEM238	PBMC
1.08652209683462e-142	0.333671	1	0.998	1.55568233824781e-138	2	RPS28	PBMC
2.65157807204016e-141	0.401063	0.99	0.961	3.79652948354711e-137	2	RPL13A	PBMC
4.59559816247331e-141	0.378045	0.998	0.987	6.57997744902928e-137	2	TPT1	PBMC
2.28049791368397e-140	0.360387	1	0.998	3.26521691281271e-136	2	RPL12	PBMC
3.3715945357812e-138	0.378413	0.607	0.275	4.82744905633152e-134	2	FYB1	PBMC
2.09636545514905e-137	0.491685	0.698	0.401	3.00157605868242e-133	2	ITGA4	PBMC
3.29715706684451e-135	0.480109	0.865	0.616	4.72086948830798e-131	2	MYL6	PBMC
1.87527504362194e-133	0.35053	1	0.999	2.68501880745789e-129	2	LOC101694231	PBMC
4.17521870686164e-128	0.436158	0.655	0.369	5.97807814448449e-124	2	PLP2	PBMC
1.76142583754881e-127	0.366479	0.505	0.23	2.52200951420239e-123	2	SRP14	PBMC
4.98699647209085e-127	0.312253	1	0.999	7.14038154873967e-123	2	RPL10	PBMC
3.74214325940768e-126	0.405778	0.688	0.351	5.35800071881992e-122	2	LOC101686008	PBMC
3.52138050013892e-124	0.425204	0.796	0.512	5.04191260009891e-120	2	BSG	PBMC
1.53481881595605e-119	0.387402	0.713	0.421	2.19755358068587e-115	2	OST4	PBMC
6.66635371754473e-116	0.281141	1	1	9.54488525278054e-112	2	EEF1A1	PBMC
2.699828946029e-114	0.368446	0.984	0.938	3.86561508492432e-110	2	RPS21	PBMC
2.18191928001247e-110	0.357631	0.568	0.3	3.12407202512186e-106	2	GPI	PBMC
1.31445087533971e-105	0.268187	1	0.999	1.8820307633114e-101	2	RPL26	PBMC
2.81744710659093e-104	0.377937	0.997	0.987	4.0340207672169e-100	2	PFN1	PBMC
2.00536517446705e-103	0.389658	0.963	0.902	2.87128185680193e-99	2	RPS6	PBMC
2.83547723067254e-103	0.395593	0.922	0.761	4.05983629887694e-99	2	RPL3	PBMC
5.78314169184992e-102	0.399005	0.844	0.607	8.28030227439071e-98	2	LAPTM5	PBMC
1.82034228044371e-101	0.389484	0.974	0.919	2.60636607713931e-97	2	GPX1	PBMC
3.34161121964933e-101	0.36907	0.736	0.467	4.78451894429391e-97	2	TLE5	PBMC
3.10987700240253e-100	0.306886	0.996	0.99	4.45272189203995e-96	2	RPL34	PBMC
3.47445891638278e-96	0.312521	0.522	0.273	4.97473027647686e-92	2	RABAC1	PBMC
1.44063201180938e-95	0.31613	0.545	0.291	2.06269691450867e-91	2	ANXA6	PBMC
4.43095502729414e-94	0.330338	0.718	0.454	6.34424140807975e-90	2	PPIB	PBMC
2.7171868573965e-93	0.34601	1	0.999	3.8904681424203e-89	2	LOC106005570	PBMC
1.47078223534292e-90	0.367743	0.817	0.597	2.10586600456399e-86	2	ARPC1B	PBMC
1.9114628124323e-87	0.305897	0.801	0.483	2.73683245484057e-83	2	CD3D	PBMC
2.91892636408146e-87	0.323583	0.629	0.381	4.17931876809183e-83	2	ALDOA	PBMC
3.41423408535778e-87	0.294636	0.989	0.969	4.88850036341527e-83	2	RPS25	PBMC
4.25953344372672e-86	0.339712	0.781	0.543	6.09879998472792e-82	2	RPL22	PBMC
2.72233233996329e-85	0.35482	0.768	0.532	3.89783544435944e-81	2	FXYD5	PBMC
2.91042077267039e-85	0.296782	0.988	0.96	4.16714046230947e-81	2	RPL36	PBMC
4.44146903064315e-85	0.376541	0.755	0.523	6.35929535807487e-81	2	HSP90AA1	PBMC
1.05254988812606e-83	0.308981	0.628	0.383	1.50704092981889e-79	2	VAMP8	PBMC
3.52825285914243e-83	0.308352	0.679	0.425	5.05175244372013e-79	2	HINT1	PBMC
9.51738244824682e-83	0.301269	0.53	0.295	1.36269881893998e-78	2	LOC101673923	PBMC
1.00490079993993e-82	0.286598	0.75	0.42	1.43881696535399e-78	2	CD247	PBMC
5.3695848436299e-82	0.289665	0.502	0.273	7.68817157910929e-78	2	SEM1	PBMC
3.85090743677919e-78	0.314939	0.63	0.401	5.51372926798044e-74	2	OSTF1	PBMC
4.97266731350945e-75	0.292568	0.521	0.298	7.11986505948283e-71	2	TUBB4B	PBMC
3.98056915663653e-73	0.301811	0.959	0.877	5.69937891847218e-69	2	RPS13	PBMC
6.21180961352808e-73	0.253008	0.997	0.994	8.8940690046495e-69	2	RPL8	PBMC
2.38760786149202e-72	0.285022	0.624	0.393	3.41857693608427e-68	2	TXNDC17	PBMC
3.26352194818092e-71	0.273346	0.541	0.321	4.67271072540544e-67	2	NDUFA4	PBMC
1.25440331302914e-70	0.332179	0.92	0.82	1.79605466359513e-66	2	CALM1	PBMC
2.93880920587524e-67	0.2635	0.616	0.391	4.20778702097216e-63	2	CUNH19orf53	PBMC
2.05257451315819e-66	0.251969	0.512	0.299	2.9388761879399e-62	2	LOC101693169	PBMC
2.89560674076909e-63	0.279483	0.948	0.853	4.14592973143319e-59	2	RPL38	PBMC
2.9770910585138e-63	0.254617	0.99	0.982	4.26259897758005e-59	2	RPL21	PBMC
4.22796445494316e-62	0.29206	0.676	0.466	6.05359950658762e-58	2	UBC	PBMC
1.60126080858356e-61	0.250781	0.577	0.363	2.29268522572995e-57	2	LOC101689659	PBMC
3.1557930502914e-61	0.264296	0.66	0.442	4.51846448940722e-57	2	ATP6V0E1	PBMC
6.16703285907678e-61	0.251095	0.536	0.325	8.82995764762614e-57	2	MYH9	PBMC
1.00105171856181e-57	0.261411	0.736	0.528	1.4333058506368e-53	2	ATP5F1D	PBMC
2.98822202595314e-54	0.259721	0.765	0.565	4.2785362967597e-50	2	SSR2	PBMC
3.66888947268763e-54	0.266546	0.718	0.514	5.25311594699415e-50	2	HSPA8	PBMC
4.09048464882824e-52	0.251707	0.743	0.541	5.85675592019228e-48	2	LOC101694119	PBMC
1.43517141006581e-51	0.270221	0.921	0.808	2.05487842493223e-47	2	ARHGDIB	PBMC
1.75222546332895e-50	0.441617	0.781	0.675	2.50883641839439e-46	2	FOS	PBMC
3.65505616789321e-45	0.255303	0.836	0.677	5.23330942118949e-41	2	ATP5MC2	PBMC
1.01084662462985e-41	0.258841	0.605	0.427	1.44733019714502e-37	2	COTL1	PBMC
9.87644123104713e-30	0.325147	0.656	0.521	1.41410885546133e-25	2	JUNB	PBMC
0	1.86735	0.999	0.775	0	3	CD74	PBMC
0	1.59927	0.654	0.089	0	3	LOC106004692	PBMC
0	1.59348	0.997	0.891	0	3	FTH1	PBMC
0	1.46344	0.984	0.366	0	3	CD79A	PBMC
0	1.43553	0.99	0.469	0	3	LOC101670362	PBMC
0	1.40585	0.932	0.204	0	3	CD79B	PBMC
0	1.38165	0.925	0.364	0	3	LOC101676319	PBMC
0	1.33558	0.938	0.335	0	3	LOC101683191	PBMC
0	1.15208	0.945	0.399	0	3	LOC101683501	PBMC
0	1.08766	0.794	0.187	0	3	LOC101691890	PBMC
0	0.941582	0.886	0.384	0	3	LOC101684722	PBMC
0	0.890581	0.729	0.201	0	3	BCAS4	PBMC
0	0.680697	0.579	0.125	0	3	ARHGAP24	PBMC
6.76960051592471e-305	0.639482	0.538	0.112	9.692714018701e-301	3	MEF2C	PBMC
4.56234311207922e-295	0.632498	0.531	0.115	6.53236286787503e-291	3	LOC123390639	PBMC
3.4175425994181e-264	0.662187	0.563	0.15	4.89323749384683e-260	3	LOC101675687	PBMC
4.85802807739556e-256	0.746496	0.717	0.262	6.95572460121497e-252	3	LOC101678178	PBMC
1.04127980870099e-236	0.618067	0.55	0.156	1.49090443009807e-232	3	LOC101674777	PBMC
9.30429915037669e-231	0.603837	0.565	0.166	1.33218955235093e-226	3	RALGPS2	PBMC
2.54884241187534e-219	0.689609	0.635	0.234	3.64943256532311e-215	3	FCMR	PBMC
6.53903362773814e-216	0.558859	0.513	0.147	9.36258834819547e-212	3	LOC101671551	PBMC
3.13040825861392e-197	0.615468	0.568	0.201	4.48211854468341e-193	3	SNX2	PBMC
6.455001331476e-189	0.560465	0.525	0.171	9.24227090640734e-185	3	FUCA1	PBMC
3.22204753124594e-162	0.623484	0.79	0.47	4.61332765523794e-158	3	SELENOW	PBMC
8.14990885387519e-129	0.508233	0.963	0.866	1.16690394969785e-124	3	LIMD2	PBMC
3.45744098496339e-122	0.619286	0.912	0.737	4.95036400227058e-118	3	PLAC8	PBMC
5.2195306979494e-114	0.492159	0.648	0.347	7.47332405332394e-110	3	TRIM22	PBMC
1.85851223906463e-112	0.484614	0.621	0.332	2.66101782389274e-108	3	SYNGR2	PBMC
1.46015448073629e-106	0.471402	0.648	0.36	2.09064918551822e-102	3	SAT1	PBMC
2.31826056277923e-84	0.421293	0.638	0.38	3.3192854737873e-80	3	CAPG	PBMC
4.67039609434436e-78	0.257526	1	1	6.68707312788225e-74	3	FAU	PBMC
3.1341424063955e-69	0.412125	0.66	0.448	4.48746509747707e-65	3	ARL5C	PBMC
3.90340005704644e-67	0.36951	0.947	0.876	5.58888820167909e-63	3	BTG1	PBMC
2.92772279835724e-63	0.381391	0.579	0.375	4.1919135026879e-59	3	NOP10	PBMC
2.79117099613135e-62	0.420928	0.717	0.537	3.99639863226086e-58	3	EZR	PBMC
4.52418949385131e-60	0.387312	0.745	0.571	6.47773451729631e-56	3	CD37	PBMC
1.58099085738117e-56	0.416229	0.853	0.742	2.26366270959836e-52	3	ZFP36	PBMC
1.12149234878756e-53	0.356206	0.588	0.388	1.60575274499403e-49	3	TSC22D3	PBMC
1.59675902681952e-53	0.352042	0.511	0.319	2.28623957460019e-49	3	UCP2	PBMC
4.35225547125679e-46	0.301695	0.959	0.908	6.23155938374547e-42	3	LOC101675486	PBMC
2.98309901702282e-42	0.25261	0.997	0.978	4.27120117257328e-38	3	MT-CYTB	PBMC
5.06637251287457e-42	0.300358	0.575	0.395	7.25403216393381e-38	3	FUS	PBMC
4.72595407694431e-41	0.299858	0.532	0.362	6.76662104736886e-37	3	CD53	PBMC
1.15389093189347e-40	0.311124	0.658	0.496	1.65214103628508e-36	3	YPEL3	PBMC
1.18271837281198e-38	0.315563	0.629	0.461	1.6934161661922e-34	3	NFKBIA	PBMC
2.28187068157768e-38	0.373605	0.609	0.466	3.26718244188292e-34	3	RESF1	PBMC
8.59522449919998e-38	0.273399	0.529	0.366	1.23066424379545e-33	3	GNG2	PBMC
1.68005663901197e-29	0.363085	0.606	0.476	2.40550509573733e-25	3	DUSP1	PBMC
3.53791572920457e-28	0.314706	0.54	0.405	5.06558774107511e-24	3	IER2	PBMC
3.58586475424087e-23	0.263175	0.662	0.533	5.13424115512208e-19	3	JUNB	PBMC
0	3.76367	1	0.101	0	4	LOC101682709	PBMC
6.06288501064758e-227	1.23108	0.931	0.292	8.68083875824521e-223	4	CD79B	PBMC
7.77344095492954e-194	1.2281	0.991	0.44	1.11300127592681e-189	4	CD79A	PBMC
3.94078743301352e-190	1.48154	1	0.802	5.64241944658876e-186	4	CD74	PBMC
2.28158464304943e-189	1.34134	1	0.903	3.26677289191817e-185	4	FTH1	PBMC
7.01566405036162e-181	1.20662	0.995	0.532	1.00450277873078e-176	4	LOC101670362	PBMC
5.25238724511014e-164	1.08987	0.933	0.408	7.5203680575487e-160	4	LOC101683191	PBMC
2.27114308081621e-163	0.909135	0.803	0.26	3.25182266311264e-159	4	LOC101691890	PBMC
1.53920403094216e-156	1.21709	0.934	0.431	2.20383233150298e-152	4	LOC101676319	PBMC
5.72440067705151e-142	0.961614	0.927	0.467	8.19619688940235e-138	4	LOC101683501	PBMC
3.2545702984702e-134	0.545934	0.505	0.122	4.65989375334963e-130	4	CD40	PBMC
1.03234390479871e-133	0.716761	0.744	0.264	1.4781100028908e-129	4	BCAS4	PBMC
9.34089759241057e-121	0.825948	0.889	0.445	1.33742971728135e-116	4	LOC101684722	PBMC
7.76855292275538e-114	0.582269	0.55	0.163	1.11230140748011e-109	4	MEF2C	PBMC
1.99443473316205e-113	0.566952	0.507	0.142	2.85563165094142e-109	4	LOC101676615	PBMC
4.02404763468586e-113	0.58803	0.581	0.18	5.76163140334321e-109	4	ARHGAP24	PBMC
8.2361057984907e-102	0.588549	0.585	0.199	1.1792456282279e-97	4	LOC101675687	PBMC
1.27840977443871e-90	0.620818	0.659	0.28	1.83042711504135e-86	4	FCMR	PBMC
7.28757157574585e-90	0.645556	0.708	0.318	1.04343449821529e-85	4	LOC101678178	PBMC
1.13845298043671e-88	0.527588	0.505	0.167	1.63003697738928e-84	4	LOC123390639	PBMC
3.62860410102787e-88	0.573452	0.571	0.214	5.1954353518517e-84	4	RALGPS2	PBMC
8.43675476548808e-75	0.499508	0.533	0.206	1.20797454732258e-70	4	LOC101674777	PBMC
8.13152352889654e-70	0.508276	0.571	0.245	1.16427153886741e-65	4	SNX2	PBMC
4.45997325498408e-69	0.498294	0.528	0.214	6.38578970648621e-65	4	FUCA1	PBMC
2.47571497809664e-64	0.5797	0.791	0.508	3.54472870563876e-60	4	SELENOW	PBMC
3.03457717632203e-54	0.470443	0.965	0.877	4.34490760105788e-50	4	LIMD2	PBMC
3.13806331889495e-53	0.565557	0.933	0.757	4.49307905999379e-49	4	PLAC8	PBMC
3.03368828461065e-46	0.39542	0.503	0.24	4.34363488590553e-42	4	SMC6	PBMC
9.19199331584114e-43	0.432345	0.651	0.383	1.31610960296213e-38	4	TRIM22	PBMC
1.11327865214154e-35	0.382834	0.637	0.396	1.59399237413626e-31	4	SAT1	PBMC
1.98384841098526e-33	0.425918	0.683	0.472	2.8404741548487e-29	4	ARL5C	PBMC
1.25882560958797e-32	0.41946	0.772	0.59	1.80238650780805e-28	4	CD37	PBMC
4.41774026844319e-31	0.365864	0.588	0.37	6.32532051635696e-27	4	SYNGR2	PBMC
3.38956366067924e-30	0.429484	0.893	0.752	4.85317724936054e-26	4	ZFP36	PBMC
3.47569084630273e-23	0.335808	0.611	0.413	4.97649415373625e-19	4	CAPG	PBMC
6.95054387504008e-22	0.312109	0.946	0.885	9.95178872028238e-18	4	BTG1	PBMC
3.11385489578447e-21	0.301376	0.561	0.38	4.4584174397842e-17	4	CD53	PBMC
1.47148737316553e-20	0.387503	0.659	0.488	2.10687562089841e-16	4	DUSP1	PBMC
4.30640927501455e-20	0.308869	0.514	0.342	6.16591679996583e-16	4	UCP2	PBMC
6.07357384660743e-20	0.330056	0.587	0.412	8.69614303357251e-16	4	TSC22D3	PBMC
9.62915649585662e-20	0.381045	0.58	0.419	1.37870262707675e-15	4	IER2	PBMC
1.00710308972028e-18	0.276815	0.569	0.4	1.44197020386149e-14	4	NOP10	PBMC
1.14010407682136e-18	0.279261	0.965	0.914	1.63240101719283e-14	4	LOC101675486	PBMC
2.58957224765985e-16	0.273807	0.713	0.559	3.70774954419937e-12	4	EZR	PBMC
4.11055666785927e-16	0.286473	0.666	0.516	5.8854950370409e-12	4	KLF2	PBMC
8.44788754209972e-16	0.295599	0.633	0.481	1.20956853827784e-11	4	NFKBIA	PBMC
1.95613493291987e-15	0.255155	0.54	0.385	2.80079399695466e-11	4	GNG2	PBMC
5.93788597755237e-15	0.30018	0.621	0.482	8.50186514265949e-11	4	RESF1	PBMC
5.58250663523249e-118	1.11216	0.942	0.314	7.99303300032588e-114	5	CD79B	PBMC
2.4506995850785e-100	1.16158	0.994	0.459	3.5089116659154e-96	5	CD79A	PBMC
6.09540932357881e-99	1.10281	0.955	0.425	8.72740706950014e-95	5	LOC101683191	PBMC
9.26686592073961e-94	1.20897	0.997	0.907	1.3268298625315e-89	5	FTH1	PBMC
6.90474065500571e-93	0.873126	0.818	0.278	9.88620766983718e-89	5	LOC101691890	PBMC
1.04550407734755e-92	1.34914	1	0.809	1.49695273794623e-88	5	CD74	PBMC
1.34305517032396e-86	1.09394	0.984	0.548	1.92298639286984e-82	5	LOC101670362	PBMC
1.56928108236492e-78	0.907354	0.955	0.482	2.24689665373009e-74	5	LOC101683501	PBMC
2.22206871907244e-77	1.05616	0.923	0.449	3.18155799196793e-73	5	LOC101676319	PBMC
7.50405620318391e-71	0.451501	0.597	0.177	1.07443076717187e-66	5	LOC106004692	PBMC
2.3428933253539e-65	0.557217	0.604	0.193	3.35455466324171e-61	5	ARHGAP24	PBMC
1.03767182475663e-64	0.55334	0.565	0.176	1.48573851868655e-60	5	MEF2C	PBMC
2.84188146499092e-58	0.753999	0.879	0.461	4.06900588157401e-54	5	LOC101684722	PBMC
2.71838111110592e-55	0.608114	0.693	0.282	3.89217807488145e-51	5	BCAS4	PBMC
4.45297173695224e-53	0.615305	0.738	0.33	6.37576493296821e-49	5	LOC101678178	PBMC
2.36002596894379e-51	0.530814	0.597	0.225	3.37908518233372e-47	5	RALGPS2	PBMC
2.46091659731732e-51	0.520422	0.581	0.215	3.52354038403894e-47	5	LOC101674777	PBMC
2.35836350083593e-46	0.475081	0.508	0.179	3.37670486049689e-42	5	LOC123390639	PBMC
2.46040893247202e-43	0.553043	0.645	0.294	3.52281350951344e-39	5	FCMR	PBMC
3.11099122453177e-37	0.47999	0.575	0.256	4.45431723528459e-33	5	SNX2	PBMC
1.57383970656728e-36	0.402665	0.527	0.214	2.25342369186304e-32	5	LOC101675687	PBMC
1.38387145647737e-32	0.451542	0.508	0.225	1.9814271513843e-28	5	FUCA1	PBMC
2.2201790266025e-30	0.495751	0.674	0.392	3.17885233028946e-26	5	TRIM22	PBMC
3.64842028738186e-28	0.537128	0.936	0.763	5.22380816747334e-24	5	PLAC8	PBMC
2.77718175053982e-25	0.465268	0.767	0.519	3.97636883042292e-21	5	SELENOW	PBMC
4.94171215147511e-21	0.420343	0.706	0.478	7.07554345848207e-17	5	ARL5C	PBMC
9.55103081227456e-21	0.432129	0.645	0.416	1.36751659170147e-16	5	TSC22D3	PBMC
1.30428448172698e-19	0.412882	0.604	0.377	1.86747452093668e-15	5	SYNGR2	PBMC
4.48582012557261e-19	0.38505	0.626	0.405	6.42279725579487e-15	5	SAT1	PBMC
3.33646365243568e-18	0.348201	0.958	0.881	4.77714865755741e-14	5	LIMD2	PBMC
4.75804815330076e-16	0.348737	0.703	0.483	6.81257334589602e-12	5	NFKBIA	PBMC
1.06992538061859e-15	0.353956	0.633	0.419	1.5319191599697e-11	5	CAPG	PBMC
6.29025616467462e-15	0.373725	0.741	0.563	9.00638877658113e-11	5	EZR	PBMC
1.69945475373817e-13	0.348619	0.875	0.758	2.43327931640232e-09	5	ZFP36	PBMC
3.48185777244538e-13	0.253367	0.994	0.981	4.9853239585873e-09	5	MT-CYTB	PBMC
1.05579494817037e-12	0.29985	0.588	0.405	1.51168720679033e-08	5	NOP10	PBMC
6.66660176696247e-12	0.296656	0.952	0.886	9.54524040993686e-08	5	BTG1	PBMC
2.61719532099472e-11	0.313216	0.645	0.486	3.74730026060024e-07	5	RESF1	PBMC
4.57862198480696e-11	0.266419	0.744	0.598	6.5556709578466e-07	5	CD37	PBMC
1.26824253019624e-10	0.319615	0.581	0.424	1.81586965473497e-06	5	IER2	PBMC
1.24828011009327e-09	0.272153	0.508	0.353	1.78728746163154e-05	5	FOXP1	PBMC
1.61078665759288e-09	0.262849	0.54	0.388	2.30632433634148e-05	5	CD53	PBMC
4.09806324771017e-08	0.320041	0.629	0.495	0.000586761	5	DUSP1	PBMC
4.82448176463196e-07	0.262636	0.706	0.597	0.00690769	5	BTG2	PBMC
1.02972781459736e-297	1.71124	0.758	0.1	1.4743642849405e-293	6	ADAMTSL3	PBMC
1.54409013640697e-82	0.499552	1	1	2.21082825730749e-78	6	LOC123387558	PBMC
2.62941326569977e-81	0.887336	1	0.938	3.76479391382894e-77	6	JUND	PBMC
1.38997952670259e-77	0.717147	1	0.98	1.99017268633277e-73	6	MT-CYTB	PBMC
4.17125092272958e-64	0.630573	1	0.988	5.97239707116421e-60	6	LOC123387559	PBMC
1.60226752894175e-52	0.791973	0.87	0.729	2.2941266479388e-48	6	PXDNL	PBMC
2.33312679823369e-47	0.703542	0.918	0.463	3.340570949711e-43	6	CD79A	PBMC
1.58376023545467e-40	0.629783	0.973	0.79	2.267627905124e-36	6	MT-ATP8	PBMC
2.20271415124067e-39	0.494511	1	0.968	3.15384612174639e-35	6	MT-COX3	PBMC
1.33866229915737e-35	0.424162	1	0.993	1.91669667993352e-31	6	LOC101672545	PBMC
8.87567701776757e-31	0.415893	1	0.978	1.27081943540396e-26	6	MT-COX2	PBMC
8.46495512239405e-28	0.578501	0.833	0.743	1.21201227442438e-23	6	EIF5A	PBMC
1.02179010496193e-26	0.546108	0.754	0.652	1.46299907228449e-22	6	ARPC1B	PBMC
4.23176452817738e-24	0.545931	0.72	0.551	6.05904045144437e-20	6	JUNB	PBMC
6.14417763436307e-22	0.515549	0.747	0.676	8.79723353688104e-18	6	MT-ND2	PBMC
6.82488998182444e-22	0.53934	0.693	0.577	9.77187747597624e-18	6	KLF6	PBMC
9.60018957269551e-22	0.364214	1	0.81	1.37455514301854e-17	6	CD74	PBMC
1.83268403183679e-21	0.575945	0.645	0.533	2.62403699678391e-17	6	CD81	PBMC
1.64531064641475e-17	0.260463	1	0.91	2.35575578353664e-13	6	LTB	PBMC
1.49170526034917e-16	0.260858	1	0.981	2.13582359176794e-12	6	ACTB	PBMC
2.21770707670091e-16	0.450981	0.59	0.47	3.17531299242036e-12	6	COTL1	PBMC
3.20007728032299e-16	0.261098	1	0.983	4.58187064996645e-12	6	MT-ATP6	PBMC
5.27039556022923e-16	0.373055	0.949	0.834	7.54615236313621e-12	6	ARHGDIB	PBMC
4.01687569698228e-15	0.403696	0.662	0.47	5.75136262293923e-11	6	LOC101684722	PBMC
2.08665127968491e-14	0.312107	0.997	0.914	2.98766730225285e-10	6	LOC101675486	PBMC
2.21589910436002e-14	0.479275	0.584	0.497	3.17272433762268e-10	6	SEPTIN1	PBMC
2.74627604242764e-14	0.414223	0.724	0.687	3.9321180375479e-10	6	ETS1	PBMC
1.95081867986539e-12	0.380592	0.706	0.641	2.79318218583126e-08	6	LOC123387238	PBMC
3.29333514501201e-12	0.310176	0.973	0.85	4.7153972606282e-08	6	MT-ND4L	PBMC
4.38638064886258e-12	0.391787	0.672	0.656	6.28041981304144e-08	6	OAZ1	PBMC
1.94285764123541e-10	0.27117	0.997	0.879	2.78178357072086e-06	6	LIMD2	PBMC
1.59995796979771e-09	0.302141	0.597	0.474	2.29081982115637e-05	6	CD5	PBMC
1.0155162894129e-08	0.381955	0.608	0.587	0.000145402	6	BSG	PBMC
6.88407666210627e-08	0.328958	0.625	0.595	0.000985662	6	PVRIG	PBMC
1.42747576192871e-07	0.271657	0.782	0.751	0.00204386	6	MT-ND4	PBMC
1.02335394244801e-06	0.297545	0.594	0.607	0.0146524	6	IL2RG	PBMC
1.822105434259e-05	0.311888	0.543	0.579	0.260889	6	TPM3	PBMC
0.00012282	0.290345	0.553	0.614	1	6	GNAI2	PBMC
0.00028645	0.304281	0.509	0.54	1	6	TLE5	PBMC
0	3.89836	1	0.033	0	7	LOC101676037	PBMC
3.31843041822077e-77	1.07186	0.909	0.321	4.75132867280849e-73	7	CD79B	PBMC
8.78764345700808e-77	1.29333	1	0.908	1.25821479017442e-72	7	FTH1	PBMC
4.75871535832155e-76	1.16327	0.991	0.464	6.81352865004479e-72	7	CD79A	PBMC
2.34097780885415e-73	1.36625	1	0.811	3.35181202671738e-69	7	CD74	PBMC
1.72384161042224e-69	1.08587	0.939	0.431	2.46819641780257e-65	7	LOC101683191	PBMC
1.70610041135988e-68	0.905849	0.827	0.284	2.44279456898507e-64	7	LOC101691890	PBMC
8.69167130297871e-65	1.19693	0.926	0.454	1.24447349716049e-60	7	LOC101676319	PBMC
1.78299009222016e-63	0.924666	0.593	0.154	2.55288521404083e-59	7	LOC101682709	PBMC
1.72111627023236e-59	1.01069	0.991	0.552	2.46429427571869e-55	7	LOC101670362	PBMC
1.11286445235538e-56	0.730345	0.758	0.285	1.59339932288243e-52	7	BCAS4	PBMC
2.74095633825355e-48	0.647521	0.589	0.197	3.92450128511143e-44	7	ARHGAP24	PBMC
1.06991154764619e-47	0.48038	0.528	0.158	1.53189935391981e-43	7	LOC101676615	PBMC
7.6641509163418e-44	0.747521	0.887	0.465	1.09735312820182e-39	7	LOC101684722	PBMC
9.07539663818365e-44	0.55117	0.602	0.215	1.29941529065513e-39	7	LOC101675687	PBMC
1.00163570420901e-43	0.510741	0.511	0.161	1.43414200128647e-39	7	LOC101694281	PBMC
1.34757678983574e-43	0.794288	0.905	0.488	1.92946044768681e-39	7	LOC101683501	PBMC
1.26835438692571e-41	0.614553	0.697	0.296	1.81602981120024e-37	7	FCMR	PBMC
3.37643274703558e-40	0.65049	0.736	0.334	4.83437640720555e-36	7	LOC101678178	PBMC
3.89254626197761e-39	0.476703	0.502	0.167	5.57334773789955e-35	7	SYK	PBMC
1.00531832517495e-37	0.521942	0.515	0.181	1.43941477798549e-33	7	MEF2C	PBMC
2.77521805995803e-36	0.511808	0.589	0.229	3.97355721824791e-32	7	RALGPS2	PBMC
4.9731336660416e-36	0.522015	0.571	0.219	7.12053278303837e-32	7	LOC101674777	PBMC
3.89094857897232e-34	0.461328	0.502	0.183	5.57106017537257e-30	7	LOC123390639	PBMC
8.93368732442488e-32	0.506611	0.55	0.227	1.27912535111115e-27	7	FUCA1	PBMC
1.34956049661594e-26	0.491064	0.961	0.881	1.93230071905471e-22	7	LIMD2	PBMC
1.27317238609003e-25	0.605788	0.926	0.765	1.8229282224037e-21	7	PLAC8	PBMC
2.04042124008523e-23	0.519564	0.788	0.521	2.92147513155403e-19	7	SELENOW	PBMC
4.00015911482643e-15	0.336893	0.632	0.378	5.72742782060849e-11	7	SYNGR2	PBMC
1.35608218966115e-14	0.38856	0.649	0.421	1.94163847915683e-10	7	CAPG	PBMC
1.70212476666562e-14	0.398357	0.602	0.387	2.43710224091184e-10	7	CD53	PBMC
6.36847591121402e-14	0.427383	0.697	0.481	9.11838380967623e-10	7	ARL5C	PBMC
8.19617936400776e-14	0.369638	0.615	0.407	1.17352896133863e-09	7	SAT1	PBMC
3.46996079622113e-13	0.401446	0.558	0.348	4.96828986802942e-09	7	UCP2	PBMC
5.1844465286183e-13	0.338632	0.983	0.915	7.42309053967568e-09	7	LOC101675486	PBMC
1.6056771506804e-12	0.278442	0.55	0.331	2.2990085443442e-08	7	SRSF10	PBMC
3.32763738706585e-12	0.346366	0.697	0.486	4.76451121080089e-08	7	NFKBIA	PBMC
1.2551854270776e-11	0.368433	0.597	0.397	1.7971744944897e-07	7	TRIM22	PBMC
7.31632857423398e-11	0.293193	0.593	0.39	1.04755192525882e-06	7	GNG2	PBMC
7.74730684794105e-11	0.397535	0.602	0.419	1.1092593944882e-06	7	TSC22D3	PBMC
3.92937943189981e-10	0.369119	0.74	0.599	5.62608547059414e-06	7	CD37	PBMC
4.09576497404334e-10	0.313296	0.727	0.565	5.86431628983525e-06	7	EZR	PBMC
3.69637136634545e-09	0.26103	0.528	0.353	5.29246452233342e-05	7	RPS27L	PBMC
9.43972641488002e-09	0.376318	0.589	0.425	0.000135158	7	IER2	PBMC
2.94975846815066e-08	0.297944	0.662	0.522	0.000422346	7	YPEL3	PBMC
3.39611689752055e-08	0.342649	0.658	0.523	0.000486256	7	KLF2	PBMC
9.98331918087807e-08	0.294827	0.857	0.76	0.00142941	7	ZFP36	PBMC
1.07668249458602e-07	0.35095	0.636	0.496	0.00154159	7	DUSP1	PBMC
2.09513558603779e-07	0.317971	0.532	0.409	0.00299981	7	NOP10	PBMC
1.97338212633251e-06	0.319152	0.615	0.489	0.0282549	7	RESF1	PBMC
0	2.33415	0.59	0.014	0	8	FCER1G	PBMC
0	2.28562	0.518	0.008	0	8	LOC101693455	PBMC
0	1.75781	0.759	0.01	0	8	LOC101690095	PBMC
0	1.6016	0.867	0.025	0	8	LOC101680565	PBMC
0	1.30131	0.699	0.004	0	8	LOC101682407	PBMC
0	1.10551	0.53	0.002	0	8	CLDN5	PBMC
0	1.04017	0.639	0.015	0	8	LOC101691420	PBMC
2.23035699963061e-302	2.16798	0.735	0.025	3.19342515207111e-298	8	TIMP1	PBMC
8.55959317092079e-297	1.37077	0.518	0.011	1.22556255021244e-292	8	LOC101692183	PBMC
3.90205355928893e-160	1.7469	0.843	0.073	5.58696028618988e-156	8	IL2RB	PBMC
2.34784224352629e-157	2.40723	0.795	0.065	3.36164052428094e-153	8	NKG7	PBMC
2.11918594851181e-71	0.91887	0.566	0.069	3.03425044107921e-67	8	EFHD2	PBMC
5.96402745630143e-71	1.97334	0.904	0.219	8.53929451193238e-67	8	CD7	PBMC
6.49436700244361e-65	1.46647	0.711	0.117	9.29863467409876e-61	8	LOC101691899	PBMC
1.31442168484877e-51	0.944739	0.518	0.078	1.88198896836646e-47	8	MFGE8	PBMC
1.18823928531365e-49	1.12658	0.855	0.238	1.70132100871208e-45	8	CD27	PBMC
3.1106339943312e-48	1.58036	0.711	0.177	4.45380575308341e-44	8	DAPL1	PBMC
7.91952946546156e-44	0.667416	0.53	0.091	1.13391822886479e-39	8	LOC101684774	PBMC
4.65575247847573e-42	0.859028	0.518	0.093	6.66610639868155e-38	8	PGLYRP1	PBMC
7.30507193374604e-42	0.667341	0.578	0.109	1.04594019947376e-37	8	FYN	PBMC
3.86588087850616e-36	0.893289	0.855	0.295	5.53516824184511e-32	8	LOC101686987	PBMC
9.93167835382958e-36	1.21812	0.988	0.668	1.42201770670132e-31	8	GAPDH	PBMC
3.18000726221459e-35	0.620324	0.506	0.099	4.55313439803885e-31	8	IL18	PBMC
7.80539400912163e-29	1.13204	0.759	0.29	1.11757631422604e-24	8	HOPX	PBMC
1.11557412492044e-25	0.790011	1	0.99	1.59727903206109e-21	8	PFN1	PBMC
1.87490565856717e-25	0.785154	0.723	0.269	2.68448992193648e-21	8	DBI	PBMC
3.07389898364171e-23	0.639874	0.723	0.259	4.4012085647782e-19	8	SPN	PBMC
1.12899464548544e-21	0.556089	0.53	0.159	1.61649453340605e-17	8	CTSD	PBMC
2.78551214255074e-21	0.646787	0.711	0.275	3.98829628570414e-17	8	S100A11	PBMC
7.74008015542784e-21	0.635217	0.602	0.208	1.10822467665416e-16	8	CD63	PBMC
5.88191626658037e-20	0.622289	0.711	0.275	8.42172771048977e-16	8	LOC101682004	PBMC
1.7736264265067e-19	0.753463	0.952	0.653	2.5394783174723e-15	8	ARPC1B	PBMC
3.01030352546447e-19	0.645762	0.723	0.312	4.31015258776002e-15	8	SEC61G	PBMC
3.37888731025311e-19	0.566069	0.735	0.311	4.8378908508204e-15	8	ACTR3	PBMC
4.19467652532974e-19	0.580867	0.639	0.24	6.00593784896712e-15	8	ITGB2	PBMC
5.10022015326144e-18	0.884699	0.952	0.787	7.30249521543973e-14	8	ACTG1	PBMC
9.81420687613506e-18	0.475882	0.554	0.187	1.40519814052502e-13	8	DOCK10	PBMC
1.37145033714217e-17	0.717465	0.928	0.683	1.96364259272016e-13	8	ARPC2	PBMC
3.46280248345783e-17	0.72997	0.988	0.982	4.95804059581492e-13	8	ACTB	PBMC
5.7434269898765e-16	0.503237	0.506	0.176	8.22343876410517e-12	8	MAP1LC3A	PBMC
7.11461400928241e-16	0.570028	1	0.867	1.01867043384906e-11	8	LOC101686884	PBMC
8.45578958400265e-16	0.638658	0.952	0.887	1.2106999526375e-11	8	SERF2	PBMC
9.96730432687347e-16	0.949124	0.578	0.255	1.42711863352174e-11	8	LOC101684861	PBMC
7.05650180557054e-14	0.526515	0.675	0.318	1.01034992852159e-09	8	ARPC5	PBMC
2.10047413417391e-13	0.614612	0.819	0.478	3.00745886531021e-09	8	CLIC1	PBMC
5.996988107794e-13	0.564202	0.59	0.281	8.58648757273944e-09	8	PAXX	PBMC
1.78765054410382e-12	0.510143	0.976	0.898	2.55955804904784e-08	8	RAC2	PBMC
2.66560977169617e-12	0.559156	0.94	0.837	3.81662007111458e-08	8	ARHGDIB	PBMC
3.09731890419533e-12	0.690193	0.88	0.593	4.43474120702687e-08	8	PVRIG	PBMC
4.4608911950025e-12	1.23554	0.578	0.34	6.38710401300458e-08	8	CTSW	PBMC
4.4698004825772e-12	0.669965	0.723	0.459	6.39986033095404e-08	8	OSTF1	PBMC
5.02148690171089e-12	0.435245	0.602	0.273	7.18976494586965e-08	8	PPP1R18	PBMC
5.43331030965259e-12	0.620241	0.904	0.757	7.77941370136058e-08	8	ITM2B	PBMC
8.20394604942050e-12	0.440465	0.627	0.3	1.17464099535603e-07	8	TALDO1	PBMC
1.03402849347588e-11	0.389207	0.578	0.256	1.48052199695877e-07	8	LOC101682684	PBMC
1.85431869055704e-11	0.665213	0.627	0.318	2.65501350113957e-07	8	LOC101680276	PBMC
2.30829730591593e-11	0.512331	0.843	0.569	3.30502008261042e-07	8	NME2	PBMC
6.93130116071753e-11	0.472193	0.518	0.226	9.92423700191536e-07	8	IKZF3	PBMC
1.31150861542644e-10	0.427395	0.578	0.28	1.87781803556757e-06	8	SKAP1	PBMC
5.06162006690586e-10	0.418449	0.747	0.413	7.2472276117958e-06	8	CAPZB	PBMC
5.32137932649418e-10	0.474538	0.759	0.43	7.61915091967437e-06	8	BST2	PBMC
6.10672895324056e-10	0.489666	0.711	0.431	8.74361451524983e-06	8	LOC101690745	PBMC
6.20842994839989e-10	0.346661	0.53	0.24	8.88923000011896e-06	8	SOD1	PBMC
7.72646777884239e-10	0.412422	0.819	0.489	1.10627565657465e-05	8	TPI1	PBMC
1.6746371575488e-09	0.501245	0.723	0.449	2.39774548217838e-05	8	JAK1	PBMC
1.73462381119668e-09	0.448422	0.867	0.64	2.48363437287141e-05	8	PTPRC	PBMC
1.79412080936654e-09	0.484342	0.819	0.485	2.56882217485101e-05	8	CD52	PBMC
6.49177921441073e-09	0.411545	0.988	0.917	9.29492947919328e-05	8	CFL1	PBMC
8.01523546090662e-09	0.484692	0.892	0.651	0.000114762	8	MIF	PBMC
8.88749000466801e-09	0.421536	0.723	0.429	0.000127251	8	LSP1	PBMC
9.89194307308435e-09	0.457311	0.831	0.604	0.000141633	8	IL2RG	PBMC
1.29710359130656e-08	0.369965	0.542	0.273	0.000185719	8	MYCBP2	PBMC
1.49418926658769e-08	0.409821	0.614	0.338	0.000213938	8	CDKN2D	PBMC
1.71165280984568e-08	0.369576	0.518	0.263	0.000245074	8	SPINT2	PBMC
2.43787536401118e-08	0.345902	0.675	0.386	0.000349055	8	TOMM6	PBMC
2.4394384270231e-08	0.367668	0.723	0.434	0.000349279	8	PPP1CA	PBMC
2.66582965263137e-08	0.38093	0.542	0.276	0.000381693	8	SSH2	PBMC
3.90175366202284e-08	0.318629	0.542	0.268	0.000558653	8	SDF2L1	PBMC
5.92529814365305e-08	0.424641	0.831	0.591	0.000848384	8	ARPC3	PBMC
8.55695597089202e-08	0.296753	1	1	0.00122518	8	B2M	PBMC
2.35800843755223e-07	0.324805	0.723	0.465	0.0033762	8	TMBIM6	PBMC
2.44153381325531e-07	0.310762	0.566	0.301	0.00349579	8	SRP14	PBMC
3.6900956531025e-07	0.344337	0.771	0.497	0.00528348	8	ATP6V0E1	PBMC
4.38428347496762e-07	0.360095	0.831	0.566	0.00627742	8	HSPA8	PBMC
4.70765861374286e-07	0.343472	0.964	0.92	0.00674043	8	UBB	PBMC
7.23040006359708e-07	0.333616	0.663	0.408	0.0103525	8	LOC101690736	PBMC
7.47682292572481e-07	0.286969	0.542	0.284	0.0107053	8	LCK	PBMC
7.55174282419681e-07	0.321349	0.602	0.359	0.0108126	8	LOC101681748	PBMC
9.83820808871921e-07	0.450135	0.614	0.361	0.0140863	8	FYB1	PBMC
1.13707787508901e-06	0.324456	0.566	0.324	0.0162807	8	LOC101683221	PBMC
1.63424777052994e-06	0.293485	0.506	0.264	0.0233992	8	ARL2	PBMC
1.863353384724e-06	0.343061	0.759	0.472	0.0266795	8	COTL1	PBMC
2.10704497869772e-06	0.342678	0.711	0.481	0.0301687	8	LOC106006622	PBMC
2.91207064687325e-06	0.267982	0.506	0.275	0.041695	8	GNAS	PBMC
3.19584854243804e-06	0.261527	0.554	0.309	0.0457582	8	ARHGDIA	PBMC
3.2156808247183e-06	0.369636	0.711	0.438	0.0460421	8	LOC101686008	PBMC
4.29755922933904e-06	0.338705	0.711	0.461	0.0615325	8	CD47	PBMC
6.22274853171374e-06	0.291816	0.578	0.348	0.0890973	8	SELENOF	PBMC
8.62528991827745e-06	0.33955	0.892	0.727	0.123497	8	LOC123387318	PBMC
9.4052901768786e-06	0.286411	0.627	0.389	0.134665	8	CCT6A	PBMC
1.02401634897094e-05	0.288721	0.542	0.325	0.146619	8	LOC101680223	PBMC
1.10851374550557e-05	0.374898	0.759	0.572	0.158717	8	HMGB1	PBMC
1.46224133291395e-05	0.338181	0.976	0.932	0.209364	8	FTL	PBMC
1.68881333183668e-05	0.255516	0.554	0.326	0.241804	8	RBX1	PBMC
1.88784832897365e-05	0.258177	0.578	0.353	0.270302	8	RAP1A	PBMC
1.91135856113998e-05	0.33327	0.699	0.478	0.273668	8	ITGA4	PBMC
2.05771659876392e-05	0.292726	0.614	0.387	0.294624	8	ATP5F1B	PBMC
2.18538856226731e-05	0.426798	0.699	0.594	0.312904	8	FXYD5	PBMC
2.56197514918433e-05	0.344778	0.578	0.378	0.366824	8	NDUFA4	PBMC
3.26616293641767e-05	0.313276	0.578	0.375	0.467649	8	SEPTIN7	PBMC
4.56856164764781e-05	0.291496	1	0.989	0.654127	8	TMSB4X	PBMC
5.17536464355965e-05	0.348495	0.59	0.407	0.741009	8	CD48	PBMC
6.96204640903286e-05	0.291874	0.94	0.744	0.996826	8	EIF5A	PBMC
7.4074933144217e-05	0.277425	0.602	0.407	1	8	SET	PBMC
7.67346077400148e-05	0.293652	0.651	0.468	1	8	LOC101679257	PBMC
0.000111956	0.293472	0.747	0.51	1	8	EMP3	PBMC
0.000154734	0.261412	0.759	0.56	1	8	YWHAZ	PBMC
0.00015706	0.303407	0.602	0.419	1	8	PDIA3	PBMC
0.000183488	0.300022	0.639	0.446	1	8	VAMP8	PBMC
0.000191962	0.283156	0.506	0.331	1	8	MSN	PBMC
0.000224017	0.275621	0.747	0.555	1	8	CHCHD2	PBMC
0.000232285	0.288791	0.627	0.443	1	8	ATP5PF	PBMC
0.000258277	0.335532	0.807	0.687	1	8	ETS1	PBMC
0.00028982	0.288871	0.554	0.37	1	8	PSMB1	PBMC
0.000291702	0.326126	0.542	0.389	1	8	CAP1	PBMC
0.000323123	0.280311	0.807	0.646	1	8	RHOA	PBMC
0.000419795	0.263964	0.554	0.384	1	8	ATP5MC3	PBMC
0.000750951	0.30625	0.602	0.426	1	8	LOC101681550	PBMC
0.000925347	0.281754	0.566	0.402	1	8	PSME2	PBMC
0.00137778	0.266096	0.518	0.376	1	8	ARPC4	PBMC
1.14979974106765e-67	2.12792	0.833	0.095	1.64628326926066e-63	9	EBF1	PBMC
3.77075513125353e-57	1.63934	0.762	0.091	5.39896719692881e-53	9	ZDHHC14	PBMC
2.02913913195531e-55	1.2668	0.738	0.084	2.90532140913361e-51	9	WDFY4	PBMC
9.52320334880985e-53	2.62322	1	0.204	1.36353225548259e-48	9	ARHGAP24	PBMC
1.53106743645703e-52	1.33421	0.714	0.084	2.19218235551917e-48	9	ADAM9	PBMC
1.63318584968622e-51	2.13714	0.929	0.168	2.33839549958073e-47	9	BANK1	PBMC
6.79163142678216e-50	1.24158	0.595	0.06	9.7242578768667e-46	9	KCNQ5	PBMC
2.85206093904384e-49	1.54938	0.833	0.127	4.08358085252297e-45	9	FCHSD2	PBMC
5.50412446058339e-49	1.66723	0.81	0.122	7.88080540266331e-45	9	PRKCE	PBMC
1.30418484048139e-45	1.1417	0.714	0.093	1.86733185460126e-41	9	PAX5	PBMC
5.15974007285233e-44	0.966353	0.643	0.076	7.38771583630996e-40	9	PPP3CA	PBMC
5.0587063733178e-43	1.73889	0.929	0.211	7.24305578531643e-39	9	ARID1B	PBMC
3.41807375310853e-41	1.49421	0.81	0.145	4.89399799970079e-37	9	LYN	PBMC
1.00778296441584e-40	0.749443	0.524	0.054	1.44294364845061e-36	9	UNC13C	PBMC
1.82113698755284e-40	1.97136	0.833	0.165	2.60750393877816e-36	9	AUTS2	PBMC
4.47005050926039e-38	1.27879	0.643	0.093	6.40021831915903e-34	9	MVB12B	PBMC
2.43244379796147e-36	1.0168	0.643	0.094	3.48277302992124e-32	9	ZFAND3	PBMC
2.54016758386789e-35	1.53219	0.714	0.127	3.63701194658205e-31	9	BACH2	PBMC
3.11305782523184e-35	1.56845	0.643	0.101	4.45727619416694e-31	9	EDA	PBMC
6.76684400105424e-35	1.63412	0.857	0.206	9.68876724070947e-31	9	ELMO1	PBMC
1.63794795164005e-34	1.59336	0.81	0.174	2.34521387715822e-30	9	SYK	PBMC
4.68885516439896e-34	1.60335	0.833	0.198	6.71350282438643e-30	9	PRKCB	PBMC
1.1585759147922e-33	1.38417	0.69	0.124	1.65884899479948e-29	9	ZCCHC7	PBMC
1.8103858617188e-33	1.28048	0.667	0.111	2.59211047680898e-29	9	NOTCH2	PBMC
3.15000856646615e-33	1.43381	0.738	0.148	4.51018226546623e-29	9	VAV3	PBMC
4.00100894291443e-31	1.90725	0.857	0.254	5.72864460446488e-27	9	AFF3	PBMC
8.58924413105765e-31	1.09668	0.548	0.081	1.22980797468483e-26	9	ULK4	PBMC
2.82014576516243e-30	1.30899	0.786	0.18	4.03788470655956e-26	9	RUNX1	PBMC
1.19973164405467e-28	0.945485	0.548	0.087	1.71777576795747e-24	9	UXS1	PBMC
1.21031617070749e-28	1.37749	0.857	0.236	1.73293069321899e-24	9	RALGPS2	PBMC
9.38021396459182e-28	1.1156	0.643	0.123	1.34305903545026e-23	9	ARID5B	PBMC
4.3661945346485e-27	0.955501	0.619	0.117	6.25151733470973e-23	9	ZNF831	PBMC
5.21283402601489e-27	1.10405	0.524	0.083	7.46373575844812e-23	9	RPS6KA5	PBMC
3.42255719292004e-26	1.01876	0.548	0.093	4.90041738882292e-22	9	TBL1XR1	PBMC
6.29648562131671e-25	1.91802	0.881	0.356	9.01530811260127e-21	9	FOXP1	PBMC
1.24896487071112e-24	0.856679	0.5	0.082	1.78826790188418e-20	9	BTBD9	PBMC
7.02043529893676e-24	1.25896	0.714	0.191	1.00518592610177e-19	9	SLC4A7	PBMC
7.06861553402965e-24	0.969318	0.667	0.152	1.01208437216237e-19	9	FLI1	PBMC
1.43629100037719e-23	1.19342	0.643	0.146	2.05648145434006e-19	9	ZBTB20	PBMC
5.33595872697953e-23	1.17729	0.738	0.188	7.64002570528929e-19	9	MEF2C	PBMC
9.29905632558424e-23	1.53791	0.952	0.501	1.33143888469715e-18	9	RIPOR2	PBMC
9.30111235430654e-23	1.131	0.595	0.134	1.33173326688961e-18	9	PLCL2	PBMC
1.84308647933205e-22	0.946638	0.548	0.11	2.63893122110762e-18	9	SNX29	PBMC
3.75736069310723e-21	1.38907	0.762	0.248	5.37978904039094e-17	9	ANKRD44	PBMC
6.85088481626081e-21	0.960754	0.667	0.164	9.80909687992223e-17	9	KDM4C	PBMC
2.97955973253668e-20	1.62401	0.833	0.365	4.26613362504602e-16	9	MBNL1	PBMC
3.27816312209011e-20	1.27841	0.643	0.173	4.69367395820863e-16	9	MAML2	PBMC
3.27892465944346e-20	1.40286	0.81	0.3	4.69476432739114e-16	9	ARHGAP15	PBMC
2.27494751632502e-19	0.817267	0.524	0.11	3.25726985387416e-15	9	STAG1	PBMC
2.59936350381269e-19	1.13429	0.643	0.175	3.721768664759e-15	9	ITPR2	PBMC
1.32898918651091e-18	0.838478	0.548	0.127	1.90284671724632e-14	9	TMEM131L	PBMC
1.62269537063134e-18	0.9661	0.595	0.151	2.32337523166995e-14	9	TMEM131	PBMC
4.11899317432481e-18	0.918745	0.548	0.128	5.89757442699826e-14	9	MSI2	PBMC
6.05501071744753e-18	0.846241	0.524	0.121	8.66956434524137e-14	9	INPP5D	PBMC
1.28589501185461e-17	0.831028	0.571	0.145	1.84114447797343e-13	9	CHD7	PBMC
1.83612933518179e-17	0.959573	0.643	0.18	2.62896998211329e-13	9	ITSN2	PBMC
2.33388975456491e-17	0.962888	0.5	0.112	3.34166335058604e-13	9	EXOC4	PBMC
3.14964305702821e-17	1.17179	0.595	0.173	4.50965892905298e-13	9	FOXN3	PBMC
7.00285027432807e-17	0.992666	0.548	0.138	1.00266810227829e-12	9	ABI1	PBMC
7.13933302013379e-17	0.983112	0.69	0.232	1.02220970182276e-12	9	ATM	PBMC
1.1974705897365e-16	1.05721	0.595	0.169	1.71453839038472e-12	9	LOC106004832	PBMC
1.3529598225803e-16	0.8737	0.5	0.119	1.93716787397047e-12	9	REL	PBMC
5.30103220025418e-16	1.14331	0.738	0.273	7.59001790432394e-12	9	MYCBP2	PBMC
5.43351095212947e-16	1.19316	0.643	0.225	7.77970098125897e-12	9	DOCK11	PBMC
2.05819009511964e-15	1.0331	0.619	0.208	2.9469165781923e-11	9	DOCK2	PBMC
3.04223876537156e-15	1.19759	0.881	0.641	4.35587746425901e-11	9	PTPRC	PBMC
3.21440181889089e-15	0.808645	0.5	0.126	4.60238052428798e-11	9	UVRAG	PBMC
5.32702243151787e-14	0.712365	0.5	0.128	7.62723071744729e-10	9	PLEKHA2	PBMC
7.04781838521209e-14	1.04853	0.69	0.277	1.00910663639467e-09	9	ST6GAL1	PBMC
9.51640830100828e-14	1.12672	0.571	0.185	1.36255934053836e-09	9	DIAPH2	PBMC
1.33758469503716e-13	0.962044	0.548	0.171	1.9151537663542e-09	9	RABGAP1L	PBMC
1.54158011745362e-13	0.936962	0.524	0.16	2.20723441217009e-09	9	KMT2C	PBMC
2.77290245174458e-13	0.850647	0.571	0.187	3.97024173040789e-09	9	SH3KBP1	PBMC
4.17944550286624e-13	0.596518	0.5	0.134	5.98413007100388e-09	9	BIRC6	PBMC
1.35722616445707e-12	0.864115	0.548	0.179	1.94327642226964e-08	9	TNFAIP8	PBMC
3.90343738687316e-12	0.721114	0.5	0.145	5.58894165052499e-08	9	ARHGAP17	PBMC
4.28691530405828e-12	0.647407	0.595	0.201	6.13800533235065e-08	9	RASA3	PBMC
6.53536294323549e-12	0.964713	0.905	0.444	9.35733266212458e-08	9	LOC101683191	PBMC
7.94146348919814e-12	0.783987	0.548	0.18	1.13705874238339e-07	9	STK38	PBMC
1.61537967688113e-11	0.747701	0.524	0.166	2.3129006213584e-07	9	CCDC50	PBMC
4.11674372982299e-11	0.706037	0.5	0.163	5.89435367236055e-07	9	USP15	PBMC
5.23394328779511e-11	1.03406	0.857	0.498	7.49395999946504e-07	9	LOC101683501	PBMC
8.250899703286e-11	0.625495	0.5	0.16	1.18136381951649e-06	9	CHD9	PBMC
8.27552717082836e-11	0.796749	0.595	0.227	1.1848899803192e-06	9	PTBP3	PBMC
1.65042168681393e-10	0.77224	0.5	0.173	2.36307377118019e-06	9	LAMP3	PBMC
2.1167268362533e-10	0.736293	0.619	0.256	3.03072948414748e-06	9	TNRC6B	PBMC
2.67810210900716e-10	0.715292	0.5	0.172	3.83450659967646e-06	9	UTRN	PBMC
4.39792189579775e-10	1.04328	0.595	0.256	6.29694457040322e-06	9	LOC101681817	PBMC
7.27346482668291e-10	0.800035	0.595	0.243	1.04141469388446e-05	9	EML4	PBMC
1.24322953745473e-09	0.725395	0.619	0.292	1.78005605172769e-05	9	AKAP13	PBMC
2.93802524515608e-09	0.912789	0.619	0.292	4.20666454601448e-05	9	CCNL1	PBMC
3.02761846045086e-09	0.719552	0.5	0.18	4.33494411167354e-05	9	JMJD1C	PBMC
3.65187424723728e-09	0.829718	0.548	0.227	5.22875354719434e-05	9	SMCHD1	PBMC
7.07940166596278e-09	0.842172	0.595	0.277	0.000101363	9	SSH2	PBMC
5.69768453475321e-08	0.649491	0.548	0.248	0.000815794	9	RNF213	PBMC
6.38335653754138e-08	0.674928	0.548	0.244	0.000913969	9	LOC123386909	PBMC
2.31549604178166e-07	0.619474	0.595	0.292	0.00331533	9	IQGAP1	PBMC
2.63564126457963e-07	0.528305	0.548	0.241	0.00377371	9	PPP1R12A	PBMC
2.71454035536137e-07	0.534333	0.5	0.212	0.00388668	9	FNBP1	PBMC
8.7298161246067e-07	0.680877	0.5	0.233	0.0124994	9	CELF2	PBMC
8.79857024741554e-07	0.621997	0.667	0.397	0.0125978	9	SF3B1	PBMC
1.03261919152308e-06	0.632363	0.69	0.409	0.014785	9	TRA2B	PBMC
3.66872674810362e-06	0.532371	0.571	0.267	0.0525288	9	SNX2	PBMC
5.40799325030514e-06	0.659428	0.595	0.364	0.0774316	9	RBM39	PBMC
9.84916866022698e-06	0.634525	0.595	0.384	0.14102	9	EIF4E3	PBMC
1.262653304737e-05	0.6511	0.548	0.286	0.180787	9	ATRX	PBMC
1.35350799043216e-05	0.630757	0.667	0.462	0.193795	9	HNRNPA2B1	PBMC
1.4245674047739e-05	0.638225	0.714	0.491	0.20397	9	RESF1	PBMC
2.28189668150869e-05	0.633204	0.5	0.271	0.326722	9	HERPUD1	PBMC
4.07413014424859e-05	0.537685	0.619	0.428	0.583334	9	FUS	PBMC
6.13514348658032e-05	0.606102	0.524	0.298	0.87843	9	ARID4B	PBMC
0.0003107	0.630326	0.571	0.403	1	9	CHD2	PBMC
0.000991787	0.418647	0.524	0.345	1	9	EWSR1	PBMC
0.0011543	0.563271	0.5	0.341	1	9	SFPQ	PBMC
0.00131898	0.53161	0.595	0.463	1	9	CD47	PBMC
0.00147852	0.548253	0.5	0.329	1	9	ZFP36L1	PBMC
0.00174202	0.252017	0.881	0.563	1	9	LOC101670362	PBMC
0.00185942	0.506015	0.571	0.402	1	9	TRIM22	PBMC
0.00200964	0.523098	0.548	0.395	1	9	GNG2	PBMC
0.00413235	0.435908	0.69	0.569	1	9	EZR	PBMC
0.00584016	0.461042	0.548	0.405	1	9	SCML4	PBMC
0.00710694	0.351962	0.5	0.351	1	9	ARGLU1	PBMC
0.00977492	0.282064	1	0.969	1	9	MT-COX3	PBMC
0	6.29904	1	0.014	0	10	LYZ	PBMC
0	3.35326	0.96	0.002	0	10	LOC101687145	PBMC
0	2.78574	0.92	0.007	0	10	S100A4	PBMC
0	2.44815	0.84	0.002	0	10	CFD	PBMC
0	1.70901	0.84	0.003	0	10	PILRA	PBMC
0	1.59831	0.88	0.003	0	10	LOC101688388	PBMC
0	1.37797	0.6	0	0	10	LOC101672794	PBMC
0	1.23644	0.52	0.001	0	10	CXCL14	PBMC
0	1.21412	0.52	0	0	10	BPI	PBMC
0	0.970854	0.52	0	0	10	SMPDL3A	PBMC
0	0.748461	0.68	0	0	10	AIF1	PBMC
0	0.604071	0.52	0	0	10	TNFSF13	PBMC
3.3927519566069e-278	3.04836	1	0.017	4.85774225146975e-274	10	FCER1G	PBMC
1.73403397240438e-175	3.0149	1	0.029	2.48278984168859e-171	10	LOC101674756	PBMC
3.91360964612706e-151	1.06309	0.68	0.015	5.60350629132473e-147	10	FABP5	PBMC
2.86057037551384e-124	2.85777	0.96	0.04	4.09576466366072e-120	10	LOC101685363	PBMC
2.4706654438113e-94	1.44751	0.8	0.035	3.53749878244901e-90	10	HSPB1	PBMC
1.4178898381358e-82	2.01847	0.92	0.052	2.03013467024284e-78	10	S100A6	PBMC
1.24597593322128e-81	0.974529	0.76	0.035	1.78398834118622e-77	10	SNX10	PBMC
1.73424195696976e-65	1.57429	0.84	0.058	2.4830876339893e-61	10	LST1	PBMC
2.50419597503049e-53	0.734119	0.56	0.029	3.58550779704865e-49	10	ZEB2	PBMC
2.41536259926515e-49	0.732612	0.68	0.046	3.45831616962784e-45	10	GRN	PBMC
5.20327996794655e-49	1.72411	0.88	0.086	7.45005625810587e-45	10	LOC106003381	PBMC
8.93791071287003e-41	0.947994	0.64	0.051	1.27973005586873e-36	10	ANXA1	PBMC
1.48320542418819e-38	1.69436	0.92	0.124	2.12365352635266e-34	10	SPI1	PBMC
3.15510159535123e-38	0.68904	0.56	0.041	4.51747446422389e-34	10	PDXK	PBMC
2.94840896222274e-37	2.16945	0.88	0.118	4.22153195211052e-33	10	LOC101673853	PBMC
1.62705830135979e-31	1.97305	0.96	0.192	2.32962207588694e-27	10	PRDX5	PBMC
3.1484207010863e-29	0.797936	0.56	0.054	4.50790875981536e-25	10	KCTD12	PBMC
2.22984456320491e-25	0.614967	0.6	0.069	3.19269144559679e-21	10	HRAS	PBMC
6.46560125778145e-24	0.883789	0.8	0.134	9.25744788089148e-20	10	NPC2	PBMC
9.77934290516085e-24	0.853677	0.68	0.097	1.40020631716093e-19	10	UNC93B1	PBMC
4.35138417723701e-23	0.99465	0.76	0.122	6.23031186496795e-19	10	LY86	PBMC
1.70158364682302e-22	1.2713	0.76	0.135	2.43632746552119e-18	10	CTSZ	PBMC
1.24040115524392e-21	0.875059	0.84	0.163	1.77600637407825e-17	10	GLRX5	PBMC
4.52619335827047e-21	0.752874	0.68	0.106	6.48060365037166e-17	10	ATG3	PBMC
6.63347723656837e-20	1.95074	1	0.521	9.49781270731859e-16	10	LOC101672987	PBMC
2.12797413339752e-19	0.684691	0.52	0.068	3.04683336419856e-15	10	LRPAP1	PBMC
3.12937174688482e-18	0.831339	0.64	0.112	4.48063446718968e-14	10	EIF4EBP1	PBMC
1.33074959034057e-17	1.81969	0.88	0.321	1.90536726344963e-13	10	LOC101684668	PBMC
1.55057407881735e-17	0.783428	0.8	0.167	2.22011196605068e-13	10	RNASET2	PBMC
1.60847506078775e-17	1.38022	0.84	0.223	2.3030145920359e-13	10	CTSS	PBMC
4.51129125405604e-17	0.977785	0.8	0.187	6.45926681755744e-13	10	MSRB1	PBMC
1.46080449025305e-16	0.632013	0.6	0.103	2.09157986914432e-12	10	GUSB	PBMC
3.9817458029152e-16	0.820146	0.68	0.138	5.70106364061398e-12	10	TSPO	PBMC
5.79066069578237e-16	1.77439	1	0.932	8.2910679842212e-12	10	FTL	PBMC
1.00265991810589e-15	1.49953	1	0.797	1.43560847074401e-11	10	LOC123386996	PBMC
1.14019791964748e-15	0.714125	0.52	0.084	1.63253538135127e-11	10	CEBPB	PBMC
1.77749492828746e-15	1.7515	1	0.934	2.54501723832199e-11	10	GPX1	PBMC
5.92408785377971e-15	0.7604	0.64	0.134	8.48210898904179e-11	10	DYNLL1	PBMC
4.29822662432291e-14	0.758661	0.72	0.173	6.15420088070554e-10	10	IFNGR2	PBMC
5.69906913606213e-14	0.707789	0.64	0.135	8.15992718901375e-10	10	FCGRT	PBMC
8.01905464025292e-14	0.741969	0.72	0.176	1.14816824339141e-09	10	LAMP1	PBMC
9.14296498978276e-14	0.6311	0.6	0.119	1.3090897272371e-09	10	GRINA	PBMC
9.59839951994217e-14	1.03088	0.64	0.147	1.37429884326532e-09	10	LOC101688243	PBMC
1.12336523204128e-13	1.11335	0.92	0.352	1.6084343392367e-09	10	UCP2	PBMC
2.86813197131181e-13	1.37294	0.96	0.386	4.10659135652425e-09	10	SRGN	PBMC
8.60953696654846e-13	1.10392	0.84	0.301	1.23271350287041e-08	10	TALDO1	PBMC
1.24031112407859e-12	0.995333	0.92	0.378	1.77587746745573e-08	10	PRELID1	PBMC
3.85857616152252e-12	0.664475	0.72	0.189	5.52470934806794e-08	10	ATP6V0B	PBMC
4.5779487743541e-12	0.81166	0.76	0.235	6.5547070551202e-08	10	PKM	PBMC
8.04863413722649e-12	1.09613	1	0.67	1.15240343576809e-07	10	GAPDH	PBMC
8.38577992600222e-12	1.0361	0.88	0.387	1.200675969805e-07	10	ATP6V0C	PBMC
1.15416659781967e-11	0.815361	0.88	0.364	1.6525357347582e-07	10	LAMTOR2	PBMC
1.19278862766863e-11	0.916866	0.76	0.235	1.70783475709594e-07	10	PGAM1	PBMC
1.71208170139005e-11	1.08961	1	0.445	2.45135858005027e-07	10	ALDOA	PBMC
1.99510596203295e-11	0.830762	0.8	0.281	2.85659271643878e-07	10	ATP6V1G1	PBMC
2.08277815759729e-11	0.596346	0.52	0.104	2.9821217660478e-07	10	CD83	PBMC
4.5685038444483e-11	0.742135	0.68	0.191	6.54118380448108e-07	10	LOC101673784	PBMC
5.95944552261584e-11	0.857485	0.72	0.24	8.53273409928136e-07	10	RAC1	PBMC
9.61870358336185e-11	0.733609	0.56	0.129	1.37720597906575e-06	10	LGALS3	PBMC
1.32612545918947e-10	0.748878	0.84	0.315	1.89874643246748e-06	10	ATP6V1F	PBMC
1.35379779186501e-10	0.84622	0.72	0.211	1.93836767839232e-06	10	IFI30	PBMC
1.95815649612122e-10	1.5009	0.84	0.412	2.80368847114637e-06	10	SAT1	PBMC
5.22398090107215e-10	0.713532	0.76	0.243	7.47969585415511e-06	10	ITGB2	PBMC
6.73360961412786e-10	0.633524	0.76	0.237	9.64118224550827e-06	10	RGS19	PBMC
7.66085033642112e-10	0.777917	0.8	0.32	1.09688055116878e-05	10	RHOG	PBMC
1.95461358489578e-09	0.747198	0.76	0.272	2.79861573085378e-05	10	TKT	PBMC
2.64780280301206e-09	0.807605	0.92	0.455	3.79112405335266e-05	10	RNASEK	PBMC
4.62861907654064e-09	0.614326	0.56	0.147	6.62725679379088e-05	10	JUN	PBMC
7.67298840411696e-09	0.805497	1	0.682	0.000109862	10	MYL6	PBMC
8.207324134273e-09	1.0137	0.96	0.499	0.000117512	10	DUSP1	PBMC
1.30266912266235e-08	0.989089	0.92	0.473	0.000186516	10	COTL1	PBMC
1.39352061934321e-08	0.71399	0.64	0.202	0.000199524	10	FLNA	PBMC
1.74580531733433e-08	0.734492	1	0.989	0.000249964	10	TMSB4X	PBMC
2.06004988710834e-08	0.848246	0.96	0.707	0.000294958	10	LOC101675535	PBMC
2.16569109503501e-08	0.945371	0.88	0.426	0.000310084	10	CAPG	PBMC
5.44869185106708e-08	0.76946	1	0.995	0.000780144	10	RPS9	PBMC
8.99624795959185e-08	0.77658	0.96	0.656	0.00128808	10	OAZ1	PBMC
9.7300389990894e-08	0.527785	0.76	0.275	0.00139315	10	GNAS	PBMC
1.64558981685897e-07	0.711257	0.72	0.31	0.00235615	10	SNX3	PBMC
1.97201047122368e-07	0.610558	0.72	0.278	0.00282352	10	PTMS	PBMC
1.97290454026646e-07	0.425486	0.52	0.144	0.00282481	10	LMO2	PBMC
2.19726304978059e-07	0.787897	0.88	0.512	0.00314604	10	BBLN	PBMC
2.33302186289047e-07	1.06398	0.92	0.659	0.00334042	10	VIM	PBMC
5.00864438619441e-07	0.539372	0.56	0.176	0.00717138	10	SYK	PBMC
6.75999312659203e-07	0.743628	1	0.982	0.00967896	10	ACTB	PBMC
9.13825779111369e-07	0.559357	0.52	0.172	0.0130842	10	RNF130	PBMC
9.88010645661673e-07	0.612812	0.68	0.273	0.0141463	10	LOC101669908	PBMC
1.08156490920584e-06	0.472277	0.56	0.182	0.0154858	10	LRRFIP1	PBMC
1.13698660748068e-06	0.585862	0.96	0.61	0.0162794	10	GNAI2	PBMC
1.15841558993422e-06	0.552525	0.68	0.272	0.0165862	10	DBI	PBMC
1.66280979157425e-06	0.487846	0.6	0.216	0.0238081	10	MCUB	PBMC
2.77780188297165e-06	0.549958	0.76	0.342	0.0397726	10	LOC101684324	PBMC
3.23198418835517e-06	0.523453	0.68	0.282	0.0462755	10	AURKAIP1	PBMC
4.43795614079881e-06	0.703856	0.6	0.225	0.0635427	10	LOC101675687	PBMC
4.85470304272233e-06	0.681219	0.92	0.752	0.0695096	10	MT-ND4	PBMC
5.34086625029935e-06	0.648468	0.52	0.193	0.0764705	10	LOC101686692	PBMC
5.38141204756387e-06	0.492612	0.76	0.333	0.0770511	10	SEM1	PBMC
5.66040132087212e-06	0.38987	0.52	0.173	0.0810456	10	PAGR1	PBMC
6.80790320206011e-06	0.495635	0.56	0.201	0.0974756	10	NAAA	PBMC
8.5805373369041e-06	0.615944	0.68	0.301	0.122856	10	HSBP1	PBMC
1.10724711211105e-05	0.531452	0.76	0.39	0.158536	10	EIF4A1	PBMC
1.30713676975544e-05	0.474672	0.6	0.23	0.187156	10	NDUFS8	PBMC
1.40921042027807e-05	0.382024	0.68	0.271	0.201771	10	NDUFB7	PBMC
1.6558393360955e-05	0.682281	0.68	0.326	0.237083	10	LOC101680223	PBMC
1.88515181206314e-05	0.538677	0.64	0.285	0.269916	10	LOC101676300	PBMC
2.08867659946865e-05	0.603251	0.84	0.48	0.299057	10	CLIC1	PBMC
2.43332448194794e-05	0.512844	0.96	0.887	0.348403	10	SERF2	PBMC
2.57838473093594e-05	0.514121	0.52	0.199	0.369173	10	RNH1	PBMC
2.66616835999542e-05	0.371367	0.6	0.233	0.381742	10	NDUFA3	PBMC
3.09343244864883e-05	0.676093	0.68	0.326	0.442918	10	ANXA2	PBMC
3.10659090913128e-05	0.456892	0.68	0.3	0.444802	10	LOC101686987	PBMC
3.12838490427247e-05	0.563563	0.68	0.357	0.447922	10	LOC101673923	PBMC
3.25638090875962e-05	0.573428	0.64	0.303	0.466249	10	SRP14	PBMC
3.44450217704199e-05	0.48643	0.6	0.243	0.493184	10	TXN	PBMC
3.52236708666272e-05	0.359433	0.56	0.211	0.504333	10	CD63	PBMC
4.05056304480539e-05	0.681621	0.84	0.581	0.57996	10	KLF6	PBMC
5.19514490996029e-05	0.538788	0.96	0.684	0.743841	10	ARPC2	PBMC
5.20418285807889e-05	0.808646	0.8	0.536	0.745135	10	CD81	PBMC
6.84152645179689e-05	0.355728	0.68	0.294	0.97957	10	NDUFB11	PBMC
7.22123763387199e-05	0.559274	0.6	0.316	1	10	SEC61G	PBMC
8.60511592838301e-05	0.538628	1	0.655	1	10	ARPC1B	PBMC
9.70426394965812e-05	0.350918	0.56	0.226	1	10	LOC101678158	PBMC
0.000100896	0.394143	0.64	0.289	1	10	NDUFS7	PBMC
0.000107353	0.745881	0.96	0.703	1	10	FOS	PBMC
0.000110582	0.610022	0.88	0.556	1	10	JUNB	PBMC
0.000117183	0.460583	0.72	0.356	1	10	ATP5IF1	PBMC
0.000126282	0.5442	0.88	0.523	1	10	CDC42	PBMC
0.000139685	0.368728	0.52	0.21	1	10	LDHA	PBMC
0.000168787	0.38715	0.64	0.287	1	10	CTSB	PBMC
0.000186086	0.507128	0.72	0.379	1	10	NDUFA4	PBMC
0.00018784	0.601352	0.6	0.278	1	10	S100A11	PBMC
0.000213043	0.441909	0.68	0.336	1	10	LCP1	PBMC
0.00022728	0.299397	0.52	0.206	1	10	PSENEN	PBMC
0.000241673	0.393032	0.52	0.219	1	10	EHD1	PBMC
0.000260329	0.404035	0.64	0.316	1	10	NDUFA2	PBMC
0.000261174	0.714554	1	0.999	1	10	TMSB10	PBMC
0.000305982	0.393107	1	0.997	1	10	MT-COX1	PBMC
0.000312041	0.776522	0.64	0.419	1	10	ENO1	PBMC
0.00034848	0.423719	0.96	0.815	1	10	LOC101680163	PBMC
0.000479472	0.436289	0.68	0.36	1	10	LOC101681748	PBMC
0.000479502	0.572641	0.92	0.788	1	10	ACTG1	PBMC
0.000494017	0.45064	0.52	0.233	1	10	HMGB2	PBMC
0.000502139	0.513727	0.76	0.453	1	10	GNB2	PBMC
0.000532123	0.314555	0.72	0.34	1	10	DEK	PBMC
0.00054024	0.392397	0.64	0.321	1	10	ARPC5	PBMC
0.000672733	0.328298	0.56	0.257	1	10	BRI3	PBMC
0.000708548	0.401654	1	0.734	1	10	PXDNL	PBMC
0.000781301	0.359185	0.92	0.512	1	10	PSME1	PBMC
0.00084435	0.407287	0.64	0.332	1	10	MSN	PBMC
0.00103264	0.348633	0.64	0.334	1	10	MICOS10	PBMC
0.00106352	0.429533	0.56	0.283	1	10	BCAP31	PBMC
0.00113502	0.410194	0.88	0.511	1	10	EMP3	PBMC
0.00119644	0.525298	0.72	0.427	1	10	LGALS1	PBMC
0.00124284	0.413748	1	0.868	1	10	LOC101686884	PBMC
0.00141429	0.460469	1	0.91	1	10	FTH1	PBMC
0.00146869	0.392844	0.76	0.492	1	10	TPI1	PBMC
0.00157128	0.386404	1	0.918	1	10	CFL1	PBMC
0.00204513	0.381616	0.88	0.618	1	10	SSR2	PBMC
0.00213781	0.366108	0.56	0.303	1	10	TMEM179B	PBMC
0.00229074	0.355344	0.72	0.429	1	10	IER2	PBMC
0.00257867	0.369297	0.52	0.257	1	10	AP2S1	PBMC
0.00272206	0.423622	0.84	0.583	1	10	ATP5F1D	PBMC
0.00278137	0.277153	0.64	0.331	1	10	CD44	PBMC
0.00283373	0.360203	1	0.907	1	10	SLC25A6	PBMC
0.00300482	0.325436	0.6	0.328	1	10	RBX1	PBMC
0.00308845	0.405296	0.56	0.3	1	10	AHNAK	PBMC
0.00352506	0.34794	0.68	0.406	1	10	SLC25A3	PBMC
0.0039961	0.354409	0.72	0.447	1	10	VAMP8	PBMC
0.00508268	0.303622	0.6	0.339	1	10	RABAC1	PBMC
0.00626888	0.292793	0.56	0.31	1	10	ATP5MJ	PBMC
0.0068748	0.282676	0.76	0.467	1	10	TMBIM6	PBMC
0.00766183	0.282202	0.68	0.413	1	10	PGLS	PBMC
0.00865055	0.328722	0.6	0.385	1	10	ATP5MC3	PBMC
0.00987082	0.505171	0.96	0.762	1	10	ZFP36	PBMC
0	2.69055	0.833	0.005	0	11	S100A8	PBMC
0	2.67642	0.958	0.002	0	11	S100A9	PBMC
0	1.48004	0.708	0.001	0	11	G0S2	PBMC
0	0.92763	0.667	0.004	0	11	LOC101688388	PBMC
0	0.699718	0.5	0	0	11	ACOD1	PBMC
0	0.697734	0.5	0.001	0	11	UPP1	PBMC
0	0.622326	0.5	0.001	0	11	SERPINA1	PBMC
1.98005753561468e-225	0.61191	0.5	0.004	2.8350463794931e-221	11	PILRA	PBMC
4.30821126037591e-186	0.759472	0.625	0.009	6.16849688260622e-182	11	MARCKS	PBMC
1.03234325167139e-180	1.86825	0.833	0.017	1.4781090677431e-176	11	FCER1G	PBMC
2.94747027485948e-169	0.689828	0.542	0.007	4.2201879395438e-165	11	CDKN1A	PBMC
3.54734002151167e-151	2.25449	0.958	0.029	5.0790814428004e-147	11	LOC101674756	PBMC
1.20490139382841e-86	1.23402	0.667	0.025	1.72517781568351e-82	11	CEBPD	PBMC
2.18085698666471e-80	1.108	0.625	0.024	3.12255103350654e-76	11	NAMPT	PBMC
6.08027454450971e-70	2.20048	0.875	0.058	8.705737092829e-66	11	LST1	PBMC
1.23670810864834e-56	0.75141	0.667	0.038	1.77071866996269e-52	11	NADK	PBMC
1.36282537549174e-53	0.868416	0.542	0.027	1.95129337262908e-49	11	SAMSN1	PBMC
6.83550710373021e-49	0.972414	0.625	0.039	9.78707907112091e-45	11	DENND5A	PBMC
1.38605162497107e-47	1.43483	0.625	0.041	1.98454871663358e-43	11	LOC101685363	PBMC
7.88554451906611e-45	2.36497	0.833	0.086	1.12905226423989e-40	11	LOC106003381	PBMC
1.34472986038942e-42	2.22609	0.917	0.112	1.92538421410557e-38	11	SOD2	PBMC
1.03095558497069e-40	0.694279	0.5	0.03	1.47612220656104e-36	11	LOC101688264	PBMC
1.9235878950379e-40	0.824278	0.625	0.047	2.75419314811527e-36	11	GRN	PBMC
1.93218029208532e-30	1.19071	0.708	0.083	2.76649574220776e-26	11	CEBPB	PBMC
5.5828792640982e-29	1.21691	0.75	0.1	7.99356653033581e-25	11	XPO6	PBMC
2.18680026765921e-23	0.614422	0.542	0.059	3.13106062323445e-19	11	MAPKAPK2	PBMC
1.73418771655905e-22	1.00067	0.583	0.074	2.48300997256924e-18	11	MXD1	PBMC
2.831246407105e-22	1.99516	0.833	0.193	4.05377860569293e-18	11	PRDX5	PBMC
4.90777974210825e-20	1.27354	0.75	0.147	7.0269590347506e-16	11	LYN	PBMC
5.96521838703525e-20	1.10179	0.625	0.098	8.54099968655707e-16	11	SORL1	PBMC
2.42388234592911e-19	0.573719	0.5	0.061	3.4705147429013e-15	11	RASA2	PBMC
1.38790762338427e-18	1.97605	1	0.521	1.98720613516159e-14	11	LOC101672987	PBMC
1.79332711802822e-18	2.2538	0.958	0.386	2.56768576759281e-14	11	SRGN	PBMC
2.43992674215541e-18	0.493174	0.5	0.062	3.49348710941811e-14	11	NEDD9	PBMC
5.12924243952498e-18	1.44398	0.667	0.125	7.34404932491187e-14	11	SPI1	PBMC
6.86664634972173e-18	2.87502	1	0.797	9.83166424353157e-14	11	LOC123386996	PBMC
4.59691738025928e-17	0.901496	0.5	0.069	6.58186630505524e-13	11	GADD45A	PBMC
1.173764278773e-16	0.525268	0.5	0.069	1.68059569434719e-12	11	HRAS	PBMC
1.18438975964478e-16	2.03304	0.875	0.301	1.6958092578594e-12	11	ARHGAP15	PBMC
1.56228992032748e-16	0.835277	0.542	0.086	2.23688670792488e-12	11	PREX1	PBMC
2.26170658341717e-16	0.734013	0.5	0.071	3.23831148613671e-12	11	GLIPR2	PBMC
1.27095744292696e-15	1.49629	0.667	0.147	1.81975686678282e-11	11	LOC101688243	PBMC
1.33264849921004e-15	1.02562	0.708	0.168	1.90808612116894e-11	11	RTF2	PBMC
8.95932544399668e-15	0.892342	0.583	0.108	1.28279621707145e-10	11	CHST11	PBMC
6.36864185212944e-14	0.95109	0.625	0.129	9.11862140387894e-10	11	LGALS3	PBMC
6.4090314116698e-14	0.615004	0.5	0.082	9.17645117522882e-10	11	ASPH	PBMC
9.51554776020065e-14	1.21877	0.708	0.191	1.36243612830553e-09	11	LOC101673784	PBMC
1.30611772202717e-13	1.27357	1	0.931	1.8700993543985e-09	11	SH3BGRL3	PBMC
1.36378190192941e-13	1.66965	1	0.932	1.95266292718252e-09	11	FTL	PBMC
1.04861451999515e-12	1.74815	0.875	0.412	1.50140626972905e-08	11	SAT1	PBMC
2.43173072596325e-12	0.98722	0.542	0.119	3.48175205343418e-08	11	GRINA	PBMC
2.91883880014319e-12	1.21209	0.833	0.336	4.17919339404503e-08	11	LCP1	PBMC
6.47060331445033e-12	1.08446	0.667	0.188	9.26460982562998e-08	11	MSRB1	PBMC
9.93211959274009e-12	0.984916	0.708	0.225	1.42208088328853e-07	11	LOC101690142	PBMC
1.02273732284464e-11	1.01024	0.667	0.191	1.46435529884896e-07	11	GSTP1	PBMC
1.4910410560598e-11	0.997342	0.625	0.173	2.13487258406643e-07	11	CHMP4B	PBMC
7.26124099105525e-11	1.05355	0.625	0.173	1.03966448509929e-06	11	IFNGR2	PBMC
3.04730876339873e-10	1.41688	0.875	0.474	4.3631366874343e-06	11	COTL1	PBMC
3.49853501212945e-10	1.2633	0.833	0.426	5.00920243036694e-06	11	CAPG	PBMC
8.23683380214192e-10	1.05551	0.708	0.256	1.17934986379068e-05	11	BRI3	PBMC
1.67392786444723e-09	0.812868	0.583	0.16	2.39672991631555e-05	11	SH2D3C	PBMC
3.63488629255606e-09	1.05475	1	0.982	5.20443019368177e-05	11	ACTB	PBMC
3.76753008054838e-09	1.0917	0.75	0.331	5.39434956932917e-05	11	PTPN1	PBMC
6.1280349114023e-09	1.07175	0.917	0.611	8.77412038614582e-05	11	GNAI2	PBMC
7.75018030064932e-09	1.01024	0.667	0.242	0.000110967	11	TXN	PBMC
8.11456559816601e-09	1.19394	0.875	0.682	0.000116184	11	MYL6	PBMC
9.30792714994641e-09	1.08264	0.958	0.772	0.000133271	11	GMFG	PBMC
2.4421348614644e-08	1.18322	0.625	0.233	0.000349665	11	HMGB2	PBMC
6.85939758192729e-08	0.935137	0.875	0.502	0.000982129	11	RIPOR2	PBMC
8.55747182819083e-08	1.36525	0.917	0.758	0.00122526	11	ITM2B	PBMC
7.1460990889569e-07	0.879686	0.875	0.707	0.0102318	11	LOC101675535	PBMC
9.94382808888297e-07	0.680529	0.583	0.219	0.0142376	11	EHD1	PBMC
1.77038601294271e-06	0.462223	1	1	0.0253484	11	LOC123387558	PBMC
2.06573873885108e-06	0.80536	0.5	0.181	0.0295772	11	JMJD1C	PBMC
2.07061980101317e-06	0.666007	0.708	0.339	0.0296471	11	CDKN2D	PBMC
2.96832713845405e-06	0.698438	0.625	0.302	0.0425005	11	TALDO1	PBMC
3.52645645636206e-06	0.638205	0.542	0.204	0.0504918	11	LOC101674359	PBMC
3.54556889053355e-06	0.621908	1	1	0.0507655	11	LOC106005570	PBMC
1.62000522208395e-05	0.56015	0.625	0.281	0.231952	11	ATP6V1G1	PBMC
1.76653815203955e-05	0.90162	0.833	0.556	0.252933	11	JUNB	PBMC
2.10496203472974e-05	0.51258	0.542	0.212	0.301388	11	IFI30	PBMC
3.62843119882464e-05	0.823382	0.917	0.67	0.519519	11	GAPDH	PBMC
4.84361138824412e-05	1.09894	0.75	0.5	0.693508	11	DUSP1	PBMC
6.00930320924834e-05	0.571731	0.5	0.206	0.860412	11	LAMTOR4	PBMC
6.74609402697596e-05	0.654225	0.917	0.734	0.965906	11	PXDNL	PBMC
6.79666181349241e-05	0.89656	0.75	0.601	0.973146	11	BTG2	PBMC
7.96765468488976e-05	0.695041	1	0.989	1	11	TMSB4X	PBMC
9.13786332271472e-05	0.894028	0.583	0.322	1	11	LOC101684668	PBMC
0.000161896	0.647211	0.5	0.236	1	11	PKM	PBMC
0.000166557	0.8048	0.625	0.364	1	11	LAMTOR2	PBMC
0.000208061	0.819663	0.917	0.762	1	11	ZFP36	PBMC
0.00025965	0.793098	0.542	0.278	1	11	SSH2	PBMC
0.000265616	0.577131	0.542	0.267	1	11	GPCPD1	PBMC
0.0003218	0.515058	0.542	0.258	1	11	IRF1	PBMC
0.00044565	0.79257	1	0.917	1	11	LOC101675486	PBMC
0.00100268	0.461172	1	0.898	1	11	EIF1	PBMC
0.00102094	0.44906	1	0.934	1	11	GPX1	PBMC
0.00107513	0.492991	0.833	0.657	1	11	OAZ1	PBMC
0.0011046	0.597412	0.583	0.379	1	11	PRELID1	PBMC
0.00118373	0.811729	0.583	0.366	1	11	ARL6IP1	PBMC
0.00191548	0.7528	0.583	0.395	1	11	GNG2	PBMC
0.00198514	0.566341	0.708	0.577	1	11	TPM3	PBMC
0.00259026	0.606056	0.583	0.357	1	11	SP100	PBMC
0.0037029	0.408102	0.5	0.282	1	11	CFLAR	PBMC
0.00413089	0.403272	1	0.988	1	11	LOC123387559	PBMC
0.00466036	0.547422	0.625	0.5	1	11	ATP6V0E1	PBMC
0.0047608	0.531478	0.792	0.655	1	11	PNRC1	PBMC
0.0072525	0.48522	0.5	0.311	1	11	SNX3	PBMC
0.0081089	0.392941	0.5	0.295	1	11	ITGB7	PBMC
0.00819093	0.369883	0.5	0.283	1	11	SLC9A3R1	PBMC
0.0084529	0.483014	0.5	0.321	1	11	RHOG	PBMC
0.00846278	0.28833	1	0.91	1	11	FTH1	PBMC
0.00862511	0.343942	0.5	0.287	1	11	CTSB	PBMC
0	3.37398	0.75	0.002	0	12	JCHAIN	PBMC
0	0.873928	0.667	0	0	12	TNFRSF17	PBMC
6.6275365554582e-212	2.64383	0.917	0.018	9.48930684010505e-208	12	TXNDC5	PBMC
1.94981286180567e-145	3.82592	1	0.035	2.79174205553336e-141	12	MZB1	PBMC
1.13611246099957e-100	0.919234	0.542	0.014	1.62668582165919e-96	12	DERL3	PBMC
2.21517310626354e-94	1.38598	0.792	0.033	3.17168485354813e-90	12	LOC106005645	PBMC
1.19987810175857e-78	0.849061	0.542	0.018	1.71798546609792e-74	12	SPATS2	PBMC
8.64489568350682e-78	1.13974	0.583	0.021	1.23777616396451e-73	12	FKBP11	PBMC
6.20371357899765e-60	1.19621	0.792	0.053	8.88247710240884e-56	12	RRBP1	PBMC
8.23695480648518e-49	0.867714	0.5	0.025	1.17936718919255e-44	12	CD70	PBMC
8.23838509241974e-45	1.51687	0.792	0.073	1.17957197753266e-40	12	LMAN1	PBMC
1.92013309344758e-43	2.51064	0.792	0.078	2.74924656319825e-39	12	AQP3	PBMC
3.42850288410607e-41	3.30462	0.583	0.04	4.90893042946307e-37	12	LOC101685311	PBMC
3.61969928495626e-36	1.40533	0.875	0.11	5.18268543620037e-32	12	SEC11C	PBMC
8.20017271936876e-34	1.69321	0.708	0.077	1.17410072995922e-29	12	LOC101692175	PBMC
1.51631951079534e-30	1.43968	0.875	0.138	2.17106627555676e-26	12	PDIA6	PBMC
1.4093914144137e-29	1.37779	0.833	0.127	2.01796662715753e-25	12	SSR3	PBMC
2.31613733282769e-26	1.07609	0.708	0.098	3.31624543314269e-22	12	DNAJC3	PBMC
4.28504823033142e-26	0.704934	0.625	0.071	6.13533205618852e-22	12	SND1	PBMC
4.77728746000233e-26	0.729352	0.542	0.054	6.84012018523134e-22	12	SEC61A1	PBMC
8.3250328396329e-25	2.7172	1	0.29	1.19197820197864e-20	12	HSP90B1	PBMC
1.58095176176716e-24	0.863511	0.583	0.067	2.26360673249823e-20	12	TPST1	PBMC
2.5099497642663e-24	0.615102	0.542	0.057	3.59374607247649e-20	12	OGFRL1	PBMC
3.33317468964411e-24	1.06617	0.708	0.107	4.77243952063244e-20	12	OSTC	PBMC
9.16648726717482e-24	0.730164	0.625	0.079	1.31245764691409e-19	12	SLC35B1	PBMC
2.03596043970733e-21	1.39927	0.958	0.282	2.91508815757296e-17	12	SUB1	PBMC
2.5641071402551e-21	0.642131	0.542	0.065	3.67128860341726e-17	12	PHPT1	PBMC
4.12393502543782e-21	0.854149	0.583	0.078	5.90465016942186e-17	12	KHDRBS3	PBMC
4.14280167297161e-21	0.821264	0.792	0.135	5.93166343536075e-17	12	CTSZ	PBMC
7.89420125260244e-21	0.640948	0.542	0.067	1.13029173534762e-16	12	STT3A	PBMC
1.70526245222071e-20	1.04431	0.708	0.123	2.44159477908961e-16	12	TECR	PBMC
4.65620741076748e-20	1.04203	0.75	0.14	6.66675777073688e-16	12	HM13	PBMC
1.00443357925524e-19	2.8212	0.5	0.06	1.43814799877765e-15	12	LOC123390518	PBMC
1.11113784562464e-19	0.817136	0.583	0.084	1.59092716736536e-15	12	TRAM1	PBMC
2.58490596069175e-19	0.749194	0.583	0.085	3.70106835451845e-15	12	LMAN2	PBMC
4.06898242246463e-19	0.858432	0.625	0.097	5.82596903248486e-15	12	PDIA4	PBMC
1.0862732146848e-18	0.675073	0.625	0.094	1.5553259887857e-14	12	TEX9	PBMC
2.5422703375778e-17	2.04164	1	0.523	3.6400226693439e-13	12	PPIB	PBMC
2.64999467056826e-17	1.47741	0.917	0.308	3.79426236931963e-13	12	MTDH	PBMC
2.885329591805e-17	0.602566	0.5	0.068	4.1312149095464e-13	12	KDELR2	PBMC
3.45639644702029e-17	0.755576	0.625	0.103	4.94886843284365e-13	12	TCF4	PBMC
3.66749190049492e-17	1.45816	0.917	0.31	5.25111490312863e-13	12	SEC61B	PBMC
5.89362084231974e-17	0.757167	0.667	0.124	8.43848632203341e-13	12	TMEM258	PBMC
7.75180347824789e-17	1.55947	0.875	0.269	1.10990322201553e-12	12	SDF2L1	PBMC
2.5757133608694e-16	3.99667	0.625	0.132	3.68790639009281e-12	12	LOC123390513	PBMC
2.89573393968219e-16	0.876731	0.792	0.182	4.14611185483696e-12	12	ZBP1	PBMC
4.25428984717707e-16	0.631353	0.5	0.074	6.09129220318812e-12	12	LOC101675764	PBMC
5.26955265074687e-16	0.737608	0.625	0.112	7.54494548533936e-12	12	EIF4EBP1	PBMC
6.22874465763867e-16	0.610367	0.542	0.085	8.91831660080704e-12	12	IDH2	PBMC
1.61041528053996e-15	1.10854	0.875	0.253	2.30579259867711e-11	12	ATP5MC1	PBMC
2.71204161491112e-15	1.12882	0.792	0.211	3.88310118422974e-11	12	SPCS3	PBMC
4.60696275568368e-15	0.790508	0.667	0.139	6.59624927358789e-11	12	XBP1	PBMC
4.8720780497433e-15	0.868352	0.583	0.109	6.97584135162246e-11	12	MANF	PBMC
5.32810301190037e-15	0.724493	0.5	0.08	7.62877789243895e-11	12	CRELD2	PBMC
1.06965410072417e-14	0.663416	0.667	0.134	1.53153074141686e-10	12	DYNLL1	PBMC
3.6164468104196e-14	1.01262	0.75	0.173	5.17802854315878e-10	12	LOC101676773	PBMC
2.02651558420902e-13	0.771733	0.625	0.133	2.90156501347048e-09	12	CANX	PBMC
8.99157326543917e-13	0.557126	0.583	0.115	1.28741346014558e-08	12	FAS	PBMC
1.24748861473495e-12	0.630547	0.583	0.122	1.7861541985775e-08	12	TMED2	PBMC
1.39687611334978e-12	1.03022	0.958	0.466	2.00004721909421e-08	12	TMBIM6	PBMC
1.90912362543691e-12	0.583501	0.542	0.106	2.73348320690057e-08	12	MRPL28	PBMC
2.06064416071703e-12	0.446671	0.5	0.087	2.95043030931465e-08	12	EHD4	PBMC
3.03245955620198e-12	1.0356	0.833	0.315	4.34187559257e-08	12	SEC61G	PBMC
3.32633921290013e-12	1.25861	0.833	0.354	4.76265248503041e-08	12	CALR	PBMC
5.60222618384379e-12	0.923484	0.75	0.234	8.02126745002753e-08	12	SERP1	PBMC
1.0238838091754e-11	0.662845	0.5	0.098	1.46599683797733e-07	12	CALM3	PBMC
1.02912765989356e-11	0.549354	0.708	0.172	1.47350498343561e-07	12	RPN2	PBMC
1.09210214631591e-11	0.818184	0.667	0.183	1.56367185309512e-07	12	SPCS2	PBMC
1.1068022541693e-11	6.04796	0.625	0.192	1.5847194675196e-07	12	LOC106004692	PBMC
1.26822409198157e-11	1.16489	0.875	0.419	1.81584325489921e-07	12	PDIA3	PBMC
1.44382414870795e-11	0.776851	0.75	0.211	2.06726741612005e-07	12	IFI30	PBMC
1.71425485552017e-11	1.08942	0.792	0.303	2.45447010213378e-07	12	HSPA5	PBMC
1.73851906583514e-11	1.16555	0.75	0.242	2.48921159846276e-07	12	TXN	PBMC
3.09694064156604e-11	2.28647	1	0.884	4.43419961059426e-07	12	CRIP1	PBMC
1.38182515467007e-10	0.475904	0.5	0.102	1.9784972564566e-06	12	DDRGK1	PBMC
1.43132033911985e-10	1.00561	0.875	0.419	2.0493644615518e-06	12	LOC101689659	PBMC
1.52325390112428e-10	1.13947	0.833	0.349	2.18099493562974e-06	12	SPCS1	PBMC
2.76451854218485e-10	0.587818	0.542	0.127	3.95823764870027e-06	12	P4HB	PBMC
3.97213864908084e-10	1.01386	1	0.617	5.68730811775395e-06	12	SSR2	PBMC
4.7836774387065e-10	0.607103	0.542	0.127	6.84926935673997e-06	12	CTSH	PBMC
6.99210152915827e-10	0.46908	0.5	0.108	1.00112909694488e-05	12	NDUFB5	PBMC
7.16099724731175e-10	0.614191	0.542	0.131	1.0253115858701e-05	12	TMED10	PBMC
1.062172543597e-09	0.642797	0.708	0.221	1.52081864792219e-05	12	RTN3	PBMC
1.20156931533581e-09	0.613813	0.583	0.151	1.72040694569782e-05	12	HUWE1	PBMC
4.22445711233196e-09	0.592272	0.5	0.124	6.0485776934369e-05	12	SSR1	PBMC
4.53842218327296e-09	0.586736	0.667	0.198	6.49811288201022e-05	12	LOC101691886	PBMC
5.31615713155347e-09	0.965999	0.792	0.359	7.61167378095825e-05	12	KRTCAP2	PBMC
6.80880470183023e-09	1.08604	0.917	0.479	9.74884657208052e-05	12	ITGA4	PBMC
6.83097447313806e-09	1.44734	0.75	0.308	9.78058925063907e-05	12	LOC106005408	PBMC
6.84074021967044e-09	0.43038	0.542	0.132	9.79457184652413e-05	12	UBE2S	PBMC
7.34024194134896e-09	0.560477	0.5	0.123	0.000105098	12	MYDGF	PBMC
9.09820242823632e-09	1.01021	0.917	0.571	0.000130268	12	NME2	PBMC
1.35099484897643e-08	0.763697	0.708	0.261	0.000193435	12	COPE	PBMC
1.8701921309375e-08	1.51869	0.833	0.466	0.000267774	12	LOC101676319	PBMC
2.85938293035692e-08	0.859181	0.792	0.355	0.000409406	12	RAN	PBMC
3.24743818099588e-08	1.14186	0.792	0.459	0.000464968	12	DDOST	PBMC
4.47669332073855e-08	0.769629	0.708	0.286	0.000640973	12	CTSB	PBMC
1.55960688810055e-07	0.403337	0.5	0.13	0.00223304	12	FCHSD2	PBMC
1.60542353398964e-07	0.521397	0.625	0.201	0.00229865	12	NAAA	PBMC
1.74967584873152e-07	0.711202	0.792	0.326	0.00250519	12	ANXA2	PBMC
1.77764168212053e-07	0.63441	0.708	0.279	0.00254523	12	SLC25A5	PBMC
2.91602399486453e-07	0.88201	1	0.907	0.00417516	12	SLC25A6	PBMC
5.32527178091147e-07	0.516741	0.5	0.15	0.00762472	12	SRP19	PBMC
5.38815607604929e-07	0.630932	0.792	0.326	0.00771476	12	TOP1	PBMC
5.65795310584894e-07	0.456699	0.542	0.16	0.00810106	12	PDCD4	PBMC
5.87236578775269e-07	0.953696	0.708	0.35	0.00840805	12	S100A10	PBMC
6.39366618502831e-07	0.398637	0.583	0.179	0.00915445	12	PRDX1	PBMC
8.28689799990303e-07	0.443205	0.5	0.146	0.0118652	12	REEP5	PBMC
9.2815810306438e-07	0.774111	0.75	0.378	0.0132894	12	PRELID1	PBMC
1.06845504443667e-06	0.875008	0.958	0.478	0.0152981	12	CD79A	PBMC
1.09671754919322e-06	0.512835	0.583	0.201	0.0157028	12	PSMA2	PBMC
1.11954052993849e-06	0.618445	1	0.997	0.0160296	12	MT-COX1	PBMC
1.22117685699853e-06	0.580128	0.75	0.326	0.0174848	12	LOC101680223	PBMC
1.24590272763382e-06	0.507781	0.708	0.269	0.0178388	12	AUP1	PBMC
1.33150644705701e-06	0.4097	0.5	0.148	0.0190645	12	PSMD4	PBMC
2.15822357403281e-06	0.763617	0.625	0.273	0.0309014	12	CDV3	PBMC
2.28681769268867e-06	0.681178	0.875	0.444	0.0327427	12	LOC101679783	PBMC
2.31610983662475e-06	0.572023	0.5	0.163	0.0331621	12	RPN1	PBMC
2.83493476691795e-06	1.17964	0.833	0.659	0.0405906	12	VIM	PBMC
2.96989095735646e-06	0.60421	1	0.981	0.0425229	12	MT-CYTB	PBMC
3.21081804296304e-06	0.709281	0.875	0.583	0.0459725	12	ATP5F1D	PBMC
3.69007256928081e-06	0.718148	0.625	0.271	0.0528345	12	MDH2	PBMC
4.27849510308714e-06	0.67713	0.875	0.535	0.0612595	12	ELOB	PBMC
5.2373062432231e-06	0.426227	0.542	0.182	0.0749878	12	SELENOS	PBMC
5.39256576676788e-06	0.431472	0.5	0.159	0.0772108	12	TMED3	PBMC
6.15517831440215e-06	0.58809	0.75	0.354	0.0881298	12	ATP5MG	PBMC
8.26244302019694e-06	0.41329	0.5	0.164	0.118302	12	IRF2	PBMC
8.90135597216229e-06	0.481459	0.542	0.198	0.12745	12	ATP5ME	PBMC
1.02570953733539e-05	0.516844	0.625	0.264	0.146861	12	NOL7	PBMC
1.06955086209405e-05	0.679406	0.917	0.689	0.153138	12	SSR4	PBMC
1.37278999324144e-05	0.563144	0.625	0.279	0.196556	12	LOC101674608	PBMC
1.39678215588357e-05	0.530817	0.75	0.37	0.199991	12	PSMB1	PBMC
2.20985460065809e-05	0.55852	0.625	0.264	0.316407	12	CDK2AP2	PBMC
2.32576631995457e-05	0.61664	0.75	0.39	0.333003	12	EIF4A1	PBMC
2.66219041373863e-05	0.545195	0.542	0.222	0.381172	12	NPTN	PBMC
4.60848592343483e-05	0.547481	0.917	0.998	0.659843	12	RPS2	PBMC
4.65931096269015e-05	0.608524	0.625	0.334	0.66712	12	SEM1	PBMC
5.22838034686209e-05	0.524757	0.875	0.521	0.748599	12	LOC101672987	PBMC
5.44602347298369e-05	0.425298	0.875	0.409	0.779762	12	LOC101690736	PBMC
6.09312020180511e-05	0.596782	0.708	0.366	0.872413	12	PSMA7	PBMC
6.09867629994973e-05	0.458481	0.542	0.217	0.873208	12	PHB1	PBMC
7.02163488855646e-05	0.414861	0.583	0.242	1	12	SOD1	PBMC
0.000101239	0.500816	0.583	0.267	1	12	PRDX4	PBMC
0.000108935	0.352054	0.542	0.211	1	12	ARF4	PBMC
0.000113716	0.493096	0.75	0.406	1	12	SLC25A3	PBMC
0.000113911	0.403977	0.958	0.536	1	12	CD81	PBMC
0.00012453	0.434813	0.5	0.203	1	12	HNRNPAB	PBMC
0.000171176	0.604347	0.667	0.384	1	12	NHP2	PBMC
0.000220026	0.712847	0.833	0.671	1	12	GAPDH	PBMC
0.000254201	0.477425	0.708	0.385	1	12	ATP5MC3	PBMC
0.000298826	0.393318	0.5	0.211	1	12	LOC101681422	PBMC
0.00033272	0.42606	0.792	0.469	1	12	LOC101679257	PBMC
0.000337746	0.437264	0.583	0.283	1	12	SLC9A3R1	PBMC
0.000399882	0.454313	0.667	0.343	1	12	ATP5F1A	PBMC
0.000431989	0.389342	0.583	0.273	1	12	TKT	PBMC
0.000432514	0.510465	0.667	0.379	1	12	NDUFA4	PBMC
0.000438722	0.458084	0.667	0.37	1	12	GRB2	PBMC
0.000464006	0.68617	0.917	0.746	1	12	EIF5A	PBMC
0.00053508	0.428	1	0.978	1	12	MT-COX2	PBMC
0.000592164	0.60567	0.625	0.389	1	12	ATP5F1B	PBMC
0.000598597	0.410986	0.542	0.248	1	12	ARPC5L	PBMC
0.000599226	0.465683	0.75	0.423	1	12	BANF1	PBMC
0.000770745	0.313409	0.667	0.307	1	12	FCMR	PBMC
0.00080995	0.365299	0.708	0.353	1	12	UCP2	PBMC
0.000927164	0.429313	1	0.854	1	12	MT-ND4L	PBMC
0.00109366	0.481291	0.667	0.379	1	12	ANP32B	PBMC
0.00110911	4.17597	0.5	0.299	1	12	LOC101691890	PBMC
0.00117068	0.348765	0.833	0.456	1	12	RPL4	PBMC
0.0013036	0.363106	0.833	0.469	1	12	SMDT1	PBMC
0.00147143	0.345821	0.583	0.294	1	12	NDUFB11	PBMC
0.00166729	0.458662	0.542	0.278	1	12	ST6GAL1	PBMC
0.00183852	0.537721	0.75	0.473	1	12	ICAM2	PBMC
0.00185972	0.437562	0.5	0.247	1	12	HNRNPA3	PBMC
0.00191565	0.353962	0.542	0.264	1	12	PSMA6	PBMC
0.00209884	0.402879	0.583	0.32	1	12	NDUFA1	PBMC
0.00238629	0.403288	1	0.969	1	12	MT-COX3	PBMC
0.00240413	0.465673	0.5	0.28	1	12	UFC1	PBMC
0.00242907	0.28277	0.5	0.231	1	12	NDUFS8	PBMC
0.00262363	0.301361	0.583	0.294	1	12	TOMM20	PBMC
0.00272188	0.440087	0.667	0.419	1	12	ENO1	PBMC
0.003001	0.468856	0.833	0.692	1	12	HSP90AB1	PBMC
0.00332461	0.362013	0.5	0.25	1	12	LOC101676730	PBMC
0.00370936	0.70101	0.625	0.354	1	12	RAP1A	PBMC
0.00385842	0.334488	0.625	0.356	1	12	ATP5IF1	PBMC
0.00441576	0.327019	0.5	0.259	1	12	PSMD8	PBMC
0.00552827	0.433479	0.542	0.311	1	12	ARHGDIA	PBMC
0.0057618	0.263105	0.5	0.248	1	12	LOC101692922	PBMC
0.00587804	0.299651	0.917	0.796	1	12	MT-ATP8	PBMC
0.00672761	0.349048	0.5	0.281	1	12	IMPDH2	PBMC
0.00673376	0.339089	0.958	0.823	1	12	ATP5F1E	PBMC
0.00692768	0.283981	0.5	0.259	1	12	LOC101682684	PBMC
0.00729166	0.660045	0.833	0.788	1	12	ACTG1	PBMC
0.00786702	0.349338	0.583	0.349	1	12	SELENOF	PBMC
0.00896595	0.295836	0.583	0.338	1	12	ROMO1	PBMC
0	2.04816	0.999	0.651	0	1	CD74	Splenocyte
0	1.12875	0.609	0.066	0	1	LOC101694281	Splenocyte
3.20925363711941e-297	1.63531	0.892	0.399	4.82061988831707e-293	1	LOC101670362	Splenocyte
4.5916127175088e-273	1.15039	0.964	0.536	6.89706146296996e-269	1	CD79B	Splenocyte
6.11100438331853e-271	1.09424	0.988	0.667	9.17933968418276e-267	1	CD79A	Splenocyte
3.40480476333049e-247	1.05831	0.688	0.184	5.11435723499872e-243	1	LOC101682907	Splenocyte
5.61507458910125e-224	1.07261	0.787	0.289	8.43440354028899e-220	1	LOC101684722	Splenocyte
2.01206894589842e-223	0.998465	0.774	0.272	3.02232876363402e-219	1	ARHGAP24	Splenocyte
3.61895657701031e-223	1.01458	0.992	0.872	5.43603467432719e-219	1	FTH1	Splenocyte
3.01979644218277e-217	0.953684	0.728	0.239	4.53603623580273e-213	1	LOC101683501	Splenocyte
1.36281643749264e-208	1.30229	0.828	0.488	2.04708657075769e-204	1	PLAC8	Splenocyte
1.02172289432232e-189	1.49635	0.751	0.384	1.53472995956155e-185	1	LOC101676319	Splenocyte
3.44738065330309e-185	0.987894	0.537	0.136	5.17831047932657e-181	1	IFI30	Splenocyte
1.58463599953609e-180	0.739519	0.591	0.173	2.38028173490315e-176	1	BCAS4	Splenocyte
5.76629347289902e-147	0.680071	0.588	0.197	8.66154942564161e-143	1	LOC101688243	Splenocyte
9.07682027438245e-142	0.681679	0.994	0.878	1.36342917341499e-137	1	LOC101672545	Splenocyte
7.03575156373765e-131	0.674026	0.572	0.211	1.05684024238903e-126	1	FCMR	Splenocyte
1.46141453303069e-119	0.697805	0.643	0.284	2.1951907700654e-115	1	FCRLA	Splenocyte
3.27340220830565e-108	0.731423	0.587	0.257	4.91697745709592e-104	1	SPIB	Splenocyte
1.0954666013994e-97	0.597594	0.879	0.678	1.64550038196203e-93	1	LIMD2	Splenocyte
2.99735298392149e-92	0.418175	0.999	0.981	4.50232391714847e-88	1	FAU	Splenocyte
2.93263468554119e-90	0.524407	0.624	0.307	4.40511056115142e-86	1	CAPG	Splenocyte
2.78560432001296e-87	0.570587	0.854	0.599	4.18425624909147e-83	1	BTG1	Splenocyte
5.14765980359455e-87	0.502383	0.589	0.285	7.73229979097937e-83	1	SYK	Splenocyte
4.79936028407249e-86	0.530666	0.707	0.407	7.20911908270529e-82	1	SELENOW	Splenocyte
7.5788964684694e-83	0.474583	0.921	0.66	1.13842603852879e-78	1	LOC101691890	Splenocyte
1.0715445010528e-79	0.507445	0.521	0.248	1.60956699503142e-75	1	SNX2	Splenocyte
2.06750461509634e-77	0.423468	0.538	0.246	3.10559868233621e-73	1	CD19	Splenocyte
1.7093343333469e-75	0.503207	0.559	0.29	2.56759110212038e-71	1	PTPN6	Splenocyte
4.66340583685347e-75	0.534406	0.689	0.446	7.0049019075376e-71	1	EZR	Splenocyte
2.71020870248364e-73	0.487622	0.541	0.261	4.07100449200067e-69	1	MX1	Splenocyte
1.73183990888948e-68	0.475664	0.788	0.54	2.60139672714288e-64	1	LY6E	Splenocyte
3.66609896365958e-65	0.588165	0.841	0.653	5.50684725331306e-61	1	CRIP1	Splenocyte
4.74120328963086e-65	0.560077	0.578	0.309	7.12176146135452e-61	1	CD72	Splenocyte
2.68579747815363e-61	0.45524	0.506	0.267	4.03433639193457e-57	1	ARID4B	Splenocyte
4.41611652811399e-57	0.368541	0.994	0.965	6.63344863688003e-53	1	RPL28	Splenocyte
1.25616329928398e-55	0.437897	0.535	0.305	1.88688289185447e-51	1	CD53	Splenocyte
3.3774928788213e-50	0.392119	0.506	0.277	5.07333205327747e-46	1	CTSZ	Splenocyte
1.29482069411803e-46	0.359364	0.575	0.347	1.94495016463469e-42	1	ZFP36L1	Splenocyte
8.76895561018162e-46	0.361383	0.816	0.617	1.31718482220538e-41	1	CD37	Splenocyte
4.95322665257097e-43	0.34779	0.659	0.419	7.44024175482685e-39	1	ARL5C	Splenocyte
1.11945135534455e-42	0.329119	0.97	0.922	1.68152788086304e-38	1	RPL32	Splenocyte
6.80222775635113e-41	0.325321	0.578	0.38	1.0217626312815e-36	1	SAT1	Splenocyte
2.14551201379958e-39	0.339054	0.623	0.432	3.22277359592835e-35	1	LOC123386996	Splenocyte
4.31049899254853e-38	0.358773	0.857	0.759	6.47480053670714e-34	1	SH3BGRL3	Splenocyte
2.18417465929632e-37	0.300196	0.97	0.925	3.280848755729e-33	1	RPS4X	Splenocyte
1.44166414545286e-35	0.30573	0.993	0.96	2.16552371288475e-31	1	MT-unassigned-gene-4	Splenocyte
5.44679549808493e-31	0.280368	0.981	0.939	8.18163151767337e-27	1	RPL18	Splenocyte
3.59619033229388e-30	0.253256	0.994	0.966	5.40183749813864e-26	1	TMSB10	Splenocyte
4.05144225214586e-28	0.290938	0.976	0.934	6.08567140694829e-24	1	RPS5	Splenocyte
2.24768428596066e-22	0.282991	0.531	0.397	3.37624656594151e-18	1	NOP10	Splenocyte
2.33027275550884e-22	0.270197	0.862	0.779	3.50030270604984e-18	1	RPSA	Splenocyte
1.553503955428e-20	0.327151	0.63	0.465	2.3335182914484e-16	1	VPREB3	Splenocyte
8.47267971943036e-236	1.43376	0.844	0.267	1.27268122065563e-231	2	ARPP21	Splenocyte
5.98920913215801e-223	1.2416	0.779	0.224	8.99639103741454e-219	2	LOC101690439	Splenocyte
2.39118732767381e-197	1.229	0.838	0.321	3.59180248489883e-193	2	CXCR4	Splenocyte
2.7836733066622e-156	0.945328	0.582	0.149	4.1813556739373e-152	2	LOC101681919	Splenocyte
6.78960033678222e-154	1.26564	0.831	0.378	1.01986586658806e-149	2	EBF1	Splenocyte
2.10833507262567e-152	0.907596	0.638	0.188	3.16693011259101e-148	2	LDLRAD4	Splenocyte
8.00976708107548e-148	0.902899	0.654	0.206	1.20314711324835e-143	2	GAS7	Splenocyte
1.76173388847493e-139	0.83286	0.616	0.19	2.64630047387819e-135	2	SOX4	Splenocyte
6.16990677218799e-138	1.00739	0.904	0.607	9.26781696250358e-134	2	FAM107B	Splenocyte
5.76018251037927e-133	0.867965	0.84	0.317	8.65237014884071e-129	2	LOC101692660	Splenocyte
8.50854593330354e-123	0.773082	0.573	0.177	1.27806868464152e-118	2	DUSP26	Splenocyte
1.18272319949533e-107	0.923134	0.613	0.231	1.77656851796194e-103	2	BACH2	Splenocyte
3.0465965769259e-102	0.785688	0.902	0.64	4.5762927182004e-98	2	CD37	Splenocyte
5.05489318319386e-102	0.770276	0.978	0.894	7.59295505047549e-98	2	LOC101686884	Splenocyte
1.58461872047576e-96	0.79633	0.82	0.519	2.38025578002663e-92	2	TOP1	Splenocyte
1.85185620709176e-96	0.715634	0.595	0.224	2.78167320867254e-92	2	NIBAN3	Splenocyte
2.02537466109487e-94	0.985582	0.743	0.405	3.04231527843061e-90	2	FOXP1	Splenocyte
6.07147183821864e-92	0.757382	0.862	0.454	9.11995784818822e-88	2	VPREB3	Splenocyte
2.11227815151525e-91	0.725222	0.568	0.224	3.17285301139106e-87	2	TMEM97	Splenocyte
4.80667541855664e-89	0.648635	0.57	0.224	7.22010714621394e-85	2	TCF3	Splenocyte
1.92174121185254e-87	0.791335	0.706	0.367	2.88664747432371e-83	2	ST6GAL1	Splenocyte
3.2233433788787e-87	0.68849	0.973	0.701	4.84178408941369e-83	2	LOC101691890	Splenocyte
8.7314392620388e-86	0.786115	0.749	0.363	1.31154949155085e-81	2	LMO4	Splenocyte
6.18977878827428e-82	0.731286	0.813	0.542	9.2976667178668e-78	2	CD47	Splenocyte
6.39341842990033e-81	0.672807	0.955	0.621	9.60355382355329e-77	2	CD79B	Splenocyte
2.45282142950023e-80	0.751325	0.812	0.55	3.6843830692523e-76	2	UCP2	Splenocyte
3.32192225404856e-78	0.728304	0.653	0.331	4.98985941780635e-74	2	CMTM7	Splenocyte
2.16858668980424e-75	0.653346	0.579	0.254	3.25743406675495e-71	2	LOC106004832	Splenocyte
5.62185569155477e-75	0.753062	0.516	0.209	8.44458943428442e-71	2	ZEB2	Splenocyte
2.47623342919847e-73	0.707786	0.754	0.448	3.71955023399902e-69	2	ARL5C	Splenocyte
3.00357405193775e-71	0.653536	0.512	0.207	4.51166858341569e-67	2	LOC101674167	Splenocyte
1.18325459002519e-64	0.73665	0.602	0.3	1.77736671967685e-60	2	MSI2	Splenocyte
9.60314153093337e-63	0.67974	0.705	0.451	1.4424878893615e-58	2	ANKRD12	Splenocyte
7.66323353251724e-62	0.657918	0.757	0.523	1.15109430891942e-57	2	HSBP1	Splenocyte
1.05375390086225e-61	0.648379	0.589	0.294	1.58284373448519e-57	2	TCF4	Splenocyte
8.1650006901516e-57	0.710229	0.519	0.239	1.22646475366767e-52	2	AUTS2	Splenocyte
6.48283431822277e-56	0.542331	0.66	0.351	9.73786542940242e-52	2	EPCAM	Splenocyte
1.3743136335075e-54	0.572368	0.608	0.336	2.06435650889161e-50	2	EIF4E3	Splenocyte
1.49286166543881e-54	0.572911	0.892	0.72	2.24242750765563e-50	2	TAGLN2	Splenocyte
1.64849212856622e-54	0.588176	0.724	0.462	2.47620002631932e-50	2	SELENOW	Splenocyte
1.42220419302229e-51	0.494226	0.506	0.239	2.13629291833878e-47	2	LOC101690049	Splenocyte
6.99017033115407e-48	0.465186	0.503	0.238	1.04999348544265e-43	2	IZUMO4	Splenocyte
2.65093776839046e-43	0.457851	0.642	0.354	3.98197362189931e-39	2	FCRLA	Splenocyte
1.94112244398783e-41	0.516674	0.501	0.265	2.91576002311411e-37	2	LYN	Splenocyte
2.06441826655747e-41	0.49534	0.518	0.286	3.10096267819597e-37	2	INPP5D	Splenocyte
9.57345879661005e-41	0.520977	0.773	0.609	1.4380292458388e-36	2	CNN2	Splenocyte
2.61983036019727e-40	0.475287	0.546	0.319	3.93524718405232e-36	2	LOC101671837	Splenocyte
2.14566532408164e-39	0.492381	0.604	0.356	3.22300388330303e-35	2	CD72	Splenocyte
3.63540597703745e-37	0.413859	0.519	0.282	5.46074331810796e-33	2	GAMT	Splenocyte
7.0805771665078e-34	0.453451	0.645	0.454	1.06357349618114e-29	2	PNRC1	Splenocyte
6.28974713795626e-32	0.366081	0.982	0.902	9.44782917592409e-28	2	LOC101672545	Splenocyte
6.97822841693396e-31	0.281431	0.981	0.898	1.04819969050765e-26	2	FTH1	Splenocyte
1.06104360949005e-29	0.368529	0.996	0.966	1.59379360581501e-25	2	MT-unassigned-gene-4	Splenocyte
5.36439780704236e-29	0.395457	0.595	0.4	8.05786194595833e-25	2	YPEL3	Splenocyte
1.47790765114618e-25	0.346119	0.503	0.309	2.21996508278668e-21	2	CD19	Splenocyte
2.29768592855489e-25	0.409006	0.619	0.398	3.4513540332823e-21	2	ARHGAP24	Splenocyte
9.3187522569803e-25	0.377582	0.542	0.353	1.39976977652101e-20	2	SYK	Splenocyte
1.31600420005817e-24	0.41433	0.533	0.349	1.97676990890738e-20	2	AFF3	Splenocyte
2.88988212383428e-23	0.41001	0.677	0.535	4.34089193821148e-19	2	CLEC2D	Splenocyte
1.53035156116857e-21	0.377348	0.626	0.458	2.29874108003132e-17	2	PAXX	Splenocyte
5.28117954775191e-20	0.378826	0.567	0.443	7.93285979867814e-16	2	PGLS	Splenocyte
2.04653489534882e-18	0.360959	0.674	0.543	3.07410006630347e-14	2	LOC123387238	Splenocyte
4.45007738522856e-18	0.453523	0.546	0.424	6.68446124035182e-14	2	MBNL1	Splenocyte
4.68959540295754e-18	0.374031	0.629	0.55	7.04424125478252e-14	2	EIF3F	Splenocyte
1.28862873090467e-15	0.30466	0.705	0.616	1.9356492166919e-11	2	CD81	Splenocyte
1.55145858548039e-15	0.278663	0.818	0.729	2.3304459412501e-11	2	LIMD2	Splenocyte
4.39578943024535e-15	0.260525	0.921	0.888	6.60291530317154e-11	2	TMSB4X	Splenocyte
1.10171749958294e-14	0.310895	0.512	0.393	1.65488985612353e-10	2	RPS27L	Splenocyte
2.32996108718252e-10	0.257382	0.531	0.441	3.49983454905687e-06	2	LOC101677584	Splenocyte
2.00391938235937e-274	1.43284	0.819	0.151	3.01008730424202e-270	3	BST2	Splenocyte
2.28440462762373e-269	1.26849	0.71	0.1	3.43140419115361e-265	3	LOC101686008	Splenocyte
8.07599073828213e-269	2.11607	0.944	0.307	1.21309456879736e-264	3	IL32	Splenocyte
6.04707663569652e-252	1.24253	0.785	0.127	9.08331381447974e-248	3	CD3G	Splenocyte
7.3284979790304e-252	1.10186	0.781	0.13	1.10081368143016e-247	3	CD247	Splenocyte
5.17227877494204e-247	1.42167	0.851	0.164	7.76927994784044e-243	3	CD3E	Splenocyte
5.08277452824973e-245	1.73837	0.728	0.12	7.63483561888392e-241	3	CTSW	Splenocyte
2.23598871913245e-222	1.25451	0.527	0.06	3.35867865500885e-218	3	IL7R	Splenocyte
5.48436815031513e-205	1.82166	0.998	0.933	8.23806939858835e-201	3	LOC106005570	Splenocyte
1.44364343535173e-193	1.52446	0.859	0.315	2.16849680424184e-189	3	LOC101672598	Splenocyte
1.12656404705963e-190	0.757803	0.555	0.081	1.69221185508827e-186	3	LAT	Splenocyte
5.1796187014447e-177	1.03456	0.686	0.15	7.78030525144008e-173	3	SRGN	Splenocyte
6.42120333968555e-160	1.08752	0.632	0.144	9.64528953654166e-156	3	CD52	Splenocyte
1.16751945718207e-132	1.05583	0.791	0.3	1.75373097663319e-128	3	CD3D	Splenocyte
3.63157956812213e-126	0.858443	0.998	0.997	5.45499566927625e-122	3	B2M	Splenocyte
7.14298707797794e-124	0.779067	0.557	0.132	1.07294808898307e-119	3	SKAP1	Splenocyte
2.41853826970261e-115	0.606297	0.541	0.125	3.63288633492029e-111	3	FYB1	Splenocyte
4.36205033007085e-115	0.981976	0.507	0.121	6.55223580079942e-111	3	LGALS1	Splenocyte
1.18615973900549e-114	0.535801	0.505	0.109	1.78173054396014e-110	3	HOPX	Splenocyte
3.18541295599826e-113	0.782543	0.525	0.124	4.78480880120499e-109	3	CD7	Splenocyte
3.95058787379724e-112	1.82845	0.765	0.367	5.93417804523083e-108	3	LTB	Splenocyte
3.15837432947639e-104	0.863051	0.97	0.979	4.74419408030649e-100	3	RPS27	Splenocyte
1.34937814329027e-102	0.867009	0.751	0.311	2.02690090903632e-98	3	PVRIG	Splenocyte
2.20224592751633e-82	0.614295	0.584	0.207	3.30799360772228e-78	3	SEPTIN1	Splenocyte
5.32841485384607e-81	0.687632	0.767	0.354	8.00381195196219e-77	3	IL2RG	Splenocyte
1.33957253458813e-77	0.773277	0.789	0.416	2.01217190420483e-73	3	LAPTM5	Splenocyte
5.3499563344364e-75	0.713565	0.67	0.276	8.03616940995692e-71	3	COTL1	Splenocyte
5.0018450155399e-70	0.610933	0.98	0.968	7.51327139784248e-66	3	RPL7A	Splenocyte
8.99361449636065e-67	0.655524	0.964	0.967	1.35093083349833e-62	3	RPS28	Splenocyte
2.13830200767158e-66	0.767225	0.982	0.949	3.21194344572349e-62	3	PFN1	Splenocyte
1.24141678773886e-63	0.628719	0.99	0.946	1.86473215686254e-59	3	LOC123387557	Splenocyte
2.61080580542689e-62	0.635129	0.74	0.377	3.92169140033172e-58	3	ETS1	Splenocyte
5.85250512541033e-62	0.653978	0.958	0.933	8.79104794887886e-58	3	RPS24	Splenocyte
1.58933561068083e-59	0.658209	0.958	0.947	2.38734102080368e-55	3	RPL12	Splenocyte
3.79062240576705e-54	0.556314	0.99	0.951	5.69389391570269e-50	3	LOC123387559	Splenocyte
2.95454306484404e-53	0.562243	0.968	0.949	4.43801913770224e-49	3	RPS15A	Splenocyte
2.25308282503507e-52	0.526968	0.964	0.973	3.38435571148517e-48	3	UBA52	Splenocyte
5.03141404737436e-50	0.553592	0.899	0.75	7.55768704056103e-46	3	RPS21	Splenocyte
1.30111779263949e-49	0.598397	0.964	0.962	1.95440903632378e-45	3	RPS19	Splenocyte
4.44925781878847e-49	0.520865	0.96	0.952	6.68323016960216e-45	3	RPLP2	Splenocyte
1.23870018474024e-46	0.496393	0.676	0.371	1.86065154749832e-42	3	ATP6V0E1	Splenocyte
4.09881381840752e-45	0.459408	1	0.996	6.15682823662994e-41	3	LOC123387558	Splenocyte
1.91434777061255e-44	0.49328	0.577	0.284	2.87554178623711e-40	3	LCP1	Splenocyte
6.63904068525691e-44	0.524945	0.917	0.879	9.97250301332441e-40	3	RPS29	Splenocyte
7.06725813806147e-43	0.527105	0.934	0.875	1.06157284491821e-38	3	RPL34	Splenocyte
1.79962349827576e-41	0.516523	0.924	0.862	2.70321445676002e-37	3	TPT1	Splenocyte
1.92551375462744e-41	0.437944	0.968	0.982	2.89231421082588e-37	3	RPS7	Splenocyte
1.5798578549477e-40	0.433506	0.525	0.25	2.37310448391694e-36	3	JAK1	Splenocyte
1.72658003497977e-40	0.423911	0.517	0.243	2.59349587054312e-36	3	ARL6IP5	Splenocyte
6.68003992499428e-40	0.514511	0.913	0.865	1.00340879713339e-35	3	RPL17	Splenocyte
2.67318252206663e-39	0.381744	0.501	0.231	4.01538746639628e-35	3	GPSM3	Splenocyte
7.32314392179702e-39	0.467296	0.954	0.946	1.10000944849313e-34	3	RPL35	Splenocyte
2.13011963823888e-38	0.470666	0.891	0.72	3.19965270859863e-34	3	RPL13A	Splenocyte
6.83605128232807e-38	0.546744	0.507	0.254	1.0268432631185e-33	3	EMP3	Splenocyte
2.02268638424354e-36	0.445737	0.958	0.945	3.03827721777223e-32	3	RPL37A	Splenocyte
7.42165722278051e-36	0.445014	0.954	0.903	1.11480713143386e-31	3	RPL11	Splenocyte
2.15673068392222e-35	0.494878	0.958	0.979	3.23962516031957e-31	3	LOC101694231	Splenocyte
4.95366929868658e-33	0.40642	0.966	0.945	7.44090665355711e-29	3	RPL14	Splenocyte
1.01274931490603e-32	0.432306	0.917	0.804	1.52125074592034e-28	3	RPL36	Splenocyte
1.05043339277511e-32	0.358471	0.555	0.288	1.5778559992875e-28	3	LOC101690745	Splenocyte
2.34276369655303e-32	0.37697	0.998	0.993	3.5190653485923e-28	3	EEF1A1	Splenocyte
2.48405170405698e-30	0.441473	0.917	0.86	3.73129406466399e-26	3	RPS17	Splenocyte
5.66586141341084e-30	0.402438	0.692	0.455	8.51069042908442e-26	3	OST4	Splenocyte
2.4927027971822e-28	0.331652	0.97	0.979	3.74428887164739e-24	3	RPL26	Splenocyte
2.91583081642276e-28	0.367234	0.96	0.973	4.37986946934862e-24	3	RPL10	Splenocyte
2.14128077246861e-27	0.387285	0.95	0.886	3.21641784832509e-23	3	TMSB4X	Splenocyte
5.37578203522756e-27	0.365251	0.968	0.968	8.07496219511531e-23	3	RPL6	Splenocyte
6.55012148312011e-27	0.38608	0.93	0.905	9.83893747979472e-23	3	RPS18	Splenocyte
7.7544928664631e-27	0.352077	0.964	0.978	1.16480237347142e-22	3	RPS15	Splenocyte
7.41792373343706e-26	0.530808	0.972	0.893	1.11424632399958e-21	3	ACTG1	Splenocyte
8.12976700178407e-26	0.374017	0.944	0.911	1.22117230133798e-21	3	RPS8	Splenocyte
1.0584438403115e-25	0.353837	0.954	0.939	1.5898884925319e-21	3	RPL27	Splenocyte
2.87946929927869e-25	0.493309	0.63	0.415	4.32525083444651e-21	3	ITGA4	Splenocyte
6.73658759417738e-25	0.371367	0.93	0.879	1.01190282252138e-20	3	RPL30	Splenocyte
6.80023085991406e-25	0.396549	0.813	0.644	1.02146267746769e-20	3	RPL38	Splenocyte
3.59561833308384e-24	0.407696	0.851	0.737	5.40097829812524e-20	3	ARHGDIB	Splenocyte
7.48632387517298e-24	0.368165	0.938	0.919	1.12452070928973e-19	3	RPL23	Splenocyte
9.10307579506866e-24	0.356738	0.793	0.583	1.36737301517726e-19	3	ITM2B	Splenocyte
3.07795690201369e-23	0.336068	0.958	0.951	4.62339906251477e-19	3	RPL37	Splenocyte
3.14164279639571e-23	0.39102	0.714	0.504	4.719061644466e-19	3	GMFG	Splenocyte
3.38329176822134e-23	0.365708	0.825	0.659	5.08204256504528e-19	3	RPS11	Splenocyte
1.17515746992641e-22	0.366682	0.932	0.819	1.76520403557647e-18	3	RAC2	Splenocyte
1.58471051720155e-21	0.334547	0.519	0.319	2.38039366788844e-17	3	RAP1A	Splenocyte
1.28994207363424e-20	0.289091	0.964	0.964	1.937621988806e-16	3	RPS10	Splenocyte
2.22211764091888e-20	0.342896	0.903	0.83	3.33784290842425e-16	3	RPL21	Splenocyte
4.46551608587645e-20	0.303712	0.598	0.394	6.70765171259502e-16	3	LOC101694119	Splenocyte
1.08026445177273e-19	0.363412	0.877	0.779	1.62266523300781e-15	3	SH3BGRL3	Splenocyte
1.21578588401428e-19	0.282005	0.501	0.31	1.82623197637785e-15	3	CUNH19orf53	Splenocyte
1.53468151147154e-19	0.343519	0.843	0.762	2.3052450983814e-15	3	RPL24	Splenocyte
1.66495611713828e-19	0.335679	0.938	0.928	2.50093058355341e-15	3	RPL13	Splenocyte
2.12790886270656e-19	0.32926	0.928	0.894	3.19633190267153e-15	3	RPL8	Splenocyte
2.92547692651066e-19	0.345343	0.883	0.777	4.39435889131166e-15	3	RPS25	Splenocyte
2.94886931518236e-19	0.398821	0.539	0.339	4.42949659833542e-15	3	DNAJB1	Splenocyte
3.59509994824288e-19	0.308683	0.958	0.961	5.40019963225563e-15	3	LOC101674270	Splenocyte
3.70366659066127e-19	0.487	0.976	0.975	5.56327758583229e-15	3	TMSB10	Splenocyte
3.96499492646899e-19	0.373739	0.996	0.975	5.95581887904907e-15	3	ACTB	Splenocyte
6.80587375970018e-19	0.314448	0.962	0.967	1.02231029744456e-14	3	RPS3A	Splenocyte
1.61593202140779e-18	0.30484	0.95	0.966	2.42729148935664e-14	3	RPS26	Splenocyte
3.33227941456632e-18	0.284488	0.561	0.376	5.00541690862007e-14	3	PFDN5	Splenocyte
3.98869216598601e-18	0.585207	0.773	0.592	5.99141450252758e-14	3	PTPRC	Splenocyte
1.19899159115886e-17	0.300758	0.638	0.447	1.80100526907972e-13	3	PSME1	Splenocyte
1.42479011746556e-17	0.336389	0.716	0.549	2.14017723544502e-13	3	MYL6	Splenocyte
6.09806872926374e-17	0.253184	0.521	0.334	9.15990903822706e-13	3	LOC101686513	Splenocyte
1.6202244417552e-16	0.320396	0.795	0.684	2.43373913396049e-12	3	EIF3K	Splenocyte
1.77341476310931e-16	0.294627	0.954	0.928	2.6638463156665e-12	3	NACA	Splenocyte
2.38950203684457e-16	0.317511	0.885	0.797	3.58927100954422e-12	3	RPL5	Splenocyte
8.21002721584288e-16	0.290635	0.533	0.362	1.23322818809176e-11	3	LOC101686987	Splenocyte
1.07106084243245e-14	0.255137	0.569	0.387	1.60884049141778e-10	3	HINT1	Splenocyte
3.80286737435269e-14	0.283895	0.674	0.509	5.71228708301517e-10	3	RPL22	Splenocyte
1.21631740236136e-13	0.261927	0.891	0.82	1.827030370087e-09	3	RPS6	Splenocyte
5.21074645229084e-13	0.269031	0.698	0.542	7.82706224598606e-09	3	ARPC1B	Splenocyte
5.75102420175692e-13	0.286164	0.726	0.578	8.63861345345906e-09	3	HSPA8	Splenocyte
7.04069507860108e-13	0.270276	0.819	0.703	1.05758280775667e-08	3	RPL35A	Splenocyte
9.69398401082386e-13	0.259286	0.527	0.366	1.45613333826585e-08	3	ACTR3	Splenocyte
2.13449814292027e-12	0.26363	0.831	0.742	3.20622966048053e-08	3	RPS13	Splenocyte
7.31287228621548e-12	0.363169	0.577	0.426	1.09846654611243e-07	3	MBNL1	Splenocyte
3.64169466597089e-11	0.430954	0.501	0.373	5.47018955775488e-07	3	VIM	Splenocyte
3.22438406203956e-10	0.266263	0.857	0.772	4.84334729958962e-06	3	UBB	Splenocyte
0	2.0099	0.973	0.11	0	4	LOC101692463	Splenocyte
0	1.72345	0.996	0.328	0	4	LOC106004802	Splenocyte
0	1.54444	0.771	0.085	0	4	ADAMTSL3	Splenocyte
0	1.39434	0.951	0.205	0	4	LOC123390501	Splenocyte
0	1.376	0.896	0.092	0	4	LOC101685910	Splenocyte
0	1.12705	0.802	0.066	0	4	LOC106004701	Splenocyte
0	1.11844	0.956	0.093	0	4	LOC106004804	Splenocyte
0	0.968185	0.938	0.098	0	4	LOC106004805	Splenocyte
0	0.695346	0.856	0.057	0	4	LOC106004811	Splenocyte
0	0.658176	0.876	0.077	0	4	LOC106004806	Splenocyte
0	0.568082	0.676	0.055	0	4	LOC123394068	Splenocyte
0	0.44918	0.956	0.11	0	4	LOC101676037	Splenocyte
0	0.447588	0.849	0.076	0	4	LOC101672488	Splenocyte
0	0.299558	0.638	0.019	0	4	LOC101681541	Splenocyte
6.54096457367567e-301	0.627252	0.744	0.083	9.82518288611822e-297	4	LOC101680986	Splenocyte
3.32477201710954e-282	0.818504	0.638	0.06	4.99414004690024e-278	4	LOC123386916	Splenocyte
3.15177662158594e-258	0.262443	0.764	0.129	4.73428366328425e-254	4	LOC123390513	Splenocyte
5.40792651524991e-250	0.900151	0.998	0.305	8.12324641855689e-246	4	LOC101682709	Splenocyte
3.24680371716183e-189	0.665509	0.847	0.224	4.87702386354878e-185	4	LOC123390518	Splenocyte
5.28688536459311e-182	0.677142	0.789	0.205	7.94143050615532e-178	4	LOC101693682	Splenocyte
2.06300754869413e-130	0.827225	1	0.967	3.09884363889345e-126	4	MT-CYTB	Splenocyte
2.91163969546731e-91	0.74921	0.998	0.927	4.37357398656145e-87	4	MT-COX3	Splenocyte
3.71105550772284e-89	0.517248	0.862	0.396	5.57437647815048e-85	4	LOC101680276	Splenocyte
5.14153448514117e-89	0.750901	0.993	0.854	7.72309895013055e-85	4	MT-ATP8	Splenocyte
7.05738856225334e-65	0.73957	0.887	0.686	1.06009033593607e-60	4	EIF5A	Splenocyte
8.89998471475342e-63	0.469378	1	0.996	1.33686670400311e-58	4	LOC123387558	Splenocyte
1.10644170401619e-60	0.547808	1	0.958	1.66198608360272e-56	4	MT-COX2	Splenocyte
2.94555507904371e-58	0.413137	0.678	0.279	4.42451828423155e-54	4	STMN1	Splenocyte
3.04997765957557e-57	0.459421	1	0.986	4.58137144244847e-53	4	MT-COX1	Splenocyte
2.13373619325311e-49	0.724094	0.658	0.446	3.2050851358855e-45	4	PXDNL	Splenocyte
2.703776049314e-47	0.348967	0.536	0.213	4.06134200367455e-43	4	THY1	Splenocyte
5.33017144704461e-45	0.254077	0.751	0.374	8.00645053060571e-41	4	LTB	Splenocyte
5.94249987093329e-45	0.482422	0.991	0.92	8.92622905612889e-41	4	MT-ATP6	Splenocyte
3.52881846861738e-40	0.432465	1	0.95	5.30063822171017e-36	4	LOC123387559	Splenocyte
7.54597843509993e-31	0.462177	0.822	0.663	1.13348142073636e-26	4	JUND	Splenocyte
5.51302175231228e-30	0.579938	0.642	0.503	8.28110997414828e-26	4	MT-ND2	Splenocyte
7.04138027142845e-29	0.415722	0.991	0.744	1.05768573057127e-24	4	CD79A	Splenocyte
1.58737849503388e-25	0.344516	1	0.946	2.38440123739039e-21	4	LOC123387557	Splenocyte
3.94114272994888e-25	0.462052	0.729	0.619	5.91999049465621e-21	4	CD81	Splenocyte
8.07408988508883e-23	0.418174	0.88	0.769	1.21280904163919e-18	4	MT-ND4L	Splenocyte
1.97625599989286e-22	0.40579	0.827	0.741	2.96853413743906e-18	4	ARHGDIB	Splenocyte
6.31372476504496e-21	0.402746	0.807	0.723	9.48384596957403e-17	4	MT-ND4	Splenocyte
1.16740909784851e-15	0.303187	0.684	0.549	1.75356520587824e-11	4	LOC123387238	Splenocyte
5.31526940970865e-14	0.345592	0.727	0.694	7.98406618032336e-10	4	OAZ1	Splenocyte
2.87353246649395e-11	0.325164	0.598	0.543	4.31633311792057e-07	4	HNRNPA2B1	Splenocyte
8.40082367116917e-11	0.364357	0.564	0.531	1.26188772364632e-06	4	BSG	Splenocyte
9.44918265286166e-11	0.321609	0.611	0.555	1.41936172628635e-06	4	ARPC1B	Splenocyte
2.97160012448705e-08	0.277077	0.667	0.645	0.000446364	4	MT-ND1	Splenocyte
1.81602134962851e-06	0.276771	0.518	0.502	0.0272785	4	TPM3	Splenocyte
0	1.61337	0.864	0.068	0	5	RRM2	Splenocyte
0	1.44517	0.841	0.072	0	5	UHRF1	Splenocyte
0	1.43317	0.816	0.07	0	5	PCLAF	Splenocyte
0	1.045	0.788	0.07	0	5	DCK	Splenocyte
0	0.922221	0.68	0.05	0	5	SPC24	Splenocyte
1.66845058384899e-296	1.03045	0.544	0.027	2.50617962199957e-292	5	H1-5	Splenocyte
1.52991410377405e-290	1.19141	0.68	0.057	2.298083975279e-286	5	TK1	Splenocyte
9.89818258595717e-275	1.03191	0.674	0.063	1.48680600623663e-270	5	TYMS	Splenocyte
5.77508895027804e-264	1.42396	0.555	0.038	8.67476111221264e-260	5	LOC123392643	Splenocyte
1.12909174057578e-259	0.932767	0.609	0.049	1.69600870351887e-255	5	MKI67	Splenocyte
4.17852837403236e-256	2.13596	0.977	0.262	6.27656747063401e-252	5	STMN1	Splenocyte
1.8440333464355e-255	1.19364	0.793	0.116	2.76992248968076e-251	5	CENPX	Splenocyte
4.02463185126715e-252	1.18078	0.575	0.044	6.04539950378838e-248	5	UBE2C	Splenocyte
1.20038583115835e-248	0.820379	0.595	0.05	1.80309955698296e-244	5	ASF1B	Splenocyte
3.20525341749306e-248	0.717065	0.521	0.034	4.81461115841633e-244	5	CLSPN	Splenocyte
1.23140510555131e-247	1.04659	0.535	0.038	1.84969360904863e-243	5	TOP2A	Splenocyte
3.40721478492208e-243	1.081	0.567	0.046	5.11797732843146e-239	5	AURKB	Splenocyte
7.59055347840699e-232	0.894334	0.569	0.05	1.14017703799151e-227	5	BIRC5	Splenocyte
1.37379773173759e-229	0.838069	0.663	0.076	2.06358157284304e-225	5	LMNB1	Splenocyte
8.78057317429939e-228	0.763238	0.541	0.043	1.31892989651151e-223	5	LTC4S	Splenocyte
8.09453630420515e-225	2.24645	0.96	0.303	1.21588029825466e-220	5	HMGB2	Splenocyte
5.09319264354621e-224	1.03687	0.822	0.144	7.65048466987076e-220	5	RNASEH2B	Splenocyte
9.43486115866407e-224	2.28129	0.975	0.385	1.41721049464293e-219	5	LOC106005408	Splenocyte
6.10563198905517e-217	1.10202	0.674	0.092	9.17126981075977e-213	5	PCNA	Splenocyte
2.14274323424519e-206	1.81986	0.96	0.354	3.2186146121597e-202	5	HMGN2	Splenocyte
3.92310715956661e-204	2.35765	0.975	0.398	5.89289926438501e-200	5	LOC101680276	Splenocyte
2.37814332669743e-202	1.02409	0.524	0.051	3.57220909103222e-198	5	LOC123392653	Splenocyte
3.1662766942522e-201	0.741111	0.601	0.07	4.75606422243624e-197	5	MCM7	Splenocyte
2.92061914034011e-200	0.643984	0.552	0.057	4.38706201070488e-196	5	DHFR	Splenocyte
5.94131976315273e-200	0.997845	0.524	0.05	8.92445641623172e-196	5	CENPF	Splenocyte
9.07170215747869e-199	1.01214	0.762	0.124	1.36266038107487e-194	5	LOC101692964	Splenocyte
4.60965118630251e-192	1.27661	0.904	0.248	6.924157046945e-188	5	TUBB	Splenocyte
3.59215918580161e-185	0.652808	0.558	0.065	5.3957823129926e-181	5	MND1	Splenocyte
1.16992187979537e-182	1.70268	1	0.965	1.75733965564063e-178	5	PTMA	Splenocyte
3.74029203472064e-182	1.43103	0.963	0.365	5.61829266535387e-178	5	DUT	Splenocyte
9.37997790591718e-182	1.08221	0.669	0.112	1.40896648124782e-177	5	LOC101693436	Splenocyte
9.1501710206536e-180	1.56108	0.975	0.493	1.37444718901238e-175	5	LOC101681550	Splenocyte
1.11798266390494e-179	0.997003	0.788	0.159	1.67932175945161e-175	5	EZH2	Splenocyte
1.94876790315945e-178	0.83145	0.663	0.104	2.92724426733581e-174	5	SMC4	Splenocyte
2.02393135889498e-177	2.05384	0.969	0.639	3.04014729419615e-173	5	HMGB1	Splenocyte
3.34903797570668e-177	1.26825	0.955	0.339	5.030589943309e-173	5	DEK	Splenocyte
5.28320989442434e-175	0.985786	0.737	0.148	7.9359095824148e-171	5	SIVA1	Splenocyte
2.50689457016279e-171	0.869448	0.748	0.152	3.76560633384153e-167	5	DNMT1	Splenocyte
4.23291524591042e-171	1.52379	0.972	0.348	6.35826199088205e-167	5	LOC101692660	Splenocyte
9.89142566461975e-165	1.02445	0.547	0.076	1.48579104908253e-160	5	H1-2	Splenocyte
1.82219905823917e-163	1.29792	1	0.959	2.73712520538106e-159	5	PPIA	Splenocyte
2.51495089378257e-163	0.707211	0.603	0.093	3.7777077375508e-159	5	HMGA1	Splenocyte
1.19036079823352e-157	0.7196	0.626	0.105	1.78804095502656e-153	5	LOC101687406	Splenocyte
3.96717714011134e-157	1.02849	0.799	0.207	5.95909678216124e-153	5	HMGN1	Splenocyte
4.31468226803444e-148	0.92117	0.728	0.171	6.48108423481453e-144	5	TMPO	Splenocyte
2.81259713398183e-145	1.06709	0.912	0.338	4.22480215495411e-141	5	ANP32B	Splenocyte
1.08907804594439e-140	0.62423	0.518	0.077	1.63590413281308e-136	5	CCDC34	Splenocyte
4.47814136764906e-140	0.76342	0.615	0.119	6.72661614834565e-136	5	DTYMK	Splenocyte
1.74372181085493e-136	0.668617	0.535	0.086	2.61924453208518e-132	5	DNPH1	Splenocyte
1.46673876529227e-134	0.661716	0.558	0.097	2.20318829934551e-130	5	ANP32E	Splenocyte
7.71598565661635e-133	1.01766	0.841	0.293	1.15901820548034e-128	5	ALYREF	Splenocyte
7.0065341855175e-129	1.0422	0.932	0.43	1.05245150000658e-124	5	NDUFA4	Splenocyte
1.32868659300957e-128	0.546224	0.516	0.083	1.99582013135968e-124	5	RFC2	Splenocyte
5.38262058541481e-127	0.773867	0.79	0.199	8.08523438135159e-123	5	THY1	Splenocyte
1.38586565995827e-124	0.930547	0.892	0.351	2.08170880782332e-120	5	ERH	Splenocyte
4.32263913622022e-123	1.1828	0.926	0.379	6.49303624651639e-119	5	LMO4	Splenocyte
1.42301076049906e-121	1.42144	0.96	0.634	2.13750446334564e-117	5	MIF	Splenocyte
2.47695449866932e-121	0.678634	0.623	0.137	3.72063335245119e-117	5	CALM3	Splenocyte
7.31020486382615e-119	0.725744	0.756	0.212	1.09806587259533e-114	5	LOC101692673	Splenocyte
8.23738814269005e-118	0.767998	0.722	0.205	1.23733807291347e-113	5	SNRPD1	Splenocyte
4.08353700849962e-116	0.711376	0.581	0.124	6.13388094046729e-112	5	NUCKS1	Splenocyte
7.69073226456915e-116	1.04152	0.918	0.353	1.15522489346093e-111	5	EPCAM	Splenocyte
2.51629132548255e-114	0.602067	0.533	0.102	3.77972120000733e-110	5	CKS1B	Splenocyte
1.12817459528466e-112	0.732861	0.7	0.195	1.69463105957708e-108	5	ANAPC11	Splenocyte
6.58842609216691e-112	0.687321	0.691	0.183	9.89647483304392e-108	5	IDH2	Splenocyte
2.04008820417558e-107	0.627602	0.635	0.157	3.06441649149214e-103	5	DDX39A	Splenocyte
1.24945920076174e-105	0.62928	0.632	0.16	1.87681266546422e-101	5	TOMM5	Splenocyte
1.98850038656055e-105	0.579086	0.558	0.118	2.98692643065259e-101	5	NDE1	Splenocyte
9.47353277953969e-105	0.626722	0.586	0.135	1.42301935881466e-100	5	CSRP1	Splenocyte
2.69231543555072e-104	1.15453	0.966	0.645	4.04412701574073e-100	5	HSP90AA1	Splenocyte
5.67857706198124e-104	0.917035	0.878	0.393	8.52979060480203e-100	5	RAN	Splenocyte
2.29884913691625e-103	0.81882	0.833	0.327	3.45310128856189e-99	5	HNRNPD	Splenocyte
6.85924315867127e-102	1.30045	0.771	0.279	1.03032691486401e-97	5	TUBB4B	Splenocyte
7.47019546951928e-102	0.551831	0.521	0.11	1.12209806147649e-97	5	CBX5	Splenocyte
3.29725711272401e-98	1.2023	0.958	0.741	4.95280990902274e-94	5	GAPDH	Splenocyte
3.33936461351008e-98	0.869475	0.824	0.339	5.01605958595349e-94	5	PSIP1	Splenocyte
5.90222845957951e-97	0.864062	0.938	0.514	8.86573736913438e-93	5	HNRNPA2B1	Splenocyte
4.65639588823728e-96	0.491086	0.51	0.108	6.99437226372121e-92	5	RNASEH2C	Splenocyte
1.44362163666823e-95	0.78077	0.827	0.328	2.16846406043935e-91	5	SRSF3	Splenocyte
2.10827210605785e-95	0.532634	0.558	0.13	3.1668355305095e-91	5	ORC6	Splenocyte
2.9266752503141e-95	0.643353	0.646	0.182	4.3961588934968e-91	5	SMC3	Splenocyte
3.31959520549844e-94	0.909129	0.98	0.752	4.98636395817921e-90	5	CALM1	Splenocyte
1.52360570832061e-93	0.537506	0.513	0.114	2.2886081344684e-89	5	CUNH1orf35	Splenocyte
3.08112958316886e-93	0.680295	0.705	0.218	4.62816474687795e-89	5	SMARCA4	Splenocyte
3.32097323363686e-93	0.838058	0.929	0.445	4.98843389424593e-89	5	PAXX	Splenocyte
1.38809794673443e-91	0.529981	0.533	0.126	2.08506192578979e-87	5	DCPS	Splenocyte
1.4511726431768e-91	0.848439	0.856	0.386	2.17980642731588e-87	5	ATP5MC3	Splenocyte
4.92544953691618e-91	0.598462	0.657	0.194	7.39851774940179e-87	5	MPC1	Splenocyte
7.93199897296257e-91	0.81179	0.912	0.473	1.19146556572871e-86	5	BANF1	Splenocyte
3.30977729238076e-90	0.72351	0.785	0.306	4.97161647088514e-86	5	TXN	Splenocyte
1.07700952436131e-88	0.655268	1	0.93	1.61777600654312e-84	5	FTL	Splenocyte
1.58867290661892e-86	0.732117	0.98	0.736	2.38634557303228e-82	5	LOC101680163	Splenocyte
5.35323701531587e-86	0.510689	0.516	0.123	8.04109732070597e-82	5	RCC2	Splenocyte
7.04018068825455e-85	0.501519	0.518	0.126	1.05750554118272e-80	5	MZT2B	Splenocyte
2.15861651823177e-83	0.772312	0.884	0.413	3.24245787203595e-79	5	CCND3	Splenocyte
1.9402213783247e-81	0.637949	0.598	0.178	2.91440653238153e-77	5	TXNL1	Splenocyte
2.17029231330859e-80	0.599879	0.677	0.229	3.25999608382083e-76	5	NUTF2	Splenocyte
4.21265973933625e-79	0.511051	0.521	0.136	6.32783619445698e-75	5	LSM5	Splenocyte
1.37777592971572e-78	0.685314	0.745	0.289	2.06955722402598e-74	5	ILF2	Splenocyte
2.53609136213701e-78	0.794091	0.898	0.537	3.80946283506601e-74	5	CHCHD2	Splenocyte
2.79648578872124e-78	0.636163	0.759	0.299	4.20060130323817e-74	5	LOC101693652	Splenocyte
2.18722044177058e-77	0.734557	0.572	0.18	3.28542382558359e-73	5	UBE2S	Splenocyte
6.92173881215961e-77	0.67831	0.83	0.371	1.0397143869745e-72	5	HINT1	Splenocyte
3.4998023649771e-76	0.560315	0.567	0.168	5.2570531324321e-72	5	GPX4	Splenocyte
4.46470876966339e-76	0.503879	0.552	0.158	6.70643904291138e-72	5	SNRPF	Splenocyte
1.5979390638153e-75	0.657993	0.836	0.383	2.40026426775696e-71	5	SNRPB	Splenocyte
6.04827906266197e-74	0.742571	0.929	0.584	9.08511998002455e-70	5	SUMO2	Splenocyte
6.46833920985599e-74	0.657883	0.714	0.29	9.71609232712468e-70	5	U2AF1	Splenocyte
6.62361237084707e-74	0.484743	0.533	0.148	9.94932814224939e-70	5	MAGOH	Splenocyte
2.57653086283234e-72	0.65629	0.776	0.333	3.87020700906046e-68	5	HNRNPDL	Splenocyte
1.79249965040981e-70	0.563297	0.62	0.208	2.69251372488057e-66	5	SRSF2	Splenocyte
1.86770961634626e-70	0.528441	0.606	0.199	2.80548661471372e-66	5	SNRPG	Splenocyte
3.28153947695928e-70	0.603948	0.861	0.406	4.92920044834054e-66	5	ATP5PF	Splenocyte
3.58903018322848e-70	0.563286	0.745	0.296	5.3910822382275e-66	5	NDUFS7	Splenocyte
1.44780999119631e-69	0.644219	0.867	0.436	2.17475538777598e-65	5	LOC101679783	Splenocyte
2.83000507457502e-69	0.717253	0.663	0.256	4.25095062251913e-65	5	CALM2	Splenocyte
3.33468150817003e-69	0.520891	0.623	0.211	5.0090250934222e-65	5	MRPL36	Splenocyte
6.14835625863709e-69	0.508142	0.603	0.198	9.23544593609877e-65	5	LOC101681422	Splenocyte
9.56235162051915e-69	0.495139	0.564	0.174	1.43636083691818e-64	5	RPA3	Splenocyte
7.1674609440846e-67	0.504294	0.632	0.22	1.07662430841095e-62	5	NDUFS6	Splenocyte
8.18769578396368e-67	0.611599	0.734	0.317	1.22987378370918e-62	5	ROMO1	Splenocyte
1.30286729904661e-66	0.572025	0.731	0.3	1.95703696989791e-62	5	SRSF7	Splenocyte
1.34387900616285e-66	0.606112	0.697	0.279	2.01864065515722e-62	5	PCBP2	Splenocyte
2.39210569974775e-66	0.452377	0.55	0.167	3.59318197159109e-62	5	KHDRBS1	Splenocyte
1.56729108509057e-65	0.523405	0.626	0.224	2.35422793891454e-61	5	SNRPE	Splenocyte
1.99465886329118e-65	0.611913	0.822	0.402	2.99617707854969e-61	5	LOC101689659	Splenocyte
8.86769071508507e-65	0.525075	0.547	0.175	1.33201582231293e-60	5	BUB3	Splenocyte
6.7446325383582e-64	0.61543	0.731	0.31	1.01311125358679e-59	5	DYNLL1	Splenocyte
1.29804436434671e-63	0.576075	0.994	0.905	1.9497924396852e-59	5	CFL1	Splenocyte
3.91375772334869e-62	0.531772	0.637	0.236	5.87885547624207e-58	5	HNRNPAB	Splenocyte
1.82456710239017e-61	0.670618	0.989	0.725	2.74068224450028e-57	5	TAGLN2	Splenocyte
2.96677640173453e-61	0.483203	0.586	0.201	4.45639483304544e-57	5	CDK4	Splenocyte
4.21427300094185e-61	0.476075	0.606	0.212	6.33025947471476e-57	5	ANP32A	Splenocyte
1.00019442444044e-60	0.697269	0.878	0.505	1.50239204495199e-56	5	YBX1	Splenocyte
2.07917009363799e-60	0.577591	0.711	0.307	3.12312139765362e-56	5	NAP1L1	Splenocyte
2.09781841936971e-60	0.469156	0.558	0.188	3.15113304773524e-56	5	LSM6	Splenocyte
6.38625097022061e-60	0.545254	0.547	0.185	9.59278758236838e-56	5	RAD21	Splenocyte
2.9714610531955e-59	0.588164	0.87	0.486	4.46343164800497e-55	5	LOC101679257	Splenocyte
5.04273183089164e-59	0.578387	0.671	0.28	7.57468748318234e-55	5	HNRNPA3	Splenocyte
1.55702393162232e-58	0.504875	0.646	0.257	2.33880564768988e-54	5	NDUFC2	Splenocyte
3.38379161015482e-58	0.562149	0.785	0.371	5.08279337761355e-54	5	PSMB1	Splenocyte
8.89079871168368e-58	0.452473	0.606	0.213	1.33548687448201e-53	5	LOC101670946	Splenocyte
3.48500387185698e-57	0.501391	0.731	0.316	5.23482431591637e-53	5	NDUFB7	Splenocyte
7.05582610653121e-57	0.474752	0.547	0.188	1.05985563946205e-52	5	RBMX	Splenocyte
7.61300769019912e-56	0.498182	0.666	0.272	1.14354988514481e-51	5	YWHAQ	Splenocyte
3.47834633296024e-55	0.546476	0.762	0.371	5.22482402673957e-51	5	LOC101684324	Splenocyte
1.39420797223024e-54	0.52875	0.683	0.297	2.09423979508705e-50	5	MDH2	Splenocyte
1.14009371297254e-53	0.419187	0.527	0.179	1.71253476625605e-49	5	GLRX3	Splenocyte
9.14566425201304e-53	0.583303	0.992	0.899	1.37377022729488e-48	5	LOC101686884	Splenocyte
1.02757897523154e-52	0.541952	0.824	0.433	1.54352637869529e-48	5	PEBP1	Splenocyte
2.22665398970544e-52	0.416698	0.572	0.208	3.34465695793655e-48	5	SSNA1	Splenocyte
1.24510479931005e-51	0.478019	0.567	0.21	1.87027191904363e-47	5	IMPDH2	Splenocyte
1.87286425099203e-51	0.420161	0.51	0.175	2.81322939141514e-47	5	HDAC2	Splenocyte
5.10087058516083e-51	0.480362	0.694	0.309	7.66201770597009e-47	5	ATP5MF	Splenocyte
1.07456103001583e-50	0.550721	0.955	0.479	1.61409812318678e-46	5	VPREB3	Splenocyte
1.45904987321307e-50	0.507557	0.694	0.313	2.19163881455335e-46	5	ATP5F1A	Splenocyte
4.30402906834089e-50	0.513048	0.782	0.395	6.46508206355485e-46	5	HNRNPF	Splenocyte
4.3251844482726e-50	0.552236	0.813	0.43	6.49685955975027e-46	5	LOC106006622	Splenocyte
1.45771776072187e-49	0.556226	0.816	0.438	2.18963784838032e-45	5	HNRNPA1	Splenocyte
1.59297098467597e-49	0.45668	0.603	0.243	2.39280171608177e-45	5	ELAVL1	Splenocyte
1.88303265161044e-49	0.522408	0.983	0.786	2.82850334598404e-45	5	ATP5F1E	Splenocyte
5.93762540107761e-49	0.63904	0.742	0.399	8.91890711495868e-45	5	HSPE1	Splenocyte
3.3303628228926e-48	0.524867	0.717	0.351	5.00253799626698e-44	5	LOC101690736	Splenocyte
4.81669620905562e-48	0.453456	0.516	0.192	7.23515937562245e-44	5	NT5C	Splenocyte
6.19071335043319e-48	0.515344	0.691	0.323	9.29907052368569e-44	5	PA2G4	Splenocyte
7.02269512538974e-48	0.4527	0.635	0.272	1.05487903478479e-43	5	UBE2I	Splenocyte
2.40814702994827e-47	0.454105	0.649	0.281	3.6172776536853e-43	5	LOC101674608	Splenocyte
3.51737446276321e-47	0.485392	0.674	0.308	5.28344818051662e-43	5	SET	Splenocyte
3.55911455551261e-47	0.511852	0.615	0.266	5.34614597383549e-43	5	NUDC	Splenocyte
4.93770046016963e-47	0.417472	0.535	0.195	7.41691986122079e-43	5	TOP2B	Splenocyte
1.13173216650388e-46	0.480918	0.652	0.29	1.69997488730547e-42	5	PLP2	Splenocyte
2.52866401199344e-46	0.617349	0.867	0.525	3.79830621241534e-42	5	NME2	Splenocyte
2.94198184343036e-46	0.420025	0.535	0.203	4.41915092701675e-42	5	LOC101670555	Splenocyte
3.35071280712604e-46	0.474308	0.688	0.325	5.03310570758402e-42	5	LOC101693169	Splenocyte
3.83734215941508e-46	0.506964	0.589	0.249	5.7640716576574e-42	5	CTCF	Splenocyte
8.02082598784707e-46	0.455814	0.592	0.248	1.20480827163451e-41	5	HNRNPU	Splenocyte
1.9503929419288e-45	0.433783	0.592	0.248	2.92968523807124e-41	5	CUNH11orf58	Splenocyte
1.12292007730318e-44	0.408815	0.527	0.201	1.68673824811711e-40	5	LOC101679413	Splenocyte
4.81840789992835e-44	0.463155	0.768	0.396	7.23773050648237e-40	5	SEM1	Splenocyte
3.98566620289965e-43	0.372912	0.513	0.194	5.98686920337557e-39	5	EIF4A3	Splenocyte
3.28822996430384e-42	0.428853	0.578	0.246	4.9392502293808e-38	5	PARK7	Splenocyte
4.19173946411054e-42	0.402474	0.603	0.249	6.29641184904044e-38	5	TCF3	Splenocyte
8.62720768689988e-42	0.381551	0.51	0.197	1.29589286664923e-37	5	LOC101685494	Splenocyte
2.15662071657589e-41	0.436262	0.612	0.263	3.23945997836865e-37	5	SNN	Splenocyte
5.18335507035631e-41	0.410264	0.55	0.231	7.78591765118221e-37	5	HNRNPA0	Splenocyte
2.55040706438984e-40	0.420961	0.654	0.304	3.83096645141998e-36	5	SIRT7	Splenocyte
3.29543892051637e-40	0.438425	0.7	0.349	4.95007880250763e-36	5	TRA2B	Splenocyte
3.73516117798394e-40	0.44331	0.646	0.313	5.61058560544968e-36	5	MRPS26	Splenocyte
9.83379989298194e-39	0.382134	0.558	0.239	1.47713508192482e-34	5	SPCS3	Splenocyte
2.20455301429397e-38	0.433896	0.603	0.284	3.31145908277097e-34	5	PTGES3	Splenocyte
2.3788159496903e-38	0.447991	0.739	0.395	3.5732194380298e-34	5	FUS	Splenocyte
3.92250719944664e-38	0.442229	0.649	0.323	5.8919980642888e-34	5	ARHGDIA	Splenocyte
4.69170671191289e-38	0.442928	0.643	0.32	7.04741265196435e-34	5	ATP5MJ	Splenocyte
1.55110132756812e-37	0.467916	0.751	0.421	2.32990930414008e-33	5	ATP5F1B	Splenocyte
3.85329796056195e-36	0.355693	0.55	0.236	5.78803886656011e-32	5	HNRNPM	Splenocyte
6.44279281237244e-36	0.419496	0.663	0.333	9.67771908346465e-32	5	SFPQ	Splenocyte
8.34049161745642e-36	0.382258	0.567	0.262	1.25282524585813e-31	5	SNRPC	Splenocyte
1.69334877852846e-35	0.382589	0.592	0.275	2.5435792002276e-31	5	SRRM1	Splenocyte
1.88181260109495e-35	0.429595	0.663	0.341	2.82667070810473e-31	5	RASGRP2	Splenocyte
2.30218341325357e-35	0.38381	0.703	0.366	3.45810970504819e-31	5	PSMB6	Splenocyte
3.22890484828632e-35	0.495975	0.708	0.402	4.85013797261089e-31	5	CCT6A	Splenocyte
6.33870587815111e-35	0.471013	0.683	0.362	9.52137009957078e-31	5	EIF4A1	Splenocyte
1.0721203462982e-34	0.375214	0.516	0.225	1.61043197217453e-30	5	TRAPPC1	Splenocyte
1.2230851916177e-34	0.403321	0.694	0.366	1.83719626632894e-30	5	HNRNPK	Splenocyte
1.27022584813222e-34	0.404497	0.994	0.95	1.90800624647941e-30	5	RPLP2	Splenocyte
2.27938320226811e-34	0.4072	0.637	0.319	3.42386150812693e-30	5	GNAS	Splenocyte
3.5187389767693e-34	1.24903	0.671	0.433	5.28549781700517e-30	5	ARL6IP1	Splenocyte
4.28173044416215e-34	0.629797	0.776	0.486	6.43158730017597e-30	5	NPM1	Splenocyte
5.86378742665721e-34	0.346654	0.55	0.243	8.8079950935818e-30	5	MRPL52	Splenocyte
8.08098438549695e-34	0.436839	0.904	0.611	1.2138446645455e-29	5	CNN2	Splenocyte
9.25958146650097e-34	0.364059	0.524	0.23	1.39088173208311e-29	5	PPP1CC	Splenocyte
1.05939628007449e-33	0.388576	0.598	0.287	1.59131915229988e-29	5	SMARCA5	Splenocyte
1.67086593539348e-33	0.381401	0.674	0.35	2.50980772155454e-29	5	MICOS10	Splenocyte
3.16442782028155e-33	0.667607	0.816	0.541	4.75328702884492e-29	5	LOC123387238	Splenocyte
4.51633975845962e-33	0.36851	0.637	0.315	6.7839939511822e-29	5	LOC101682684	Splenocyte
5.00391560810138e-33	0.437973	0.932	0.656	7.51638163492909e-29	5	LOC123387318	Splenocyte
5.55925643787217e-33	0.357448	0.793	0.418	8.35055909532779e-29	5	EBF1	Splenocyte
6.71377447773659e-33	0.372282	0.541	0.244	1.00847606430081e-28	5	ALDH2	Splenocyte
9.01562856687319e-33	0.384807	0.646	0.332	1.35423756703002e-28	5	LOC101683221	Splenocyte
1.03076479358028e-31	0.352008	0.518	0.234	1.54831179643694e-27	5	RNPS1	Splenocyte
1.26335040767866e-31	0.368215	0.708	0.387	1.89767864737412e-27	5	ATP5MG	Splenocyte
2.15082636576259e-31	0.414	0.833	0.528	3.23075628401199e-27	5	ATP5F1D	Splenocyte
3.75428371106661e-31	0.36624	0.541	0.255	5.63930956239316e-27	5	GALK1	Splenocyte
8.2976398665122e-31	0.341647	0.516	0.235	1.2463884843488e-26	5	MPC2	Splenocyte
9.2177019670899e-31	0.356116	0.666	0.344	1.38459101247657e-26	5	SRSF9	Splenocyte
1.12668781531566e-30	0.431567	0.895	0.584	1.69239776738566e-26	5	ATP5MC2	Splenocyte
1.59276159526146e-30	0.36128	0.717	0.384	2.39248719224223e-26	5	RPS27L	Splenocyte
1.90673500266615e-30	0.475762	0.918	0.689	2.86410664750483e-26	5	EIF5A	Splenocyte
2.17180411467409e-30	0.414569	0.89	0.569	3.26226696065195e-26	5	HSPA8	Splenocyte
2.40365343433138e-30	0.328371	0.535	0.249	3.61052782370917e-26	5	ATP5MK	Splenocyte
2.69615345529006e-30	0.323378	0.518	0.236	4.04989210519119e-26	5	CCT7	Splenocyte
1.04094441746021e-29	0.346082	0.785	0.444	1.56360260946698e-25	5	ATP5PO	Splenocyte
1.27344040801973e-29	0.312558	0.578	0.279	1.91283483688644e-25	5	NEDD8	Splenocyte
2.4287421506972e-29	0.383651	0.867	0.532	3.64821358456227e-25	5	HSBP1	Splenocyte
8.60437573832442e-29	0.298636	0.649	0.32	1.29246327965371e-24	5	MSI2	Splenocyte
1.61019230810137e-28	0.327482	0.569	0.28	2.41866986599906e-24	5	EDF1	Splenocyte
2.72517626599602e-28	0.323924	0.7	0.384	4.09348726915262e-24	5	TALDO1	Splenocyte
3.18390599425711e-28	0.359158	0.711	0.374	4.78254519397361e-24	5	CXCR4	Splenocyte
5.53083435736037e-28	0.39331	0.686	0.391	8.30786628819102e-24	5	POLR2L	Splenocyte
1.59806877155117e-27	0.325749	0.671	0.358	2.40045910174701e-23	5	DBI	Splenocyte
1.62458453624637e-27	0.331567	0.524	0.254	2.44028843189568e-23	5	SF3B2	Splenocyte
3.22284788629223e-27	0.333886	0.578	0.296	4.84103980999956e-23	5	PSMD8	Splenocyte
3.41019127372376e-27	0.415882	0.635	0.351	5.12244831226046e-23	5	NCL	Splenocyte
9.72137458262874e-27	0.325973	0.626	0.333	1.46024767605666e-22	5	NDUFB11	Splenocyte
1.48944252731694e-26	0.350884	0.609	0.33	2.23729162028278e-22	5	LOC101677535	Splenocyte
2.82488106971645e-26	0.312691	0.521	0.257	4.24325385482108e-22	5	PSMB2	Splenocyte
3.40162769018746e-26	0.346477	0.788	0.479	5.10958495343058e-22	5	ELOB	Splenocyte
4.64724707421311e-26	0.397708	0.875	0.63	6.98062983017552e-22	5	RHOA	Splenocyte
6.63559010838732e-26	0.361829	0.983	0.857	9.96731990180859e-22	5	RPS17	Splenocyte
8.35941719349164e-26	0.295294	0.516	0.248	1.25566805663438e-21	5	RTN3	Splenocyte
9.83524882359039e-26	0.30434	0.637	0.339	1.47735272579151e-21	5	NDUFA1	Splenocyte
1.36631952650552e-25	0.318024	0.547	0.281	2.05234856076394e-21	5	SUMO1	Splenocyte
1.70765465439079e-25	0.374018	0.725	0.458	2.5650680563604e-21	5	ATP5PB	Splenocyte
1.74714172519048e-25	0.320699	0.552	0.284	2.62438158540862e-21	5	ZNF706	Splenocyte
3.22526073547849e-25	0.333284	0.98	0.926	4.84466415076225e-21	5	RPS20	Splenocyte
1.13416707723448e-23	0.345633	0.924	0.673	1.70363236671392e-19	5	SNRPD2	Splenocyte
1.43078688853768e-23	0.346057	0.963	0.826	2.14918498527245e-19	5	SLC25A6	Splenocyte
1.88866011446529e-23	0.329578	0.521	0.267	2.83695635793831e-19	5	ATP5MC1	Splenocyte
4.2315880817515e-23	0.255722	0.53	0.264	6.35626845759893e-19	5	PGAM1	Splenocyte
4.82255002397314e-23	0.329305	0.674	0.408	7.24395239101006e-19	5	SLC25A3	Splenocyte
1.23944818561125e-22	0.349601	0.595	0.34	1.86177511960665e-18	5	SLC25A5	Splenocyte
3.05968916578381e-22	0.312977	0.595	0.334	4.59595909592386e-18	5	NHP2	Splenocyte
1.26953096000847e-21	0.266013	0.516	0.256	1.90696245502872e-17	5	TMEM97	Splenocyte
1.38729209910536e-21	0.272751	0.55	0.292	2.08385146206616e-17	5	PSMA6	Splenocyte
1.79167540490081e-21	0.291307	0.626	0.358	2.69127562570151e-17	5	PSMB3	Splenocyte
3.49802254955901e-21	0.272919	0.578	0.316	5.25437967169259e-17	5	RBM8A	Splenocyte
3.6369147978854e-21	0.315348	0.844	0.542	5.46300971790367e-17	5	TOP1	Splenocyte
2.07588014148959e-20	0.590394	0.81	0.625	3.11817956053151e-16	5	HSP90AB1	Splenocyte
3.16666892724923e-20	0.332742	0.847	0.568	4.75665339562107e-16	5	UCP2	Splenocyte
1.70515664199086e-19	0.470724	0.858	0.7	2.56131579193448e-15	5	CRIP1	Splenocyte
7.19032589305563e-19	0.285867	0.615	0.36	1.08005885239589e-14	5	CMTM7	Splenocyte
3.29420348653652e-18	0.27642	0.501	0.283	4.94822305712651e-14	5	RALY	Splenocyte
1.39026593984865e-17	0.286545	0.669	0.416	2.08831846824666e-13	5	RPL4	Splenocyte
1.39388790199872e-17	0.254397	0.527	0.301	2.09375901759228e-13	5	PPIH	Splenocyte
1.47638748681057e-17	0.311278	0.912	0.715	2.21768164393816e-13	5	RPL15	Splenocyte
1.57400808887313e-17	0.30657	0.941	0.818	2.36431755029633e-13	5	RPS6	Splenocyte
4.75343209141899e-17	0.26295	0.663	0.416	7.14013034452047e-13	5	SEPTIN6	Splenocyte
5.46163390629976e-17	0.270811	0.581	0.353	8.20392029065287e-13	5	LOC101681748	Splenocyte
8.31584111952149e-16	0.278091	0.946	0.783	1.24912249456332e-11	5	EIF1	Splenocyte
1.13598091774614e-15	0.295252	0.802	0.557	1.70635693654648e-11	5	RPL3	Splenocyte
1.14213942529536e-15	0.255525	0.697	0.459	1.71560763073616e-11	5	SRRM2	Splenocyte
2.0911774076136e-15	0.252964	0.584	0.363	3.14115758397638e-11	5	RBX1	Splenocyte
9.45289528796169e-14	0.254832	0.83	0.597	1.41991940120472e-09	5	CLIC1	Splenocyte
1.34899607633296e-12	0.251545	0.592	0.395	2.02632700625973e-08	5	ENO1	Splenocyte
2.63001161867842e-10	0.250786	0.833	0.631	3.95054045241686e-06	5	MT-ND1	Splenocyte
5.58268511769424e-10	0.285549	0.884	0.773	8.38575131528851e-06	5	UBB	Splenocyte
0	1.84564	0.902	0.022	0	6	LOC123393738	Splenocyte
0	1.81998	0.924	0.056	0	6	LOC101692183	Splenocyte
0	1.57631	0.689	0.031	0	6	LOC123393737	Splenocyte
0	1.50402	0.841	0.06	0	6	LOC101690095	Splenocyte
0	1.48803	0.848	0.039	0	6	RAMP1	Splenocyte
0	1.18211	0.742	0.037	0	6	LOC101670626	Splenocyte
0	1.09346	0.777	0.057	0	6	LOC101684774	Splenocyte
0	1.07153	0.564	0.011	0	6	LOC101676576	Splenocyte
0	1.04563	0.689	0.04	0	6	ITGAD	Splenocyte
0	0.870606	0.515	0.015	0	6	AICDA	Splenocyte
8.9668078594877e-301	1.87239	0.758	0.06	1.34690420857365e-296	6	LOC101691347	Splenocyte
7.78473072092116e-299	2.1495	0.867	0.09	1.16934440158957e-294	6	LOC101691899	Splenocyte
5.86046344794642e-291	1.50773	0.856	0.087	8.80300214516031e-287	6	IL2RB	Splenocyte
1.67597791096439e-283	1.05507	0.606	0.034	2.51748642005961e-279	6	LOC101672337	Splenocyte
3.043396282399e-280	2.06511	0.985	0.153	4.57148555579154e-276	6	CD3G	Splenocyte
7.81277737324869e-280	1.18137	0.652	0.042	1.17355728923569e-275	6	LOC101682407	Splenocyte
6.69515697540037e-277	1.22942	0.629	0.039	1.00567952927489e-272	6	LOC101692750	Splenocyte
4.16509532297551e-270	2.80012	1	0.195	6.25638968464151e-266	6	CD3E	Splenocyte
8.28148771565843e-266	1.4705	0.905	0.115	1.24396226976905e-261	6	CD27	Splenocyte
1.33007636561965e-219	1.9159	0.898	0.145	1.99790770879728e-215	6	CTSW	Splenocyte
5.92161959851139e-219	0.819826	0.61	0.053	8.89486479892395e-215	6	CYRIA	Splenocyte
2.92606625728099e-218	0.854392	0.606	0.052	4.39524412506178e-214	6	SLA2	Splenocyte
9.45381704419288e-218	1.39833	0.932	0.159	1.42005785820821e-213	6	CD247	Splenocyte
2.81921768780343e-207	0.880996	0.602	0.055	4.23474688884954e-203	6	DUSP2	Splenocyte
2.17581217905089e-193	0.709011	0.561	0.049	3.26828747415235e-189	6	CD96	Splenocyte
7.44604737157146e-179	0.746506	0.542	0.05	1.11847077568375e-174	6	TOX	Splenocyte
1.30437836140329e-169	0.708586	0.587	0.065	1.95930673666388e-165	6	STAT4	Splenocyte
1.49401707885614e-166	1.06331	0.822	0.151	2.24416305414981e-162	6	LOC101680565	Splenocyte
1.84386671443334e-152	0.796018	0.61	0.082	2.76967219175032e-148	6	FYN	Splenocyte
6.95187988582512e-150	0.665341	0.545	0.063	1.04424187764979e-145	6	PLD3	Splenocyte
1.19938715034599e-147	0.69734	0.545	0.066	1.80159943853471e-143	6	SAMSN1	Splenocyte
9.82140218334373e-146	0.748696	0.644	0.097	1.47527282196006e-141	6	LCK	Splenocyte
5.55629650103912e-138	1.35049	0.943	0.319	8.34611297421086e-134	6	CD3D	Splenocyte
2.09582360004543e-132	0.73006	0.64	0.104	3.14813662962824e-128	6	LOC101682004	Splenocyte
1.02868939820037e-129	0.792035	0.731	0.146	1.54519434503678e-125	6	SKAP1	Splenocyte
2.42191706399443e-117	1.42419	0.985	0.583	3.63796162182603e-113	6	ITM2B	Splenocyte
2.22243384264367e-116	0.889959	0.814	0.191	3.33831787503506e-112	6	BST2	Splenocyte
1.76821625821014e-108	0.722499	0.644	0.134	2.65603764145746e-104	6	HPCAL1	Splenocyte
3.91093933804315e-108	0.728294	0.682	0.137	5.87462197967462e-104	6	LOC101686008	Splenocyte
2.45190442090864e-105	1.31724	0.989	0.724	3.68300563064687e-101	6	RPL13A	Splenocyte
1.21177822403319e-101	1.25262	0.89	0.384	1.82021207032026e-97	6	OSTF1	Splenocyte
2.42205980739653e-100	1.04583	0.886	0.328	3.63817603669033e-96	6	PVRIG	Splenocyte
3.48521369918003e-97	0.617486	0.655	0.139	5.23513949753833e-93	6	CD7	Splenocyte
2.02722465665781e-96	0.70059	0.644	0.142	3.04509415676569e-92	6	FYB1	Splenocyte
3.13871835430198e-96	0.619587	0.564	0.108	4.714668839997e-92	6	LAT	Splenocyte
1.24749495951824e-84	0.967919	1	0.977	1.87386217869235e-80	6	RPS27	Splenocyte
2.1591108928046e-84	1.15488	0.875	0.424	3.24320047208178e-80	6	SEC61G	Splenocyte
2.22517383298468e-84	0.947896	0.996	0.932	3.34243361452629e-80	6	RPS24	Splenocyte
1.11074237211237e-80	0.91338	0.989	0.949	1.66844611714999e-76	6	RPS15A	Splenocyte
1.23583327543199e-80	0.865624	1	0.993	1.85634516302639e-76	6	EEF1A1	Splenocyte
4.19666798040652e-77	0.90892	1	0.968	6.30381497336864e-73	6	RPL7A	Splenocyte
6.116430962887e-77	0.560922	0.564	0.128	9.18749094935257e-73	6	HOPX	Splenocyte
7.62099202060089e-75	0.859893	0.992	0.965	1.14474921141446e-70	6	RPS28	Splenocyte
2.3734778411405e-74	0.916898	0.992	0.961	3.56520106517714e-70	6	RPS19	Splenocyte
6.05765072437388e-74	0.92307	0.985	0.795	9.099197153082e-70	6	RPL5	Splenocyte
7.20911687948601e-70	0.982559	0.943	0.661	1.08288144646759e-65	6	RPS11	Splenocyte
8.72495083371576e-69	0.744002	0.996	0.975	1.31057486473244e-64	6	RPS15	Splenocyte
1.07885926019088e-68	0.875257	0.992	0.909	1.62055449473272e-64	6	RPS8	Splenocyte
1.34412398634604e-67	0.758229	0.992	0.938	2.01900863989038e-63	6	RPL27	Splenocyte
6.65938607893868e-65	0.798759	1	0.932	1.00030638291738e-60	6	RPL9	Splenocyte
1.27576018242996e-64	0.799217	1	0.949	1.91631937002804e-60	6	RPL37	Splenocyte
2.90805646867432e-64	0.893058	1	0.937	4.36819162159569e-60	6	LOC106005570	Splenocyte
9.8705460969295e-64	0.666902	0.765	0.29	1.48265472921978e-59	6	LOC101690745	Splenocyte
1.72545439987334e-62	0.820247	0.996	0.945	2.59180505404975e-58	6	RPL12	Splenocyte
2.29167355837984e-62	0.83143	0.992	0.902	3.44232285204235e-58	6	RPS18	Splenocyte
3.08538768529037e-62	0.741414	0.992	0.944	4.63456084207466e-58	6	RPL37A	Splenocyte
5.59381697294283e-62	0.851178	0.841	0.414	8.40247247505743e-58	6	ITGA4	Splenocyte
3.45605597906011e-61	0.779396	0.871	0.35	5.19134168614619e-57	6	IL32	Splenocyte
5.91463176557821e-61	0.734031	0.807	0.354	8.88436837507502e-57	6	LOC101686987	Splenocyte
6.69039744413476e-61	0.707126	0.837	0.348	1.00496460008348e-56	6	LOC101672598	Splenocyte
1.45002735155299e-60	0.632063	0.799	0.291	2.17808608476775e-56	6	COTL1	Splenocyte
1.29431208605626e-59	0.784631	0.981	0.863	1.94418618446512e-55	6	RPL17	Splenocyte
8.77784484285161e-57	0.607143	0.67	0.244	1.31852007384474e-52	6	SOD1	Splenocyte
7.18104994178725e-56	0.734051	0.992	0.958	1.07866551175586e-51	6	LOC101674270	Splenocyte
4.77202655769589e-54	0.704867	0.989	0.944	7.16806109231499e-50	6	RPL35	Splenocyte
3.0582781949211e-53	0.741924	0.981	0.86	4.59383967659099e-49	6	RPS17	Splenocyte
4.99861819531238e-52	0.444859	0.602	0.187	7.50842439117872e-48	6	SRGN	Splenocyte
6.96366561561506e-52	0.677559	0.992	0.964	1.04601221212154e-47	6	RPS3A	Splenocyte
8.08495617598396e-52	0.735607	0.981	0.876	1.21444126719455e-47	6	RPL34	Splenocyte
2.85858313010827e-51	0.653243	0.989	0.903	4.29387771973564e-47	6	RPL11	Splenocyte
2.07985681893219e-50	0.72546	0.943	0.639	3.12415292771804e-46	6	RPL10A	Splenocyte
7.10046368217504e-50	0.664214	0.996	0.97	1.06656064969951e-45	6	RPL10	Splenocyte
2.41029784817413e-49	0.682941	0.989	0.966	3.62050839774235e-45	6	RPL6	Splenocyte
4.49807528469538e-49	0.679998	0.996	0.945	6.75655888514092e-45	6	RPL14	Splenocyte
2.26847765866648e-47	0.615559	0.992	0.969	3.40748029108292e-43	6	RPS23	Splenocyte
2.65426311189144e-47	0.672205	0.977	0.879	3.98696862037213e-43	6	RPL30	Splenocyte
1.54978339397101e-46	0.698539	0.951	0.808	2.32792963608385e-42	6	RPL36	Splenocyte
1.76716596924447e-45	0.603961	0.989	0.95	2.65446000240212e-41	6	RPS27A	Splenocyte
2.13559925748621e-45	0.654191	0.985	0.926	3.20788364467004e-41	6	RPL13	Splenocyte
3.75663587010529e-44	0.609024	1	0.975	5.64284274048515e-40	6	LOC101694231	Splenocyte
4.56388806703087e-44	0.545611	0.636	0.253	6.85541626548707e-40	6	MTPN	Splenocyte
7.59003327862263e-44	0.590067	0.996	0.979	1.14009889878191e-39	6	RPS7	Splenocyte
3.05526084397947e-43	0.598805	0.989	0.926	4.58930731374155e-39	6	RPS20	Splenocyte
4.48189869116535e-42	0.614682	0.985	0.876	6.73226002399948e-38	6	RPS29	Splenocyte
9.86042767995372e-42	0.67733	0.943	0.756	1.48113484180585e-37	6	RPS21	Splenocyte
1.21722150654117e-41	0.657648	0.924	0.59	1.8283884249755e-37	6	RPS16	Splenocyte
2.13981254796954e-41	0.561555	0.792	0.373	3.21421242830505e-37	6	IKZF3	Splenocyte
5.78802451448892e-41	0.626951	0.962	0.759	8.69419162321381e-37	6	RPL24	Splenocyte
1.66442782369848e-40	0.569129	0.992	0.962	2.50013703397749e-36	6	RPS26	Splenocyte
8.10711029936492e-40	0.513659	0.992	0.977	1.2177690380676e-35	6	RPL26	Splenocyte
9.10506093329861e-40	0.641148	0.958	0.82	1.36767120279078e-35	6	RPS6	Splenocyte
1.2336685286502e-39	0.541156	0.992	0.962	1.85309349688546e-35	6	RPS10	Splenocyte
2.89926345043739e-38	0.629437	0.909	0.648	4.35498362890201e-34	6	RPL38	Splenocyte
1.01047927374981e-37	0.568532	0.992	0.951	1.51784091709959e-33	6	RPLP2	Splenocyte
1.48275992459384e-37	0.527995	0.674	0.295	2.22725368273241e-33	6	LCP1	Splenocyte
1.65280736680637e-37	0.562719	0.985	0.936	2.48268194567984e-33	6	RPS4X	Splenocyte
2.7547802901332e-37	0.531775	0.989	0.935	4.13795547380907e-33	6	RPL29	Splenocyte
3.38458451105359e-36	0.402267	0.504	0.183	5.0839843940536e-32	6	ABRACL	Splenocyte
7.42855457850433e-36	0.642254	0.902	0.594	1.11584318323714e-31	6	PTPRC	Splenocyte
1.63449721272873e-35	0.577663	0.958	0.779	2.45517826323982e-31	6	RPS25	Splenocyte
5.89878180613159e-35	0.418328	0.572	0.233	8.86056015099026e-31	6	LOC101681854	Splenocyte
5.12969205064106e-34	0.658695	0.905	0.601	7.70531042926794e-30	6	LY6E	Splenocyte
4.96592497071813e-33	0.599033	0.939	0.74	7.45931589851571e-29	6	RPS13	Splenocyte
6.15723125055294e-33	0.472224	0.716	0.363	9.24877706145557e-29	6	ACTR3	Splenocyte
8.52317866544171e-33	0.513828	0.981	0.862	1.280266667336e-28	6	TPT1	Splenocyte
2.48859857295815e-32	0.480439	0.992	0.95	3.73812391644044e-28	6	RPL18	Splenocyte
8.81821210912824e-32	0.580715	0.985	0.897	1.32458364091215e-27	6	ACTG1	Splenocyte
2.82200374163206e-31	0.410153	1	0.997	4.23893182030552e-27	6	B2M	Splenocyte
1.34196369778365e-30	0.510699	0.939	0.702	2.01576367044083e-26	6	RPL35A	Splenocyte
4.44966131918982e-30	0.528233	0.723	0.398	6.68383626755503e-26	6	LOC101694119	Splenocyte
6.88078011836567e-30	0.479541	0.989	0.927	1.03356198157971e-25	6	NACA	Splenocyte
7.89728898449292e-30	0.453996	0.67	0.338	1.18625177836068e-25	6	LOC123389026	Splenocyte
1.5281137516459e-28	0.488923	0.985	0.892	2.29537966634731e-24	6	RPL8	Splenocyte
3.96297402094154e-28	0.395255	0.538	0.239	5.95278327685629e-24	6	LOC101674880	Splenocyte
5.37113147122818e-28	0.419478	0.746	0.38	8.06797658293185e-24	6	IL2RG	Splenocyte
1.94610251777316e-27	0.464105	0.989	0.953	2.92324059194706e-23	6	RPL18A	Splenocyte
2.14843500046814e-27	0.405089	0.992	0.97	3.2271642142032e-23	6	UBA52	Splenocyte
5.25681902831827e-27	0.534795	0.928	0.718	7.89626786243688e-23	6	RPL15	Splenocyte
7.11712146138367e-27	0.466564	0.742	0.436	1.06906281471444e-22	6	LOC101677584	Splenocyte
3.7546548583575e-26	0.46085	0.826	0.509	5.6398670627388e-22	6	RPL22	Splenocyte
5.60292707325916e-26	0.443014	0.981	0.918	8.41615675674258e-22	6	RPL23	Splenocyte
5.73121901365972e-26	0.480576	0.841	0.56	8.60886408041827e-22	6	RPL3	Splenocyte
1.42886928280122e-24	0.412973	0.572	0.291	2.14630454969572e-20	6	LOC123390661	Splenocyte
3.9069168741426e-24	0.449256	0.958	0.831	5.8685798366496e-20	6	RPL21	Splenocyte
1.9679318415944e-23	0.358556	0.595	0.296	2.95603041925895e-19	6	LOC123392113	Splenocyte
4.04206055426637e-23	0.413149	0.977	0.911	6.07157915856351e-19	6	RPLP0	Splenocyte
1.05964863987555e-22	0.474804	0.527	0.259	1.59169822195707e-18	6	HSPA5	Splenocyte
2.05701404333138e-22	0.36031	0.981	0.947	3.08984079448807e-18	6	RPS2	Splenocyte
3.16855747500891e-21	0.348243	0.576	0.3	4.75949018321088e-17	6	LOC123393480	Splenocyte
5.89200817510407e-21	0.398541	1	0.949	8.85038547982383e-17	6	PFN1	Splenocyte
8.02649060566449e-21	0.33908	0.693	0.388	1.20565915387686e-16	6	ATP6V0E1	Splenocyte
4.37606564978507e-20	0.426793	0.928	0.665	6.57328821254216e-16	6	BTG1	Splenocyte
5.76392910901318e-20	0.395546	0.913	0.683	8.65799791464869e-16	6	EIF3K	Splenocyte
1.01447882112246e-19	0.387002	0.697	0.402	1.52384863720805e-15	6	ETS1	Splenocyte
1.89313628995466e-19	0.413161	0.932	0.798	2.84368002114089e-15	6	RACK1	Splenocyte
2.23612172967189e-19	0.354643	0.989	0.944	3.35887845014015e-15	6	RPS5	Splenocyte
2.33569818530967e-19	0.34601	0.633	0.349	3.50845224415365e-15	6	CALR	Splenocyte
2.23918338886858e-18	0.343244	1	0.96	3.36347736841949e-14	6	RPL19	Splenocyte
2.33993003538636e-18	0.31971	0.549	0.297	3.51480890615385e-14	6	RPL23A	Splenocyte
3.36491114083185e-18	0.281619	0.504	0.239	5.05443302464352e-14	6	HMGN1	Splenocyte
4.0622966481006e-18	0.393221	0.917	0.73	6.10197579511191e-14	6	RPL27A	Splenocyte
4.25597410759085e-18	0.378536	0.939	0.863	6.39289870701222e-14	6	RPS14	Splenocyte
4.96842215799775e-18	0.364272	0.621	0.368	7.46306692352842e-14	6	DBI	Splenocyte
1.58136367683427e-17	0.309993	0.644	0.369	2.37536637897276e-13	6	TRMT112	Splenocyte
1.70355950145396e-17	0.306221	0.5	0.252	2.55891672713399e-13	6	PPP1R18	Splenocyte
8.23968922642297e-17	0.295558	0.557	0.306	1.23768371870099e-12	6	ARPC5L	Splenocyte
8.51425266474336e-17	0.327343	0.989	0.887	1.2789258927711e-12	6	TMSB4X	Splenocyte
8.74606268865119e-17	0.255959	0.515	0.265	1.3137460764623e-12	6	GPI	Splenocyte
9.37667368274613e-16	0.313826	0.985	0.934	1.4084701538853e-11	6	RPL32	Splenocyte
9.90953085593374e-16	0.28995	0.652	0.391	1.48851062986981e-11	6	TOMM6	Splenocyte
1.12407228598747e-15	0.335825	0.693	0.446	1.68846898078178e-11	6	LOC106006622	Splenocyte
1.56461537569806e-15	0.337609	0.841	0.594	2.35020875583605e-11	6	ATP5MC2	Splenocyte
1.7397083104983e-15	0.32175	0.811	0.54	2.61321585319949e-11	6	SSR4	Splenocyte
2.18472757931154e-15	0.258144	0.523	0.276	3.28167929688386e-11	6	TLN1	Splenocyte
6.2099929974588e-15	0.275487	0.511	0.279	9.32803048148286e-11	6	TLE5	Splenocyte
1.00968369978393e-14	0.36917	0.837	0.635	1.51664588544544e-10	6	MT-ND1	Splenocyte
1.91576715669106e-14	0.324284	0.697	0.455	2.87767384606564e-10	6	RPL7	Splenocyte
2.48062728872444e-14	0.271111	0.53	0.297	3.72615025039298e-10	6	ITGB2	Splenocyte
3.12247391388371e-14	0.307657	0.947	0.793	4.69026806604472e-10	6	ATP5F1E	Splenocyte
5.19257384887816e-14	0.347869	0.72	0.49	7.79976517839988e-10	6	EEF1B2	Splenocyte
5.62578988138514e-14	0.309483	0.75	0.502	8.45049898082861e-10	6	MT-ND2	Splenocyte
2.3436823690201e-13	0.269043	0.996	0.955	3.52044528650509e-09	6	RPS9	Splenocyte
3.10020306140126e-13	0.251472	1	0.986	4.65681501853084e-09	6	FAU	Splenocyte
7.53732539397929e-13	0.305325	0.909	0.774	1.13218164742963e-08	6	UBB	Splenocyte
1.08693275909323e-12	0.251584	0.515	0.302	1.63268169743394e-08	6	LOC101686556	Splenocyte
1.18568838763236e-12	0.281308	0.746	0.498	1.78102252706256e-08	6	LOC101683974	Splenocyte
1.78948107901479e-12	0.29422	1	0.93	2.68797952878812e-08	6	MT-COX3	Splenocyte
2.562642024173e-12	0.28735	0.561	0.357	3.84934458451027e-08	6	LOC101678630	Splenocyte
3.40940123968836e-12	0.274235	0.981	0.924	5.12126160213589e-08	6	MT-ATP6	Splenocyte
4.24003472732504e-12	0.282322	1	0.96	6.36895616391495e-08	6	MT-COX2	Splenocyte
4.74402924225778e-12	0.256836	0.686	0.47	7.12600632479541e-08	6	OST4	Splenocyte
6.41278122056971e-12	0.279432	0.947	0.824	9.63263867141776e-08	6	RAC2	Splenocyte
2.27434742455886e-11	0.286471	0.886	0.711	3.41629726642986e-07	6	ARPC2	Splenocyte
2.78875652799658e-11	0.309618	0.932	0.794	4.18899118070367e-07	6	RPS3	Splenocyte
6.2128463445869e-11	0.411906	0.564	0.371	9.33231649420398e-07	6	FOS	Splenocyte
3.67774512809208e-09	0.30356	0.75	0.585	5.52434095690711e-05	6	HSPA8	Splenocyte
0	0.910112	0.514	0.009	0	7	LOC101675277	Splenocyte
9.90568228434389e-294	0.7574	0.549	0.022	1.4879325359313e-289	7	NFE2	Splenocyte
5.49149927650459e-281	1.33848	0.557	0.026	8.24878106323754e-277	7	LOC101688388	Splenocyte
1.11513375557804e-180	1.66835	0.771	0.13	1.67504241425378e-176	7	PRDX5	Splenocyte
3.82726561561538e-170	1.00032	0.751	0.123	5.74893568121586e-166	7	LOC101673784	Splenocyte
1.31185359899608e-160	0.739056	0.597	0.072	1.97053529105202e-156	7	EIF4EBP1	Splenocyte
2.29773921332589e-143	0.989678	0.794	0.161	3.45143407233681e-139	7	TKT	Splenocyte
1.43681436886965e-132	0.917998	0.569	0.084	2.1582388634791e-128	7	FABP5	Splenocyte
2.3366954787852e-104	0.701356	0.613	0.122	3.50995027868326e-100	7	TSPO	Splenocyte
5.60253095476235e-91	1.43509	0.996	0.859	8.41556174714853e-87	7	GPX1	Splenocyte
2.08863956347195e-90	1.6924	0.51	0.097	3.13734548829121e-86	7	FCER1G	Splenocyte
2.55154409656461e-87	0.869069	0.696	0.203	3.8326743874497e-83	7	S100A11	Splenocyte
2.08924315351701e-81	0.789851	0.755	0.252	3.1382521408979e-77	7	AURKAIP1	Splenocyte
2.73956561131603e-77	4.06133	0.542	0.144	4.1151015047578e-73	7	LYZ	Splenocyte
4.87651674620936e-70	1.09522	0.988	0.947	7.32501580448108e-66	7	RPS2	Splenocyte
1.27938089454492e-68	0.588471	0.617	0.174	1.92175804169593e-64	7	GLRX5	Splenocyte
2.59227574580174e-65	1.27709	0.609	0.188	3.89385739776879e-61	7	SRGN	Splenocyte
2.04055753475417e-60	0.72213	0.719	0.257	3.06512147295424e-56	7	EMP3	Splenocyte
1.40164628914433e-58	0.757608	0.617	0.216	2.1054128909237e-54	7	IMPDH2	Splenocyte
7.03009894271051e-55	0.791587	0.767	0.365	1.05599116218455e-50	7	EIF4A1	Splenocyte
1.54714095092263e-54	0.839691	0.826	0.425	2.32396042238088e-50	7	ALDOA	Splenocyte
1.20603882585523e-53	0.570972	0.565	0.177	1.81159092031713e-49	7	GPX4	Splenocyte
1.3926609242999e-51	0.825184	0.802	0.387	2.09191597439088e-47	7	ENO1	Splenocyte
5.78712743716301e-51	0.802422	0.98	0.745	8.69284412336256e-47	7	GAPDH	Splenocyte
5.81709861477991e-51	1.15261	1	0.932	8.73786382926091e-47	7	FTL	Splenocyte
7.00110757007445e-51	0.927504	0.775	0.387	1.05163636810088e-46	7	TALDO1	Splenocyte
7.25390642831155e-51	1.12554	0.984	0.927	1.08960928459668e-46	7	RPS20	Splenocyte
8.69002653361284e-50	1.30083	0.585	0.226	1.30532888561398e-45	7	THY1	Splenocyte
1.44000149980134e-49	0.691116	0.996	0.955	2.1630262528516e-45	7	RPS9	Splenocyte
1.24791911549382e-48	0.555527	0.802	0.361	1.87449930338326e-44	7	LAMTOR2	Splenocyte
2.10864296557297e-47	0.495377	0.522	0.162	3.16739259858716e-43	7	CD44	Splenocyte
2.30652478626187e-47	0.826518	0.625	0.265	3.46463088144396e-43	7	PGAM1	Splenocyte
1.08502791103904e-44	0.600733	0.723	0.313	1.62982042517174e-40	7	PKM	Splenocyte
2.64500156987438e-44	0.5163	0.51	0.17	3.97305685810831e-40	7	NPM3	Splenocyte
1.09179009096022e-39	1.24616	0.668	0.371	1.63997789563135e-35	7	VIM	Splenocyte
3.24771294175612e-39	0.651943	1	0.977	4.87838960981187e-35	7	RPL26	Splenocyte
5.01272931779302e-39	0.573707	0.708	0.323	7.52962070825689e-35	7	TXN	Splenocyte
1.15514344409104e-37	0.663366	0.648	0.327	1.73514096736916e-33	7	RPL22L1	Splenocyte
1.19663738215541e-37	0.544751	0.984	0.862	1.79746901173564e-33	7	TPT1	Splenocyte
2.09803440188349e-37	1.13436	0.822	0.629	3.15145747506918e-33	7	HSP90AB1	Splenocyte
4.02379254616822e-37	0.597771	0.988	0.951	6.04413878359928e-33	7	RPLP2	Splenocyte
1.76539684383571e-36	0.643244	0.573	0.255	2.65180259912562e-32	7	LOC101676730	Splenocyte
2.87490372988718e-36	0.632656	0.996	0.976	4.31839289266353e-32	7	LOC101694231	Splenocyte
8.38448619004316e-36	0.501533	0.731	0.359	1.25943367060638e-31	7	LOC101690736	Splenocyte
2.43905894242814e-35	0.599819	0.751	0.417	3.66371043742131e-31	7	RPL4	Splenocyte
1.07551300029244e-34	0.562401	0.68	0.323	1.61552807773928e-30	7	CD63	Splenocyte
1.24712372985183e-34	0.981209	0.751	0.494	1.87330455461043e-30	7	NPM1	Splenocyte
1.65061021285923e-34	0.600641	0.755	0.412	2.47938160073585e-30	7	RAN	Splenocyte
3.35040012447124e-34	0.57684	0.688	0.367	5.03263602696826e-30	7	TRMT112	Splenocyte
7.09779602789271e-34	0.832592	0.632	0.333	1.06615994134976e-29	7	ATP6V0C	Splenocyte
8.10034390333283e-34	0.608589	0.937	0.729	1.21675265771962e-29	7	RPL27A	Splenocyte
1.11503432012912e-33	0.515814	0.502	0.197	1.67489305226596e-29	7	HSPD1	Splenocyte
1.71863811798209e-33	0.637544	0.747	0.453	2.5815663170209e-29	7	EEF1G	Splenocyte
8.1020506605824e-33	0.652602	0.996	0.97	1.21700902972608e-28	7	RPL10	Splenocyte
9.48243227521781e-33	0.81131	0.921	0.823	1.42435615206047e-28	7	RPS6	Splenocyte
9.51691780494599e-33	0.674719	0.775	0.487	1.42953622348094e-28	7	EEF1B2	Splenocyte
2.59466579005508e-32	0.518094	0.719	0.364	3.89744748324174e-28	7	ANP32B	Splenocyte
4.45465572255102e-32	0.532661	0.518	0.226	6.69133836084389e-28	7	TUFM	Splenocyte
4.62509657577287e-32	0.405959	0.581	0.246	6.94735756646843e-28	7	NDUFS8	Splenocyte
1.25376605435016e-31	0.626612	0.814	0.537	1.88328199023937e-27	7	NME2	Splenocyte
2.32602748549818e-31	0.540693	0.818	0.541	3.49392588596681e-27	7	SSR4	Splenocyte
7.29552220426125e-31	0.460992	0.838	0.501	1.09586039030208e-26	7	BBLN	Splenocyte
1.14812163054113e-30	0.50084	0.676	0.343	1.72459350123583e-26	7	SNX3	Splenocyte
1.25200444637761e-30	0.519156	0.64	0.327	1.8806358789038e-26	7	PSMA7	Splenocyte
1.4609308755728e-30	0.603546	0.98	0.911	2.19446426819791e-26	7	RPLP0	Splenocyte
3.26391033489194e-30	0.583857	0.577	0.268	4.90271971404118e-26	7	RHOG	Splenocyte
3.7761200019282e-30	0.389767	0.502	0.201	5.67210985489635e-26	7	EIF3M	Splenocyte
4.80450594541008e-30	0.600105	0.632	0.315	7.21684838060048e-26	7	SPI1	Splenocyte
6.0906845468064e-30	0.713121	0.984	0.959	9.14881725775789e-26	7	LOC101674270	Splenocyte
1.90987532957201e-29	0.412699	0.502	0.204	2.86882373255012e-25	7	CTSD	Splenocyte
7.8423415311382e-29	0.563042	0.992	0.96	1.17799812139227e-24	7	PPIA	Splenocyte
8.84380876510858e-29	0.675729	0.964	0.904	1.32842851460696e-24	7	RPS18	Splenocyte
2.31419681377596e-28	0.529351	0.945	0.756	3.47615503397288e-24	7	RPS21	Splenocyte
1.01209818560845e-27	0.464368	0.632	0.322	1.52027268460245e-23	7	NAP1L1	Splenocyte
2.27944886336546e-27	0.460848	0.842	0.534	3.42396013766126e-23	7	ATP5F1D	Splenocyte
2.70197195086904e-27	0.469172	0.988	0.968	4.05863206740039e-23	7	RPL7A	Splenocyte
9.3366915334323e-27	0.469244	0.557	0.272	1.40246443523687e-22	7	SELENOH	Splenocyte
1.04890591854301e-26	0.582017	0.711	0.455	1.57556158024345e-22	7	RPL7	Splenocyte
2.68678448271121e-26	0.503347	0.715	0.407	4.03581897148051e-22	7	ATP5MC3	Splenocyte
3.14253336053126e-26	0.373604	0.51	0.219	4.720399360854e-22	7	ANAPC11	Splenocyte
4.37878868344769e-26	0.455834	0.648	0.339	6.57737848140677e-22	7	LOC101683221	Splenocyte
5.86244370571252e-26	0.448026	1	0.979	8.80597669035077e-22	7	RPS7	Splenocyte
7.38560624483657e-26	0.522957	0.672	0.392	1.1093919140369e-21	7	HINT1	Splenocyte
2.20993417697209e-25	0.450296	0.818	0.517	3.31954212722977e-21	7	BSG	Splenocyte
2.68858593523437e-25	0.526373	0.921	0.781	4.03852493331554e-21	7	RPS25	Splenocyte
4.05275224378027e-25	0.396026	0.672	0.353	6.08763914538234e-21	7	LOC101681748	Splenocyte
6.1191932367863e-25	0.533921	0.957	0.861	9.1916401609767e-21	7	RPS17	Splenocyte
1.25942526114198e-24	0.580646	0.656	0.403	1.89178268476137e-20	7	LOC101694119	Splenocyte
1.66062687815309e-24	0.366975	0.518	0.231	2.49442763367376e-20	7	SNRPD1	Splenocyte
2.21182949694667e-24	0.505053	0.87	0.593	3.32238908736359e-20	7	ATP5MC2	Splenocyte
4.64960687306207e-24	0.438686	0.7	0.397	6.98417448402653e-20	7	POLR2L	Splenocyte
7.68212731545163e-24	0.408582	0.719	0.411	1.15393234405399e-19	7	SLC25A3	Splenocyte
7.84612770775321e-24	0.460057	0.992	0.962	1.17856684298161e-19	7	RPS10	Splenocyte
8.28940188377219e-24	0.349736	0.561	0.267	1.24515105696142e-19	7	RNF187	Splenocyte
1.05560017829836e-23	0.596058	0.775	0.565	1.58561702782197e-19	7	RPL3	Splenocyte
1.20432817153923e-23	0.444792	0.7	0.41	1.80902134646908e-19	7	CCT6A	Splenocyte
2.60003246030917e-23	0.413298	1	0.964	3.90550875863041e-19	7	RPS28	Splenocyte
3.28826363442986e-23	0.525553	0.526	0.254	4.93930080527709e-19	7	SOD1	Splenocyte
5.42314601401634e-23	0.347463	0.502	0.228	8.14610762765394e-19	7	MRPL36	Splenocyte
7.45705510359808e-23	0.451018	0.992	0.953	1.12012424711147e-18	7	RPL18A	Splenocyte
8.94519671570162e-23	0.387863	0.996	0.975	1.34365799866554e-18	7	RPS15	Splenocyte
9.04498845135241e-23	0.393546	0.704	0.402	1.35864771527765e-18	7	ATP5IF1	Splenocyte
9.18874678392435e-23	0.51007	0.992	0.946	1.38024165441328e-18	7	RPL12	Splenocyte
1.87618462704879e-22	0.514139	0.988	0.969	2.81821692828998e-18	7	RPS23	Splenocyte
2.98856338560825e-22	0.46284	0.988	0.95	4.48912106152215e-18	7	RPL37	Splenocyte
3.21238466876592e-22	0.319324	0.542	0.256	4.82532301095329e-18	7	VPS28	Splenocyte
4.02641506699269e-22	0.362789	0.589	0.297	6.04807807212972e-18	7	LOC123392113	Splenocyte
7.20116196003627e-22	0.398759	0.838	0.549	1.08168653801705e-17	7	CHCHD2	Splenocyte
8.07522708709404e-22	0.353711	0.534	0.264	1.2129798607524e-17	7	MICOS13	Splenocyte
[truncated: 875 more rows]
