# Supplementary material for: Development of ferret immune repertoire reference resources and single-cell-based high-throughput profiling assays
Source: J Virol. 2025 Mar 21;99(4):e00181-25. doi: 10.1128/jvi.00181-25 (PMC11998538; doi:10.1128/jvi.00181-25)
Supplement: Table S6 — Functional enrichment analysis of differentially expressed genes between selected cell clusters identified in the ferret PBMC and splenocyte samples. [file jvi.00181-25-s0006.xlsx]

## Sheet: PBMC_clus_6vs2_DE_IPA_Functions
Categories	Diseases or Functions Annotation	p-value	Predicted Activation State	Activation z-score	Molecules	# Molecules
Cancer,Cell Death and Survival,Organismal Injury and Abnormalities,Tumor Morphology	Cell death of osteosarcoma cells	4.99e-42	Increased	6.325	EEF1A1,EIF3F,EIF3G,FAU,RAN,RPL10,RPL11,RPL13,RPL13A,RPL19,RPL27,RPL27A,RPL3,RPL35,RPL35A,RPL37,RPL37A,RPL38,RPL5,RPL6,RPL7,RPL7A,RPL9,RPLP0,RPS11,RPS13,RPS14,RPS15A,RPS16,RPS17,RPS18,RPS19,RPS21,RPS24,RPS27A,RPS28,RPS29,RPS3,RPS5,RPS7	40
Protein Synthesis	Synthesis of protein	1.79e-33		-1.198	ARRB2,BANK1,CALR,CD4,EEF1A1,EEF1B2,EIF1,EIF3D,EIF3F,EIF3G,EIF3H,EIF3I,EIF3K,EIF5A,FTH1,FUS,GAPDH,IL18,IL7R,ITGB1,JUNB,KLF2,MAT2A,MRPL23,NPM1,RACK1,RBM38,RPL10,RPL10A,RPL13A,RPL19,RPL22,RPL23,RPL24,RPL27A,RPL30,RPL37,RPL38,RPL39,RPL5,RPS10,RPS14,RPS15,RPS15A,RPS17,RPS20,RPS23,RPS24,RPS28,RPS29,RPS3,RPS3A,RPS4X,RPS5,RPS6,RPS7,RPS9,SOD1,SPI1,SYK,TXN,VIM,ZFP36,ZFP36L1	64
Cancer,Cell Death and Survival,Organismal Injury and Abnormalities,Tumor Morphology	Cell death of cancer cells	2.36e-31	Increased	5.278	B2M,CD44,CD74,EEF1A1,EIF3F,EIF3G,ETS1,FAU,IRF5,LGALS1,NFKBIA,RAN,RPL10,RPL11,RPL13,RPL13A,RPL19,RPL27,RPL27A,RPL3,RPL35,RPL35A,RPL37,RPL37A,RPL38,RPL5,RPL6,RPL7,RPL7A,RPL9,RPLP0,RPS11,RPS13,RPS14,RPS15A,RPS16,RPS17,RPS18,RPS19,RPS21,RPS24,RPS27A,RPS28,RPS29,RPS3,RPS3A,RPS5,RPS7,SOCS3,SOD1,SPI1,SYK,TXN,UBB,ZFP36	55
Protein Synthesis	Translation	2.51e-31		0.196	BANK1,CALR,EEF1A1,EEF1B2,EIF1,EIF3D,EIF3F,EIF3G,EIF3H,EIF3I,EIF3K,EIF5A,FTH1,FUS,GAPDH,ITGB1,MRPL23,RACK1,RBM38,RPL10,RPL10A,RPL13A,RPL19,RPL23,RPL24,RPL27A,RPL30,RPL37,RPL38,RPL39,RPS14,RPS15A,RPS17,RPS20,RPS23,RPS24,RPS28,RPS29,RPS3,RPS3A,RPS4X,RPS5,RPS6,RPS7,RPS9,SYK,ZFP36,ZFP36L1	48
Cancer,Cell Death and Survival,Organismal Injury and Abnormalities,Tumor Morphology	Cell death of tumor cells	6.12e-31	Increased	5.324	ANXA2,B2M,CD44,CD74,EEF1A1,EIF3F,EIF3G,ETS1,FAU,IL18,IRF5,LGALS1,MEF2C,NFKBIA,RACK1,RAN,RPL10,RPL11,RPL13,RPL13A,RPL19,RPL27,RPL27A,RPL3,RPL35,RPL35A,RPL37,RPL37A,RPL38,RPL5,RPL6,RPL7,RPL7A,RPL9,RPLP0,RPS11,RPS13,RPS14,RPS15A,RPS16,RPS17,RPS18,RPS19,RPS21,RPS24,RPS27A,RPS28,RPS29,RPS3,RPS3A,RPS5,RPS7,SOCS3,SOD1,SPI1,SYK,TXN,UBB,ZFP36	59
Protein Synthesis	Translation of protein	1.1e-29		0.747	BANK1,CALR,EEF1A1,EEF1B2,EIF1,EIF3D,EIF3F,EIF3G,EIF3H,EIF3I,EIF3K,EIF5A,FUS,GAPDH,ITGB1,MRPL23,RACK1,RBM38,RPL10,RPL10A,RPL13A,RPL19,RPL23,RPL24,RPL27A,RPL30,RPL37,RPL38,RPL39,RPS14,RPS17,RPS23,RPS24,RPS28,RPS29,RPS3,RPS3A,RPS4X,RPS5,RPS6,RPS7,RPS9,SYK,ZFP36,ZFP36L1	45
Gene Expression,Protein Synthesis	Translation of mRNA	7.02e-29		1.755	BANK1,CALR,EEF1B2,EIF1,EIF3D,EIF3F,EIF3G,EIF3H,EIF3I,EIF3K,GAPDH,MRPL23,RACK1,RPL10,RPL10A,RPL13A,RPL19,RPL23,RPL24,RPL27A,RPL30,RPL37,RPL38,RPL39,RPS14,RPS17,RPS23,RPS24,RPS28,RPS29,RPS3,RPS3A,RPS4X,RPS5,RPS9,ZFP36L1	36
Cancer,Cardiovascular Disease,Developmental Disorder,Hematological Disease,Hereditary Disorder,Organismal Injury and Abnormalities	Diamond-Blackfan anemia	2.13e-28			CD52,RPL11,RPL15,RPL18,RPL26,RPL27,RPL35,RPL35A,RPL5,RPS10,RPS15A,RPS17,RPS19,RPS20,RPS24,RPS26,RPS27,RPS28,RPS29,RPS7	20
Protein Synthesis	Expression of protein	1.42e-27		0.418	BANK1,CALR,EEF1A1,EEF1B2,EIF1,EIF3D,EIF3F,EIF3G,EIF3H,EIF3I,EIF3K,EIF5A,FUS,GAPDH,IL7R,ITGB1,JUNB,MRPL23,RACK1,RBM38,RPL10,RPL10A,RPL13A,RPL19,RPL23,RPL24,RPL27A,RPL30,RPL37,RPL38,RPL39,RPS14,RPS17,RPS23,RPS24,RPS28,RPS29,RPS3,RPS3A,RPS4X,RPS5,RPS6,RPS7,RPS9,SOD1,SYK,ZFP36,ZFP36L1	48
Gene Expression	Expression of mRNA	2.55e-27	Increased	2.377	BANK1,CALR,DDX5,EEF1B2,EIF1,EIF3D,EIF3F,EIF3G,EIF3H,EIF3I,EIF3K,ETS1,GAPDH,MEF2C,MRPL23,NFKBIA,RACK1,RPL10,RPL10A,RPL13A,RPL19,RPL23,RPL24,RPL27A,RPL30,RPL37,RPL38,RPL39,RPS14,RPS17,RPS23,RPS24,RPS28,RPS29,RPS3,RPS3A,RPS4X,RPS5,RPS9,ZFP36L1	40
RNA Post-Transcriptional Modification	Processing of rRNA	4.24e-25		-1.951	DDX5,MAT2A,NPM1,NPM3,RPL11,RPL14,RPL26,RPL27,RPL35A,RPL5,RPL7,RPS15,RPS16,RPS17,RPS19,RPS24,RPS25,RPS27,RPS28,RPS6,RPS7,TRMT112	22
Cell Death and Survival,Organismal Injury and Abnormalities	Necrosis	8.07e-25	Increased	3.436	AHNAK,ANXA2,APRT,ARL6IP1,ARPC3,ARRB2,B2M,CALR,CAMK4,CAST,CAVIN3,CCL5,CCT6A,CD19,CD4,CD44,CD7,CD74,CD79A,CD79B,CD99,CTSZ,EEF1A1,EEF1B2,EEF1D,EIF3F,EIF3G,EIF3H,EIF3I,EIF5A,EMP3,ETS1,EWSR1,FAU,FCMR,FGL2,FOXP1,FTH1,FUS,GAPDH,GLUD1,GNAI2,GPI,GPX1,HCST,HINT1,HNRNPA1,HSP90AA1,HSPA8,HSPE1,HYPK,IL18,IL32,IL7R,IRF5,ITGA4,ITGB1,JUNB,JUND,KLF2,KLF6,LGALS1,LGALS3,LMO2,LYZ,MAT2A,MEF2C,MRPL23,MT-ND4,MX1,NDUFA13…	149
Protein Synthesis	Metabolism of protein	9.38e-25		-1.638	ARRB2,BANK1,CALR,CAST,CCT6A,CD4,CD74,CTSZ,EEF1A1,EEF1B2,EIF1,EIF3D,EIF3F,EIF3G,EIF3H,EIF3I,EIF3K,EIF5A,FTH1,FUS,GAPDH,HSP90AA1,HSPA8,HYPK,IL18,IL7R,ITGB1,JUNB,KLF2,MAT2A,MRPL23,NACA,NDUFA13,NOP53,NPM1,PPIB,PSEN1,RACK1,RBM38,RPL10,RPL10A,RPL11,RPL13A,RPL19,RPL22,RPL23,RPL24,RPL27A,RPL30,RPL37,RPL38,RPL39,RPL5,RPS10,RPS14,RPS15,RPS15A,RPS17,RPS20,RPS23,RPS24,RPS28,RPS29,RPS3,RPS3A,RPS4X,RPS5,RPS6,R…	81
Cardiovascular Disease,Developmental Disorder,Hematological Disease,Organismal Injury and Abnormalities	Congenital aplastic anemia	2.21e-23			CD52,GPX1,RPL11,RPL15,RPL18,RPL26,RPL27,RPL35,RPL35A,RPL5,RPS10,RPS15A,RPS17,RPS19,RPS20,RPS24,RPS26,RPS27,RPS28,RPS29,RPS7,SOD1	22
Cancer,Hematological Disease,Hereditary Disorder,Organismal Injury and Abnormalities	Constitutional bone marrow failure syndrome	1.44e-22			CD52,GPX1,RPL11,RPL15,RPL18,RPL26,RPL27,RPL35,RPL35A,RPL5,RPS10,RPS15A,RPS17,RPS19,RPS20,RPS24,RPS26,RPS27,RPS28,RPS29,RPS7,SOD1	22
Cardiovascular Disease,Developmental Disorder,Hematological Disease,Organismal Injury and Abnormalities	Congenital anemia	2.44e-21			CD52,GPI,GPX1,RPL11,RPL15,RPL18,RPL26,RPL27,RPL35,RPL35A,RPL5,RPS10,RPS15A,RPS17,RPS19,RPS20,RPS24,RPS26,RPS27,RPS28,RPS29,RPS7,SOD1	23
Cardiovascular Disease,Hematological Disease,Organismal Injury and Abnormalities	Aplastic anemia	3.88e-21			CD52,GPX1,PPIA,RPL11,RPL15,RPL18,RPL26,RPL27,RPL35,RPL35A,RPL5,RPS10,RPS15A,RPS17,RPS19,RPS20,RPS24,RPS26,RPS27,RPS28,RPS29,RPS7,SOD1	23
Infectious Diseases,Organismal Injury and Abnormalities	Viral Infection	9.04e-20	Decreased	-4.325	AHNAK,ANXA2,ARPC1B,ARPC3,ARRB2,ATP5IF1,ATP5PO,AUTS2,B2M,BLOC1S1,BTF3,CCL5,CD19,CD3D,CD3G,CD4,CD44,CD74,CD79A,CHCHD2,CSNK2B,CTSW,CTSZ,DAZAP2,DDX5,EEF1A1,EIF1,EIF3G,EIF3H,EIF3I,ELOB,ETS1,FAU,FGL2,GAPDH,GPX1,HNRNPA1,HNRNPDL,HSP90AA1,HSPA8,IER2,IL18,IL32,IL7R,IRF5,ITGA4,ITGB1,JUNB,KLF2,KLF6,LGALS1,LGALS3,MAT2A,MRPL23,MX1,MYL6,NDUFB7,NFKBIA,NOP53,NPM1,PCBP2,PLAC8,PNRC1,PPIA,PPIB,PSME2,PTPN6,RACK1,RAN,…	107
Immunological Disease,Organismal Injury and Abnormalities	Systemic autoimmune syndrome	1.49e-19		-1.75	ATP5MC2,B2M,BANK1,CALR,CAST,CCL5,CD19,CD3D,CD3G,CD4,CD44,CD52,CD7,CD74,CD79A,CD79B,CD99,CHCHD2,CRIP1,CTSW,DAPL1,EEF1G,EIF1,EIF3D,ETS1,FAU,FCMR,FGL2,FTH1,FXYD5,GPSM3,HCST,HNRNPA1,HSPA8,IL18,IL32,IL7R,IRF5,ITGA4,JUNB,KRTCAP2,LGALS1,LYZ,MFNG,MT-ATP6,MT-ATP8,MT-ND1,MT-ND2,MX1,NACA,NDUFB10,NFKBIA,PPIA,PSEN1,PTPN6,PXDNL,RBM38,RPL11,RPL15,RPL18,RPL18A,RPL19,RPL32,RPLP2,RPS13,RPS16,RPS18,RPS19,RPS24,RPS3…	85
Hematological Disease,Organismal Injury and Abnormalities	Aplastic anemia or thalassemia	5.81e-19			CD52,GPX1,PPIA,RPL11,RPL15,RPL18,RPL26,RPL27,RPL35,RPL35A,RPL5,RPS10,RPS15A,RPS17,RPS19,RPS20,RPS24,RPS26,RPS27,RPS28,RPS29,RPS7,SOD1,SPI1	24
Immunological Disease,Inflammatory Disease,Organismal Injury and Abnormalities	Immune mediated inflammatory disease	2.98e-18		0.889	AHNAK,ARPC1B,ARPC3,ARRB2,B2M,BANK1,CALR,CCL5,CD19,CD3D,CD4,CD44,CD52,CD74,CD79A,CHCHD2,CRIP1,CTSW,EEF1A1,EEF1G,EIF1,EIF5A,ETS1,EWSR1,FAU,FGL2,FTH1,GAPDH,GPSM3,HNRNPA1,HSPA8,HSPE1,IL18,IL32,IL7R,IRF5,ITGA4,JPT1,JUNB,LGALS1,LYZ,MT-ATP6,MT-ATP8,MT-ND1,MT-ND2,MX1,NDUFA3,NDUFB10,NFKBIA,OSTF1,PPIA,PSEN1,PSMB2,PSME2,PTPN6,RBM38,RPL11,RPL15,RPL18A,RPL19,RPL32,RPS13,RPS16,RPS17,RPS18,RPS24,RPS3,RPSA,S100A…	86
Cardiovascular Disease,Hematological Disease,Organismal Injury and Abnormalities	Anemia	4.76e-18		0.731	CALR,CAST,CD52,EPB41,GPI,GPX1,IL7R,ITGB1,KLF2,KMT2E,LGALS3,MT-ATP6,NFKBIA,NPM1,PPIA,RBM38,RPL11,RPL15,RPL18,RPL26,RPL27,RPL35,RPL35A,RPL5,RPL9,RPS10,RPS14,RPS15A,RPS17,RPS19,RPS20,RPS24,RPS26,RPS27,RPS28,RPS29,RPS6,RPS7,S100A11,SOD1,SPI1,TMOD3,TNFAIP3,TRMT112,ZFP36L1	45
Neurological Disease,Organismal Injury and Abnormalities,Skeletal and Muscular Disorders	Neuromuscular disease	5.09e-18			ANXA2,ATP5F1D,ATP5F1E,ATP5IF1,ATP5MF,ATP5MG,ATP5MJ,ATP5MK,ATP5PB,ATP5PD,ATP5PF,ATP5PO,B2M,CALR,CAMK4,CCL5,CD19,CD3G,CD44,CD52,CD74,CD79B,CHCHD2,EEF1A1,EIF3K,EPB41,FOXP1,FTH1,GAPDH,GPI,HINT1,HNRNPA1,HNRNPDL,HSP90AA1,HSPA8,IL18,IL7R,ITGA4,JUNB,MT-ATP6,MT-ATP8,MT-ND1,MT-ND2,MT-ND4,MT-ND4L,MX1,NDUFA13,NDUFA4,NDUFB10,NDUFB7,NDUFC2,NDUFS5,NPM1,PPIA,PSEN1,PSME1,RAN,RHOG,RPL13,RPL13A,RPL15,RPL17,RPL3,RPL…	76
Neurological Disease,Organismal Injury and Abnormalities,Psychological Disorders	Disorder of basal ganglia	2.82e-17			ANXA2,ATP5F1D,ATP5F1E,ATP5IF1,ATP5MF,ATP5MG,ATP5MJ,ATP5MK,ATP5PB,ATP5PD,ATP5PF,ATP5PO,B2M,CAMK4,CCL5,CD44,CD74,CHCHD2,EEF1A1,EIF3K,EPB41,FOXP1,FTH1,FUS,GAPDH,GPI,HINT1,HNRNPDL,HSP90AA1,HSPA8,JUNB,MEF2C,MT-ATP6,MT-ATP8,MT-ND1,MT-ND2,MT-ND4,MT-ND4L,NDUFA13,NDUFA4,NDUFB10,NDUFB7,NDUFS5,NPM1,PPIA,PSEN1,PSME1,RAN,RHOG,RPL13,RPL13A,RPL15,RPL17,RPL3,RPS3A,RPS4X,RPSA,S100A10,SAMHD1,SOD1,TPI1,TPT1,TXN,UBB…	65
Cancer,Hematological Disease,Immunological Disease,Organismal Injury and Abnormalities	Chemoresistant acute myeloid leukemia	2.02e-16			EEF1A1,LYZ,MT-ND4,PSME1,RPL11,RPL3,RPL34,RPL6,RPS24,RPS25,RPS4X	11
Cancer,Hematological Disease,Organismal Injury and Abnormalities	Hematopoietic neoplasm	5.12e-16		0.09	ACTG1,ADAMTSL3,AFF3,AHNAK,ANXA2,ARHGAP24,ARL6IP1,ATP5F1D,AUTS2,B2M,CALR,CARD19,CCL5,CD19,CD3D,CD3G,CD4,CD44,CD52,CD7,CD74,CD79A,CD79B,CD99,CSNK2B,CTSW,EEF1A1,EEF1D,EIF3D,EIF3I,ETS1,EWSR1,FCMR,FGL2,FOXP1,FUS,FYB1,GNAI2,GPI,HSP90AA1,HSPA8,HYPK,IL18,IL32,IL7R,IRF5,ITGA4,ITGB1,JUNB,JUND,KLF2,KLF6,KMT2E,LGALS1,LMO2,LYZ,MEF2C,MEIS1,MGST3,MICOS13,MT-ATP6,MT-ATP8,MT-ND1,MT-ND2,MT-ND4,MX1,NDUFA11,NDUFA13,…	154
Cancer,Hematological Disease,Organismal Injury and Abnormalities	Bone marrow cancer	3.75e-15		0.164	AFF3,AHNAK,ANXA2,ARHGAP24,ARL6IP1,AUTS2,CALR,CD19,CD3D,CD3G,CD4,CD44,CD52,CD7,CD74,CD99,CSNK2B,CTSW,EEF1A1,EEF1D,EIF3D,EIF3I,ETS1,FOXP1,HYPK,IL32,IL7R,IRF5,ITGA4,JUNB,KMT2E,LYZ,MEF2C,MEIS1,MGST3,MT-ATP6,MT-ND1,MT-ND4,NDUFA11,NDUFA13,NDUFA3,NDUFA4,NDUFB10,NPM1,PPIA,PSEN1,PSMB2,PSME1,PSME2,PTPN6,PVRIG,RACK1,RALGPS2,RPL11,RPL13,RPL13A,RPL15,RPL28,RPL3,RPL34,RPL35,RPL37,RPL5,RPL6,RPL7,RPLP0,RPS11,RPS…	88
Cancer,Organismal Injury and Abnormalities	Lymphoreticular neoplasm	6.88e-15		-0.04	ADAMTSL3,AFF3,AHNAK,ANXA2,ARHGAP24,ARL6IP1,ATP5F1D,AUTS2,B2M,CALR,CCL5,CD19,CD3D,CD3G,CD4,CD44,CD52,CD7,CD74,CD79A,CD79B,CD99,CSNK2B,CTSW,EEF1A1,EEF1D,EIF3D,EIF3I,ETS1,EWSR1,FGL2,FOXP1,FUS,FYB1,GNAI2,HSP90AA1,HSPA8,HYPK,IL18,IL32,IL7R,IRF5,ITGA4,ITGB1,JUNB,JUND,KLF2,KLF6,KMT2E,LGALS1,LYZ,MEF2C,MEIS1,MGST3,MT-ATP6,MT-ND1,MT-ND4,MX1,NDUFA11,NDUFA13,NDUFA3,NDUFA4,NDUFB10,NFKBIA,NPM1,PLAC8,PPIA,PSEN1…	125
Cancer,Organismal Injury and Abnormalities,Respiratory Disease	Stage I metastatic non-small cell lung carcinoma	6.94e-15			B2M,EEF1A1,PPIA,RPL27,RPL7,RPS11,RPS27A,RPS6,SEC61G,SSR2,TMSB10/TMSB4X,TPT1	12
Cell Death and Survival,Organismal Injury and Abnormalities	Cell death of tumor cell lines	1.12e-14		0.966	AHNAK,ANXA2,ARL6IP1,ARRB2,B2M,CALR,CAMK4,CAST,CAVIN3,CCT6A,CD4,CD44,CD74,CD79B,CD99,EEF1A1,EEF1B2,EIF3F,EIF3G,EIF3H,EIF3I,EIF5A,EMP3,ETS1,EWSR1,FAU,FCMR,FOXP1,FTH1,GAPDH,GPI,GPX1,HCST,HINT1,HNRNPA1,HSP90AA1,HSPA8,HYPK,IL18,IL32,IRF5,ITGA4,ITGB1,JUNB,JUND,KLF2,KLF6,LGALS1,LGALS3,LMO2,MAT2A,MEF2C,NDUFA13,NFKBIA,NME2,NPC2,NPM1,PCBP2,PPIA,PSEN1,PTPN6,RACK1,RAN,RPL27A,RPL34,RPL37,RPLP0,RPS15,RPS19,RPS…	92
Cancer,Hematological Disease,Organismal Injury and Abnormalities	Bone marrow neoplasm	1.61e-14		-0.295	AFF3,AHNAK,ANXA2,ARHGAP24,ARL6IP1,AUTS2,CALR,CCL5,CD19,CD3D,CD3G,CD4,CD44,CD52,CD7,CD74,CD99,CSNK2B,CTSW,EEF1A1,EEF1D,EIF3D,EIF3I,ETS1,FOXP1,HYPK,IL32,IL7R,IRF5,ITGA4,JUNB,KMT2E,LYZ,MEF2C,MEIS1,MGST3,MT-ATP6,MT-ND1,MT-ND4,NDUFA11,NDUFA13,NDUFA3,NDUFA4,NDUFB10,NPM1,PPIA,PSEN1,PSMB2,PSME1,PSME2,PTPN6,PVRIG,RACK1,RALGPS2,RPL11,RPL13,RPL13A,RPL15,RPL28,RPL3,RPL34,RPL35,RPL37,RPL5,RPL6,RPL7,RPLP0,RPS1…	89
Cancer,Hematological Disease,Organismal Injury and Abnormalities	Malignant myeloid neoplasm	1.63e-14			AFF3,AHNAK,ANXA2,ARHGAP24,ARL6IP1,AUTS2,CALR,CD19,CD3D,CD3G,CD4,CD44,CD52,CD7,CD74,CD99,CSNK2B,CTSW,EEF1A1,EEF1D,EIF3D,EIF3I,ETS1,FOXP1,HYPK,IL32,IRF5,JUNB,KMT2E,LYZ,MEF2C,MEIS1,MGST3,MT-ATP6,MT-ND1,MT-ND4,NDUFA11,NDUFA13,NDUFA3,NDUFA4,NDUFB10,NPM1,PPIA,PSEN1,PSMB2,PSME1,PSME2,PTPN6,PVRIG,RACK1,RALGPS2,RPL11,RPL13,RPL13A,RPL15,RPL28,RPL3,RPL34,RPL35,RPL37,RPL5,RPL6,RPL7,RPLP0,RPS11,RPS13,RPS14,RP…	86
Infectious Diseases,Organismal Injury and Abnormalities	Infection by RNA virus	1.93e-14	Decreased	-2.928	AHNAK,ANXA2,ARPC1B,ARPC3,ARRB2,ATP5IF1,ATP5PO,AUTS2,B2M,BLOC1S1,CCL5,CD19,CD3D,CD3G,CD4,CD44,CD74,CHCHD2,CTSZ,DAZAP2,DDX5,EEF1A1,EIF1,EIF3G,EIF3H,EIF3I,ETS1,FAU,FGL2,GAPDH,GPX1,HNRNPDL,HSPA8,IER2,IL18,IL32,IL7R,ITGA4,ITGB1,JUNB,KLF2,KLF6,LGALS1,MAT2A,MRPL23,MX1,NDUFB7,PCBP2,PLAC8,PNRC1,PPIA,PPIB,PSME2,RACK1,RPL10,RPL10A,RPL12,RPL18,RPL3,RPL5,RPS6,RSBN1L,SAMHD1,SEC61G,SH2D1A,SMIM29,SUMO2,SYK,TNFAI…	71
Cancer,Hematological Disease,Organismal Injury and Abnormalities	Myeloid neoplasm	3.08e-14		0.164	AFF3,AHNAK,ANXA2,ARHGAP24,ARL6IP1,AUTS2,CALR,CCL5,CD19,CD3D,CD3G,CD4,CD44,CD52,CD7,CD74,CD99,CSNK2B,CTSW,EEF1A1,EEF1D,EIF3D,EIF3I,ETS1,FOXP1,HYPK,IL18,IL32,IL7R,IRF5,JUNB,KMT2E,LYZ,MEF2C,MEIS1,MGST3,MT-ATP6,MT-ND1,MT-ND4,NDUFA11,NDUFA13,NDUFA3,NDUFA4,NDUFB10,NPM1,PPIA,PSEN1,PSMB2,PSME1,PSME2,PTPN6,PVRIG,RACK1,RALGPS2,RPL11,RPL13,RPL13A,RPL15,RPL28,RPL3,RPL34,RPL35,RPL37,RPL5,RPL6,RPL7,RPLP0,RPS11…	89
Cell Death and Survival,Organismal Injury and Abnormalities	Apoptosis of tumor cell lines	1.38e-13		1.104	AHNAK,ANXA2,ARRB2,B2M,CALR,CAST,CAVIN3,CD4,CD44,CD74,CD79B,CD99,EEF1A1,EEF1B2,EIF3F,EIF3H,EIF3I,EMP3,ETS1,EWSR1,FAU,FCMR,FOXP1,FTH1,GAPDH,GPX1,HCST,HINT1,HNRNPA1,HSPA8,HYPK,IL18,IL32,IRF5,ITGA4,ITGB1,JUNB,JUND,KLF2,KLF6,LGALS1,LGALS3,LMO2,MAT2A,MEF2C,NDUFA13,NFKBIA,NME2,NPM1,PCBP2,PPIA,PSEN1,PTPN6,RACK1,RAN,RPLP0,RPS19,RPS24,RPS27,RPS3,S100A11,S100A6,SAMHD1,SEC61G,SNRPD2,SNRPE,SOCS3,SOD1,SPI1,SRG…	78
RNA Post-Transcriptional Modification	Processing of RNA	1.51e-13		-1.951	AHNAK,DDX5,EPB41,FUS,HNRNPA1,MAT2A,NPM1,NPM3,PPIH,RBM38,RPL11,RPL14,RPL26,RPL27,RPL35A,RPL5,RPL7,RPS15,RPS16,RPS17,RPS19,RPS24,RPS25,RPS27,RPS28,RPS6,RPS7,SNRPD2,SNRPE,SPI1,TRMT112	31
Gene Expression	Expression of RNA	1.71e-13		1.506	ACTG1,AFF3,ANXA2,ARRB2,AUTS2,BANK1,CALR,CAMK4,CCL5,CD19,CD4,CD44,CD74,CHCHD2,DDX5,EEF1B2,EEF1D,EIF1,EIF3D,EIF3F,EIF3G,EIF3H,EIF3I,EIF3K,EIF5A,ELL3,ELOB,ETS1,EWSR1,FOXP1,FUS,GAPDH,GPX1,HINT1,HNRNPA1,HOPX,HSPA8,IER2,IL18,IL7R,IRF5,JUNB,JUND,KLF2,KLF6,KMT2E,LGALS1,LMO2,MEF2C,MRPL23,NACA,NDUFA13,NFKBIA,NME2,NOP53,NPM1,NPM3,PCBP2,PFDN5,PLAC8,PSEN1,PTMS,PTPN6,RACK1,RHOG,RPL10,RPL10A,RPL11,RPL13A,RPL19,…	102
Cellular Growth and Proliferation,Lymphoid Tissue Structure and Development	Proliferation of lymphatic system cells	2.71e-13		-0.548	AHNAK,B2M,BANK1,CALR,CCL5,CD19,CD3G,CD4,CD44,CD74,CD79A,CD79B,CD99,CTSZ,DBI,ELOB,ETS1,FGL2,FTH1,FYB1,GNAI2,GPI,HSPA8,IL18,IL7R,ITGB1,JUNB,JUND,KLF2,LGALS1,LGALS3,MEF2C,MEIS1,MFNG,NDUFB10,NFKBIA,NPM1,OSTF1,PCBP2,PTPN6,RHOG,RPS3,SH2D1A,SIT1,SOCS3,SOD1,SPI1,SYK,TBC1D10C,TNFAIP3,TPT1,TXN,VIM,ZFP36L1	54
Cellular Development,Cellular Growth and Proliferation,Hematological System Development and Function,Lymphoid Tissue Structure and Development	Proliferation of mononuclear leukocytes	3.76e-13		-0.739	AHNAK,B2M,BANK1,CALR,CCL5,CD19,CD3G,CD4,CD44,CD74,CD79A,CD79B,CD99,CTSZ,DBI,ELOB,ETS1,FGL2,FTH1,FYB1,GNAI2,GPI,HSPA8,IL18,IL7R,ITGB1,JUNB,JUND,KLF2,LGALS1,LGALS3,MEF2C,MFNG,NDUFB10,NFKBIA,NPM1,PCBP2,PPIA,PTPN6,RHOG,RPS3,SH2D1A,SIT1,SOCS3,SPI1,SYK,TBC1D10C,TNFAIP3,TPT1,TXN,VIM,ZFP36L1	52
Cellular Development,Cellular Growth and Proliferation	Proliferation of blood cells	4.92e-13		-0.686	AHNAK,B2M,BANK1,CALR,CCL5,CD19,CD3G,CD4,CD44,CD74,CD79A,CD79B,CD99,CTSZ,DBI,ELOB,ETS1,FGL2,FOXP1,FTH1,FYB1,GNAI2,GPI,HSPA8,IL18,IL32,IL7R,ITGB1,JUNB,JUND,KLF2,LGALS1,LGALS3,MEF2C,MEIS1,MFNG,NDUFB10,NFKBIA,NPM1,PCBP2,PPIA,PTPN6,RHOG,RPS19,RPS3,SH2D1A,SIT1,SOCS3,SOD1,SPI1,SYK,TBC1D10C,TNFAIP3,TPT1,TXN,VIM,ZFP36L1	57
Endocrine System Disorders,Metabolic Disease,Organismal Injury and Abnormalities	Metabolic syndrome X	5.11e-13			ATP5F1E,ATP5MJ,CCL5,CD3D,HINT1,NDUFA4,PFDN5,RPL17,RPL21,RPL22L1,RPL23,RPL26,RPL34,RPL39,RPL7,RPL9,RPS15A,RPS24,RPS29,RPS3A,RPS7	21
Cancer,Organismal Injury and Abnormalities,Respiratory Disease	Stage I non-small cell lung carcinoma	6.93e-13			ANXA2,B2M,CD44,EEF1A1,HSP90AA1,PPIA,RPL27,RPL7,RPS11,RPS27A,RPS6,SEC61G,SSR2,TMSB10/TMSB4X,TPT1	15
Cancer,Hematological Disease,Organismal Injury and Abnormalities	Hematologic cancer	7.28e-13		0.602	ACTG1,ADAMTSL3,AFF3,AHNAK,ANXA2,ARHGAP24,ARL6IP1,ATP5F1D,AUTS2,B2M,CALR,CARD19,CCL5,CD19,CD3D,CD3G,CD4,CD44,CD52,CD7,CD74,CD79A,CD79B,CD99,CSNK2B,CTSW,EEF1A1,EEF1D,EIF3D,EIF3I,ETS1,EWSR1,FCMR,FGL2,FOXP1,FUS,FYB1,GNAI2,GPI,HSP90AA1,HSPA8,HYPK,IL18,IL32,IL7R,IRF5,ITGA4,ITGB1,JUNB,JUND,KLF2,KLF6,KMT2E,LGALS1,LMO2,LYZ,MEF2C,MEIS1,MGST3,MICOS13,MT-ATP6,MT-ATP8,MT-ND1,MT-ND2,MT-ND4,MX1,NDUFA11,NDUFA13,…	144
Cellular Development,Cellular Growth and Proliferation,Hematological System Development and Function,Lymphoid Tissue Structure and Development	Proliferation of lymphocytes	7.53e-13		-0.623	AHNAK,B2M,BANK1,CALR,CCL5,CD19,CD3G,CD4,CD44,CD74,CD79A,CD79B,CD99,CTSZ,DBI,ELOB,ETS1,FGL2,FTH1,FYB1,GNAI2,GPI,HSPA8,IL18,IL7R,ITGB1,JUNB,JUND,KLF2,LGALS1,LGALS3,MEF2C,MFNG,NDUFB10,NFKBIA,NPM1,PCBP2,PTPN6,RHOG,RPS3,SH2D1A,SIT1,SOCS3,SPI1,SYK,TBC1D10C,TNFAIP3,TPT1,TXN,VIM,ZFP36L1	51
Cell Death and Survival	Cytolysis	8.32e-13		0.472	ARRB2,B2M,CALR,CD19,CD3G,CD4,CD44,CD52,CD7,EPB41,ETS1,GPI,HCST,IL18,IL7R,KMT2E,LGALS1,LGALS3,LYZ,PPIA,PSME2,RPL9,S100A11,SH2D1A,SH3BGRL3,TNFAIP3,TRMT112,VIM	28
Cancer,Hematological Disease,Organismal Injury and Abnormalities	Myeloid or lymphoid neoplasm	3.21e-12		0.218	ACTG1,ADAMTSL3,AFF3,AHNAK,ANXA2,ARHGAP24,ARL6IP1,ATP5F1D,AUTS2,B2M,CALR,CARD19,CCL5,CD19,CD3D,CD3G,CD4,CD44,CD52,CD7,CD74,CD79A,CD79B,CD99,CSNK2B,CTSW,EEF1A1,EEF1D,EIF3D,EIF3I,ETS1,EWSR1,FCMR,FGL2,FOXP1,FUS,FYB1,GNAI2,GPI,HSP90AA1,HSPA8,HYPK,IL18,IL32,IL7R,IRF5,ITGA4,ITGB1,JUNB,JUND,KLF2,KLF6,KMT2E,LGALS1,LMO2,LYZ,MEF2C,MEIS1,MGST3,MICOS13,MT-ATP6,MT-ATP8,MT-ND1,MT-ND2,MT-ND4,MX1,NDUFA11,NDUFA13,…	143
Connective Tissue Disorders,Immunological Disease,Inflammatory Disease,Inflammatory Response,Organismal Injury and Abnormalities,Skeletal and Muscular Disorders	Rheumatoid arthritis	3.97e-12			B2M,CALR,CCL5,CD3D,CD4,CD44,CD74,CD79A,CHCHD2,EEF1G,EIF1,ETS1,FAU,FGL2,FTH1,GPSM3,HNRNPA1,HSPA8,IL18,IL7R,IRF5,LGALS1,LYZ,NDUFB10,NFKBIA,PPIA,RBM38,RPL11,RPL15,RPL18A,RPL19,RPL32,RPS13,RPS16,RPS18,RPS24,RPS3,RPSA,S100A10,SOCS3,SRP14,SYK,TNFAIP3,TPI1,TXN,UBB,VIM,ZFP36	48
Cell Death and Survival	Apoptosis	4.11e-12	Increased	2.101	AHNAK,ANXA2,ARL6IP1,ARRB2,B2M,BTF3,CALR,CAMK4,CAST,CAVIN3,CCL5,CD19,CD4,CD44,CD74,CD79B,CD99,CRIP1,CTSZ,DDX5,EEF1A1,EEF1B2,EEF1D,EIF3F,EIF3H,EIF3I,EIF5A,EMP3,ETS1,EWSR1,FAU,FCMR,FGL2,FOXP1,FTH1,FUS,GAPDH,GLUD1,GNAI2,GNG5,GPI,GPX1,HCST,HINT1,HNRNPA1,HSP90AA1,HSPA8,HSPE1,HYPK,IL18,IL32,IL7R,IRF5,ITGA4,ITGB1,JUNB,JUND,KLF2,KLF6,LGALS1,LGALS3,LMO2,MAT2A,MEF2C,MT-ND4,MX1,NDUFA13,NFKBIA,NME2,NOP53,NPM1…	117
Cancer,Hematological Disease,Organismal Injury and Abnormalities	Neoplasia of blood cells	4.61e-12		0.311	ACTG1,ADAMTSL3,AFF3,AHNAK,ANXA2,ARHGAP24,ARL6IP1,ATP5F1D,AUTS2,B2M,CALR,CCL5,CD19,CD3D,CD3G,CD4,CD44,CD52,CD7,CD74,CD79A,CD79B,CD99,CSNK2B,CTSW,EEF1A1,EEF1D,EIF3D,EIF3I,ETS1,EWSR1,FCMR,FGL2,FOXP1,FUS,FYB1,GNAI2,GPI,HSP90AA1,HSPA8,HYPK,IL18,IL32,IL7R,IRF5,ITGA4,ITGB1,JUNB,JUND,KLF2,KLF6,KMT2E,LGALS1,LMO2,LYZ,MEF2C,MEIS1,MGST3,MT-ATP6,MT-ATP8,MT-ND1,MT-ND2,MT-ND4,MX1,NDUFA11,NDUFA13,NDUFA3,NDUFA4,N…	138
Cell-To-Cell Signaling and Interaction,Hematological System Development and Function,Immune Cell Trafficking,Inflammatory Response	Activation of leukocytes	1.2e-11		-1.389	AHNAK,ANXA2,ARRB2,B2M,BANK1,CALR,CAMK4,CCL5,CD19,CD3G,CD4,CD44,CD7,CD74,CD79A,CD79B,CD8B,ETS1,FOXP1,IL18,IRF5,ITGA4,ITGB1,JUND,KLF2,KMT2E,LGALS1,LGALS3,MEF2C,MFNG,MT-ND2,MT-ND4,MT-ND4L,NFKBIA,PPIA,PSEN1,PSME1,PSME2,PTPN6,RPS3,SH2D1A,SIT1,SOD1,SYK,TBC1D10C,TNFAIP3,TPT1,VAMP8	48
Cell-To-Cell Signaling and Interaction,Hematological System Development and Function	Activation of blood cells	1.5e-11		-1.221	AHNAK,ANXA2,ARRB2,B2M,BANK1,CALR,CAMK4,CCL5,CD19,CD3G,CD4,CD44,CD7,CD74,CD79A,CD79B,CD8B,CLIC1,ETS1,FOXP1,GNAI2,IL18,IRF5,ITGA4,ITGB1,JUND,KLF2,KMT2E,LGALS1,LGALS3,MEF2C,MFNG,MT-ND2,MT-ND4,MT-ND4L,NFKBIA,PPIA,PSEN1,PSME1,PSME2,PTPN6,RPS3,SH2D1A,SIT1,SOD1,SYK,TBC1D10C,TNFAIP3,TPT1,VAMP8	50
Neurological Disease,Organismal Injury and Abnormalities	Movement Disorders	1.96e-11		0.097	ANXA2,ARRB2,ATP5F1D,ATP5F1E,ATP5IF1,ATP5MF,ATP5MG,ATP5MJ,ATP5MK,ATP5PB,ATP5PD,ATP5PF,ATP5PO,B2M,CAMK4,CCL5,CD44,CD74,CHCHD2,EEF1A1,EIF3K,EPB41,FOXP1,FTH1,FUCA1,FUS,GAPDH,GPI,HINT1,HNRNPDL,HSP90AA1,HSPA8,IL18,JUNB,MEF2C,MEIS1,MT-ATP6,MT-ATP8,MT-ND1,MT-ND2,MT-ND4,MT-ND4L,NDUFA13,NDUFA4,NDUFB10,NDUFB7,NDUFS5,NPC2,NPM1,PPIA,PSEN1,PSME1,RAN,RHOG,RPL13,RPL13A,RPL15,RPL17,RPL3,RPS3A,RPS4X,RPSA,S100A10,S…	69
Cancer,Organismal Injury and Abnormalities	Cancer	2.15e-11	Increased	2.952	ACTG1,ADAMTSL3,AFF3,AHNAK,ANAPC11,ANXA2,APRT,ARHGAP24,ARL5C,ARL6IP1,ARPC1B,ARRB2,ATP5F1D,ATP5F1E,ATP5IF1,ATP5MC3,ATP5MF,ATP5MG,ATP5PB,ATP5PD,ATP5PF,ATP5PO,AUTS2,B2M,BANK1,BBLN,BLOC1S1,BOLA3,BTF3,CALR,CAMK4,CARD19,CAST,CAVIN3,CCL5,CCT6A,CD19,CD2BP2,CD3D,CD3G,CD4,CD44,CD52,CD7,CD74,CD79A,CD79B,CD8B,CD99,CHCHD2,CLIC1,COPS9,CRIP1,CSNK2B,CTSW,CTSZ,DAPL1,DBI,DDX5,DYNLRB1,EEF1A1,EEF1B2,EEF1D,EEF1G,EIF1,…	308
Cancer,Hematological Disease,Organismal Injury and Abnormalities	Myelodysplastic syndrome or leukemia	2.89e-11		1	ACTG1,ADAMTSL3,AFF3,AHNAK,ANXA2,ARHGAP24,ARL6IP1,AUTS2,B2M,CALR,CD19,CD3D,CD3G,CD4,CD44,CD52,CD7,CD74,CD79A,CD79B,CD99,CSNK2B,CTSW,EEF1A1,EEF1D,EIF3D,EIF3I,ETS1,FCMR,FOXP1,GPI,HSP90AA1,HSPA8,HYPK,IL32,IL7R,IRF5,ITGA4,JUNB,KMT2E,LGALS1,LMO2,LYZ,MEF2C,MEIS1,MGST3,MT-ATP6,MT-ATP8,MT-ND1,MT-ND2,MT-ND4,NDUFA11,NDUFA13,NDUFA3,NDUFA4,NDUFB10,NPM1,NT5C,PPIA,PSEN1,PSMB2,PSME1,PSME2,PTPN6,PVRIG,RACK1,RALGP…	105
Hereditary Disorder,Neurological Disease,Organismal Injury and Abnormalities,Psychological Disorders,Skeletal and Muscular Disorders	Huntington Disease	3.82e-11			ATP5F1D,ATP5F1E,ATP5IF1,ATP5MF,ATP5MG,ATP5MJ,ATP5MK,ATP5PB,ATP5PD,ATP5PF,ATP5PO,B2M,CAMK4,CCL5,CD44,CD74,EIF3K,EPB41,FOXP1,GAPDH,GPI,HINT1,HNRNPDL,HSP90AA1,HSPA8,JUNB,MT-ATP6,MT-ATP8,MT-ND1,MT-ND2,MT-ND4,MT-ND4L,NDUFA13,NDUFA4,NDUFB10,NDUFB7,NDUFS5,NPM1,PPIA,PSEN1,PSME1,RHOG,RPSA,TPI1,TXN	45
Cancer,Organismal Injury and Abnormalities	Liquid tumor	4.91e-11		0.542	ACTG1,ADAMTSL3,AFF3,AHNAK,ANXA2,ARHGAP24,ARL6IP1,AUTS2,B2M,CALR,CCL5,CD19,CD3D,CD3G,CD4,CD44,CD52,CD7,CD74,CD79A,CD79B,CD99,CSNK2B,CTSW,EEF1A1,EEF1D,EIF3D,EIF3I,ETS1,FCMR,FOXP1,GPI,HSP90AA1,HSPA8,HYPK,IL32,IL7R,IRF5,ITGA4,JUNB,KMT2E,LGALS1,LMO2,LYZ,MEF2C,MEIS1,MGST3,MT-ATP6,MT-ATP8,MT-ND1,MT-ND2,MT-ND4,NDUFA11,NDUFA13,NDUFA3,NDUFA4,NDUFB10,NPM1,NT5C,PPIA,PSEN1,PSMB2,PSME1,PSME2,PTPN6,PVRIG,RACK1,…	106
Cancer,Hematological Disease,Organismal Injury and Abnormalities	Myelodysplastic syndrome	5.25e-11			CALR,CD52,IRF5,KMT2E,MT-ATP6,MT-ND1,NPM1,PPIA,RPL13,RPL13A,RPL15,RPL28,RPL3,RPL35,RPL5,RPL6,RPL7,RPLP0,RPS14,RPS15A,RPS16,RPS19,RPS20,RPS27A,RPS4X,RPS6,SPI1,TNFAIP3	28
Cell Signaling,Post-Translational Modification,Protein Synthesis	Assembly of protein-protein complex	5.93e-11			ARPC1B,ARPC3,CD74,ELOB,EPB41,GPAA1,HSPA8,LGALS3,MT-ND1,MT-ND2,MT-ND4,NDUFA11,NDUFA13,NDUFA3,NDUFB10,NDUFB7,NDUFC2,NDUFS5,NOP53,PPIH,RACK1,RPS3,SYK,TAF10,VAMP8	25
Cancer,Hematological Disease,Immunological Disease,Organismal Injury and Abnormalities	Refractory leukemia	6.83e-11			CD19,CD3D,CD3G,CD52,EEF1A1,LYZ,MT-ND4,PPIA,PSMB2,PSME1,RPL11,RPL3,RPL34,RPL6,RPS24,RPS25,RPS4X	17
Hereditary Disorder,Organismal Injury and Abnormalities,Psychological Disorders	Familial psychiatric disease	7.07e-11			ARL6IP1,ATP5F1D,ATP5F1E,ATP5IF1,ATP5MF,ATP5MG,ATP5MJ,ATP5MK,ATP5PB,ATP5PD,ATP5PF,ATP5PO,AUTS2,B2M,CAMK4,CCL5,CD44,CD74,CHCHD2,EIF3K,EPB41,FOXP1,FUS,GAPDH,GPAA1,GPI,HINT1,HNRNPA1,HNRNPDL,HSP90AA1,HSPA8,JUNB,KMT2E,MEF2C,MT-ATP6,MT-ATP8,MT-ND1,MT-ND2,MT-ND4,MT-ND4L,NDUFA13,NDUFA4,NDUFB10,NDUFB7,NDUFS5,NPM1,PPIA,PSEN1,PSME1,RHOG,RPL10,RPSA,SAMHD1,SOD1,TPI1,TXN,UBB	57
Connective Tissue Disorders,Inflammatory Disease,Organismal Injury and Abnormalities,Skeletal and Muscular Disorders	Rheumatic Disease	8.11e-11		-0.874	ARPC3,ATP5MJ,B2M,CALR,CAST,CAVIN3,CCL5,CD19,CD3D,CD4,CD44,CD74,CD79A,CD79B,CHCHD2,EEF1G,EIF1,ETS1,FAU,FGL2,FTH1,GNAI2,GPI,GPSM3,HNRNPA1,HSPA8,IL18,IL32,IL7R,IRF5,LGALS1,LYZ,NDUFB10,NFKBIA,PPIA,PTPN6,RBM38,RPL11,RPL15,RPL18A,RPL19,RPL32,RPS13,RPS16,RPS18,RPS24,RPS3,RPSA,S100A10,SH2D1A,SOCS3,SPI1,SRP14,SYK,TNFAIP3,TPI1,TXN,UBB,VIM,ZFP36	60
Connective Tissue Disorders,Inflammatory Disease,Inflammatory Response,Organismal Injury and Abnormalities,Skeletal and Muscular Disorders	Inflammation of joint	1.24e-10		-1.407	ATP5MJ,B2M,CALR,CAST,CAVIN3,CCL5,CD3D,CD4,CD44,CD74,CD79A,CD79B,CHCHD2,EEF1G,EIF1,ETS1,FAU,FGL2,FTH1,GNAI2,GPI,GPSM3,HNRNPA1,HSPA8,IL18,IL32,IL7R,IRF5,LGALS1,LYZ,NDUFB10,NFKBIA,PPIA,PTPN6,RBM38,RPL11,RPL15,RPL18A,RPL19,RPL32,RPS13,RPS16,RPS18,RPS24,RPS3,RPSA,S100A10,SH2D1A,SOCS3,SRP14,SYK,TNFAIP3,TPI1,TXN,UBB,VIM,ZFP36	57
Neurological Disease,Organismal Injury and Abnormalities	Dyskinesia	1.51e-10			ATP5F1D,ATP5F1E,ATP5IF1,ATP5MF,ATP5MG,ATP5MJ,ATP5MK,ATP5PB,ATP5PD,ATP5PF,ATP5PO,B2M,CAMK4,CCL5,CD44,CD74,EIF3K,EPB41,FOXP1,GAPDH,GPI,HINT1,HNRNPDL,HSP90AA1,HSPA8,JUNB,MT-ATP6,MT-ATP8,MT-ND1,MT-ND2,MT-ND4,MT-ND4L,NDUFA13,NDUFA4,NDUFB10,NDUFB7,NDUFS5,NPM1,PPIA,PSEN1,PSME1,RHOG,RPSA,S100A10,TPI1,TXN	46
Cell Death and Survival	Cell survival	1.79e-10	Decreased	-2.116	AHNAK,ANAPC11,ANXA2,ARPC3,ARRB2,ATP5MK,ATP5PD,B2M,CALR,CAMK4,CCL5,CCT6A,CD19,CD4,CD44,CD74,CD79A,DDX5,EEF1B2,EIF3F,EIF3H,ELOB,EWSR1,FCMR,FTH1,FUS,GLUD1,GPX1,HINT1,HOPX,HSPA8,IL18,IL7R,ITGB1,JUND,KLF2,KLF6,LGALS3,LYZ,MAT2A,MEF2C,MX1,NDUFA13,NFKBIA,NOP53,NSA2,PFDN5,PLAC8,POLR1D,PPIA,PPIB,PSEN1,PTPN6,RACK1,RAN,RPL24,RPL27,RPL34,RPL35A,RPL38,RPS11,RPS16,RPS4X,RPSA,S100A6,SEM1,SNRPD2,SNRPE,SOCS3,SOD1,…	80
Cellular Development,Cellular Growth and Proliferation,Hematological System Development and Function,Lymphoid Tissue Structure and Development	Cell proliferation of T lymphocytes	1.89e-10		-0.69	AHNAK,B2M,CALR,CCL5,CD19,CD3G,CD4,CD44,CD74,CD79A,CD99,CTSZ,DBI,ELOB,ETS1,FGL2,FYB1,GNAI2,GPI,HSPA8,IL18,IL7R,ITGB1,JUND,KLF2,LGALS1,LGALS3,NDUFB10,NFKBIA,PCBP2,PTPN6,RPS3,SH2D1A,SIT1,SOCS3,SPI1,SYK,TBC1D10C,TNFAIP3,VIM,ZFP36L1	41
Cell-To-Cell Signaling and Interaction	Activation of cells	2.81e-10		-0.942	AHNAK,ANXA2,ARRB2,B2M,BANK1,CALR,CAMK4,CAST,CCL5,CD19,CD3G,CD4,CD44,CD7,CD74,CD79A,CD79B,CD8B,CLIC1,ETS1,FOXP1,GNAI2,GPX1,IL18,IL32,IRF5,ITGA4,ITGB1,JUND,KLF2,KMT2E,LGALS1,LGALS3,MEF2C,MFNG,MT-ND2,MT-ND4,MT-ND4L,NFKBIA,NPC2,NPM1,PPIA,PSEN1,PSME1,PSME2,PTPN6,RPS3,SH2D1A,SIT1,SOD1,SPI1,SYK,TBC1D10C,TNFAIP3,TPT1,VAMP8,VIM	57
Cell-To-Cell Signaling and Interaction,Hematological System Development and Function,Immune Cell Trafficking,Inflammatory Response	Activation of mononuclear leukocytes	3.77e-10		-1.506	AHNAK,ARRB2,B2M,BANK1,CALR,CAMK4,CCL5,CD19,CD3G,CD4,CD44,CD7,CD74,CD79A,CD79B,CD8B,ETS1,FOXP1,IL18,IRF5,ITGA4,KLF2,LGALS1,LGALS3,MFNG,NFKBIA,PPIA,PTPN6,RPS3,SH2D1A,SIT1,SYK,TBC1D10C,TNFAIP3,TPT1,VAMP8	36
Neurological Disease,Organismal Injury and Abnormalities,Psychological Disorders	Parkinsonism	4.53e-10			ANXA2,CCL5,CD74,CHCHD2,EEF1A1,FTH1,FUS,HNRNPDL,MEF2C,MT-ATP6,MT-ND1,PSEN1,RAN,RPL13,RPL13A,RPL15,RPL17,RPL3,RPS3A,RPS4X,S100A10,SOD1,TPT1,UBB,VIM	25
Cellular Function and Maintenance	Homeostasis of blood cells	4.61e-10		-0.277	B2M,CCL5,CD3D,CD3G,CD4,CD74,CD79A,CD79B,CD8B,EEF1D,ETS1,FGL2,FOXP1,FYB1,GPI,HSP90AA1,IL18,IL7R,IRF5,ITGA4,JUNB,KLF2,LGALS1,LMO2,MEF2C,MFNG,NFKBIA,PTPN6,RPL22,RPS17,RPS24,RPS6,SH2D1A,SIT1,SOCS3,SOD1,SPI1,SYK,TNFAIP3,ZFP36L1	40
Cancer,Hematological Disease,Organismal Injury and Abnormalities	Refractory hematologic cancer	4.86e-10			CD19,CD3D,CD3G,CD52,CD79B,EEF1A1,HSP90AA1,LYZ,MT-ND4,PPIA,PSMB2,PSME1,RPL11,RPL3,RPL34,RPL6,RPS24,RPS25,RPS4X	19
Cancer,Hematological Disease,Immunological Disease,Organismal Injury and Abnormalities	Refractory acute leukemia	5.73e-10			CD19,CD3D,CD3G,EEF1A1,LYZ,MT-ND4,PSMB2,PSME1,RPL11,RPL3,RPL34,RPL6,RPS24,RPS25,RPS4X	15
Cell Death and Survival,Organismal Injury and Abnormalities	Cell death of blood cells	6.45e-10		-0.893	CAMK4,CAST,CCL5,CD19,CD4,CD44,CD7,CD74,CD79A,CD79B,CD99,ETS1,FCMR,FGL2,FOXP1,FTH1,FUS,GAPDH,IL18,IL32,IL7R,IRF5,ITGA4,ITGB1,KLF2,LGALS1,LGALS3,LYZ,MEF2C,MX1,NFKBIA,PCBP2,PPIA,PTPN6,RAN,RPS6,SH2D1A,SPI1,SYK,TMOD3,TNFAIP3,TXN,ZFP36	43
Cellular Function and Maintenance,Hematological System Development and Function	Function of lymphocytes	6.48e-10	Decreased	-2.156	AHNAK,ARRB2,B2M,BANK1,CCL5,CD3G,CD4,CD44,CD74,CD8B,EIF5A,ETS1,FYB1,GNAI2,HCST,IL18,IRF5,KLF2,LGALS1,NPC2,PPIA,PSME2,PVRIG,RHOG,SH2D1A	25
Nucleic Acid Metabolism,Small Molecule Biochemistry	Metabolism of nucleoside triphosphate	7.41e-10		-1.195	ATP5F1D,ATP5MF,ATP5MG,ATP5MK,ATP5PB,ATP5PD,ATP5PF,ATP5PO,FUS,HINT1,HSPA8,MT-ATP6,NDUFC2,NME2,RAN,SAMHD1,SOCS3,SOD1,TMBIM6,TMSB10/TMSB4X	20
Infectious Diseases,Organismal Injury and Abnormalities	Infection of cells	8.18e-10	Decreased	-2.769	ANXA2,ARPC1B,ARPC3,ATP5IF1,ATP5PO,B2M,CCL5,CD4,CD44,CD74,CHCHD2,CTSZ,DAZAP2,EEF1A1,EIF3G,EIF3H,EIF3I,FAU,HNRNPDL,IL18,ITGA4,ITGB1,KLF2,MAT2A,MRPL23,MX1,NDUFB7,PCBP2,PNRC1,PPIB,PSME2,RACK1,RPL10A,RPL12,RPL18,RPL3,RPL5,RPS6,SAMHD1,SEC61G,SMIM29,SUMO2,TNFAIP3,TPT1,VIM	45
Cellular Development,Cellular Growth and Proliferation,Hematological System Development and Function,Hematopoiesis,Lymphoid Tissue Structure and Development,Tissue Development	Leukopoiesis	1.13e-09		0.07	B2M,CAMK4,CAST,CCL5,CD19,CD3D,CD3G,CD4,CD44,CD74,CD79A,CD79B,CD8B,EEF1D,ETS1,FCRLA,FGL2,FOXP1,FTH1,FYB1,HSP90AA1,IL18,IL7R,IRF5,ITGA4,ITGB1,JUNB,KLF2,KMT2E,LGALS1,LGALS3,LMO2,MAT2A,MEF2C,MFNG,NFKBIA,PLAC8,PSEN1,PTPN6,RPL22,RPS6,SH2D1A,SIT1,SOCS3,SOD1,SPI1,SYK,TNFAIP3,ZFP36L1	49
Neurological Disease,Organismal Injury and Abnormalities,Psychological Disorders	Progressive parkinsonism	1.14e-09			ANXA2,CCL5,CD74,CHCHD2,EEF1A1,FTH1,FUS,HNRNPDL,MEF2C,MT-ND1,PSEN1,RAN,RPL13,RPL13A,RPL15,RPL17,RPL3,RPS3A,RPS4X,S100A10,SOD1,TPT1,UBB,VIM	24
Cellular Function and Maintenance	Function of leukocytes	1.62e-09	Decreased	-2.144	AHNAK,ARRB2,B2M,BANK1,CCL5,CD3G,CD4,CD44,CD74,CD8B,CTSZ,EIF5A,ETS1,FCMR,FYB1,GNAI2,HCST,HSP90AA1,IL18,IRF5,KLF2,LGALS1,LGALS3,NFKBIA,NPC2,PPIA,PSME2,PVRIG,RHOG,SH2D1A,TNFAIP3,ZFP36	32
Cell Death and Survival	Cell viability	1.88e-09	Decreased	-2.212	AHNAK,ANAPC11,ANXA2,ARPC3,ATP5MK,ATP5PD,B2M,CALR,CAMK4,CCL5,CCT6A,CD19,CD4,CD44,CD74,CD79A,DDX5,EEF1B2,EIF3F,EIF3H,ELOB,EWSR1,FCMR,FTH1,FUS,GLUD1,GPX1,HINT1,HOPX,HSPA8,IL18,IL7R,ITGB1,KLF2,KLF6,LGALS3,LYZ,MAT2A,MEF2C,MX1,NDUFA13,NFKBIA,NOP53,NSA2,PFDN5,PLAC8,POLR1D,PPIA,PSEN1,PTPN6,RACK1,RAN,RPL24,RPL27,RPL34,RPL35A,RPL38,RPS11,RPS16,RPS4X,RPSA,S100A6,SEM1,SNRPD2,SNRPE,SOCS3,SOD1,SRGN,SYK,TMOD3,T…	75
Cell Signaling,Post-Translational Modification	Tyrosine phosphorylation of protein	2.02e-09		0.071	CALR,CCL5,CD19,CD4,CD44,CD79A,CD79B,CD8B,IL18,ITGB1,LGALS1,PPIA,PSEN1,PTPN6,RACK1,SH2D1A,SPI1,SYK	18
Free Radical Scavenging	Metabolism of reactive oxygen species	2.52e-09		-1.685	ANXA2,ATP5IF1,CCL5,CD44,CD52,CLIC1,DBI,EEF1A1,ETS1,FCMR,FTH1,GPX1,HSP90AA1,IL18,IL32,ITGB1,JUND,LGALS3,MT-ND2,NDUFA11,NDUFA13,NDUFC2,NFKBIA,PPIA,PSEN1,PTPN6,RACK1,ROMO1,RPL26,RPL29,S100A6,SOCS3,SOD1,SPI1,SYK,TMBIM6,TXN	37
Connective Tissue Disorders,Organismal Injury and Abnormalities,Skeletal and Muscular Disorders	Non-traumatic arthropathy	2.64e-09			B2M,CALR,CAVIN3,CCL5,CD3D,CD4,CD44,CD74,CD79A,CHCHD2,EEF1G,EIF1,ETS1,FAU,FGL2,FTH1,GPSM3,HNRNPA1,HSPA8,IL18,IL7R,IRF5,LGALS1,LYZ,NDUFB10,NFKBIA,PPIA,RBM38,RPL11,RPL15,RPL18A,RPL19,RPL32,RPS13,RPS16,RPS18,RPS24,RPS3,RPSA,S100A10,SOCS3,SRP14,SYK,TNFAIP3,TPI1,TXN,UBB,VIM,ZFP36	49
Cancer,Organismal Injury and Abnormalities	Malignant solid tumor	2.69e-09		0.465	ACTG1,ADAMTSL3,AFF3,AHNAK,ANAPC11,ANXA2,APRT,ARHGAP24,ARL5C,ARL6IP1,ARPC1B,ARRB2,ATP5F1D,ATP5F1E,ATP5IF1,ATP5MC3,ATP5MF,ATP5MG,ATP5PB,ATP5PD,ATP5PF,ATP5PO,AUTS2,B2M,BANK1,BBLN,BLOC1S1,BOLA3,BTF3,CALR,CAMK4,CARD19,CAST,CAVIN3,CCL5,CCT6A,CD19,CD2BP2,CD3D,CD3G,CD4,CD44,CD52,CD7,CD74,CD79A,CD79B,CD8B,CD99,CHCHD2,CLIC1,COPS9,CRIP1,CSNK2B,CTSW,CTSZ,DAPL1,DBI,DDX5,DYNLRB1,EEF1A1,EEF1B2,EEF1D,EEF1G,EIF1,…	303
Infectious Diseases,Organismal Injury and Abnormalities	Severe COVID-19	2.77e-09			AHNAK,CCL5,CD3D,CD3G,CD74,EEF1A1,EIF1,ETS1,IER2,IL32,JUNB,LGALS1,MX1,PLAC8,PPIA,RACK1,TPT1	17
Hematological System Development and Function,Hematopoiesis	Development of hematopoietic system	2.9e-09		-0.361	B2M,CALR,CD3D,CD3G,CD4,CD44,CD74,CD79A,CD79B,EEF1D,ETS1,IL7R,KMT2E,LMO2,MEF2C,NFKBIA,NPM1,PTPN6,RBM38,RPL22,RPS19,SIT1,SOCS3,SOD1,SPI1,SYK,TNFAIP3	27
Cell Death and Survival,Organismal Injury and Abnormalities	Cell death of immune cells	2.96e-09		-1.049	CAMK4,CAST,CCL5,CD19,CD4,CD44,CD7,CD74,CD79A,CD79B,CD99,ETS1,FCMR,FGL2,FOXP1,FTH1,FUS,GAPDH,IL18,IL32,IL7R,IRF5,ITGA4,ITGB1,KLF2,LGALS1,LGALS3,LYZ,MEF2C,MX1,NFKBIA,PTPN6,RAN,RPS6,SH2D1A,SPI1,SYK,TNFAIP3,TXN,ZFP36	40
Cell Death and Survival	Cell viability of tumor cell lines	3.74e-09	Decreased	-2.016	AHNAK,ANAPC11,ANXA2,ATP5MK,ATP5PD,B2M,CALR,CCT6A,CD44,CD79A,EEF1B2,EIF3F,EIF3H,ELOB,EWSR1,FTH1,GLUD1,GPX1,HINT1,HOPX,HSPA8,ITGB1,KLF6,LGALS3,LYZ,MEF2C,NDUFA13,NFKBIA,NSA2,PFDN5,POLR1D,PTPN6,RACK1,RAN,RPL24,RPL27,RPL34,RPL35A,RPL38,RPS11,RPS16,RPS4X,RPSA,S100A6,SEM1,SNRPD2,SNRPE,SOCS3,SOD1,SRGN,SYK,TMOD3,TXN,UBL5,YPEL3,ZFP36	56
Neurological Disease,Organismal Injury and Abnormalities	Neurological signs	4e-09			ATP5F1D,ATP5F1E,ATP5IF1,ATP5MF,ATP5MG,ATP5MJ,ATP5MK,ATP5PB,ATP5PD,ATP5PF,ATP5PO,B2M,CAMK4,CCL5,CD44,CD74,EIF3K,EPB41,FOXP1,GAPDH,GPI,HINT1,HNRNPDL,HSP90AA1,HSPA8,JUNB,KMT2E,MT-ATP6,MT-ATP8,MT-ND1,MT-ND2,MT-ND4,MT-ND4L,NDUFA13,NDUFA4,NDUFB10,NDUFB7,NDUFS5,NPM1,PPIA,PSEN1,PSME1,RHOG,RPSA,S100A10,SOD1,TPI1,TXN	48
Cellular Development,Cellular Growth and Proliferation,Embryonic Development,Hematological System Development and Function,Hematopoiesis,Lymphoid Tissue Structure and Development,Organ Development,Organismal Development,Tissue Development	Lymphopoiesis	4e-09		-0.117	B2M,CCL5,CD19,CD3D,CD3G,CD4,CD44,CD74,CD79A,CD79B,CD8B,EEF1D,ETS1,FGL2,FOXP1,FYB1,HSP90AA1,IL18,IL7R,IRF5,ITGA4,JUNB,KLF2,KMT2E,LGALS1,LGALS3,LMO2,MEF2C,MFNG,NFKBIA,PTPN6,RPL22,RPS6,SH2D1A,SIT1,SOCS3,SOD1,SPI1,SYK,TNFAIP3,ZFP36L1	41
Cancer,Hematological Disease,Immunological Disease,Organismal Injury and Abnormalities	Myeloid leukemia	4.25e-09			AFF3,AHNAK,ANXA2,ARHGAP24,ARL6IP1,AUTS2,CALR,CD19,CD3D,CD3G,CD4,CD44,CD52,CD7,CD74,CD99,CSNK2B,CTSW,EEF1A1,EEF1D,EIF3D,EIF3I,ETS1,FOXP1,HYPK,IL32,IL7R,IRF5,JUNB,LYZ,MEF2C,MEIS1,MGST3,MT-ATP6,MT-ND4,NDUFA11,NDUFA13,NDUFA3,NDUFA4,NDUFB10,NPM1,PPIA,PSEN1,PSMB2,PSME1,PSME2,PTPN6,PVRIG,RACK1,RALGPS2,RPL11,RPL3,RPL34,RPL37,RPL6,RPS11,RPS13,RPS16,RPS18,RPS23,RPS24,RPS25,RPS26,RPS4X,SPI1,SYK,TMSB10/TMSB4…	70
Cancer,Organismal Injury and Abnormalities	Stage I cancer	4.99e-09			ANXA2,B2M,CD44,EEF1A1,HSP90AA1,PPIA,PSMB2,RPL27,RPL7,RPS11,RPS27A,RPS6,SEC61G,SSR2,TMSB10/TMSB4X,TPT1	16
Cellular Function and Maintenance	Cellular homeostasis	5.14e-09		-1.485	ANXA2,ARL6IP1,ATP5IF1,ATP5MF,ATP5PO,B2M,BLOC1S1,CALR,CAMK4,CAST,CCL5,CD19,CD3D,CD3G,CD4,CD52,CD74,CD79A,CD79B,CD8B,CHCHD2,CLIC1,EEF1D,EIF5A,EMP3,ETS1,FGL2,FOXP1,FTH1,FYB1,GAPDH,GPI,HINT1,HSP90AA1,HSPA8,IL18,IL7R,IRF5,ITGA4,ITGB1,JUNB,KLF2,LGALS1,LMO2,MEF2C,MFNG,NDUFS5,NFKBIA,NME2,NPTN,PFDN5,PLAC8,PPIA,PPIB,PSEN1,PTPN6,RACK1,RPL22,RPL23,RPL7A,RPS17,RPS24,RPS5,RPS6,SERPINB1,SH2D1A,SIT1,SNRPE,SOCS3,…	79
Cell Signaling,Post-Translational Modification,Protein Synthesis	Assembly of Respiratory chain complex I	5.35e-09			MT-ND1,MT-ND2,MT-ND4,NDUFA11,NDUFA13,NDUFA3,NDUFB10,NDUFB7,NDUFC2,NDUFS5	10
Cell Death and Survival,Organismal Injury and Abnormalities	Cell death of leukemia cell lines	5.6e-09		-0.909	B2M,CALR,CD4,CD44,CD74,CD99,FCMR,FOXP1,FTH1,GAPDH,HSPA8,ITGA4,ITGB1,LGALS1,LGALS3,LMO2,NFKBIA,NPC2,NPM1,PPIA,PTPN6,RAN,RPS19,SOCS3,TMOD3,TNFAIP3,TPT1	27
Inflammatory Disease,Organismal Injury and Abnormalities	Chronic inflammatory disorder	5.64e-09		0.728	B2M,BANK1,CALR,CAMK4,CCL5,CD19,CD3D,CD4,CD44,CD52,CD74,CD79A,CD79B,CHCHD2,DDX5,EEF1G,EIF1,ETS1,FAU,FGL2,FTH1,GPSM3,HNRNPA1,HSPA8,IL18,IL32,IL7R,IRF5,ITGA4,LGALS1,LYZ,NDUFB10,NFKBIA,PPIA,PSMB2,PTPN6,RBM38,RPL11,RPL15,RPL18A,RPL19,RPL32,RPS13,RPS16,RPS18,RPS24,RPS3,RPSA,S100A10,SOCS3,SRP14,SYK,TNFAIP3,TPI1,TXN,UBB,VIM,ZFP36	58
Cell-To-Cell Signaling and Interaction,Hematological System Development and Function,Immune Cell Trafficking,Inflammatory Response	Activation of lymphocytes	5.77e-09		-1.351	AHNAK,B2M,BANK1,CALR,CAMK4,CCL5,CD19,CD3G,CD4,CD44,CD7,CD74,CD79A,CD79B,CD8B,ETS1,IL18,IRF5,ITGA4,KLF2,LGALS1,LGALS3,MFNG,NFKBIA,PTPN6,RPS3,SH2D1A,SIT1,SYK,TBC1D10C,TNFAIP3,TPT1,VAMP8	33
Cellular Function and Maintenance	Function of blood cells	6.16e-09	Decreased	-2.144	AHNAK,ARRB2,B2M,BANK1,CCL5,CD3G,CD4,CD44,CD74,CD8B,CTSZ,EIF5A,ETS1,FCMR,FYB1,GNAI2,GPX1,HCST,HSP90AA1,IL18,IRF5,KLF2,LGALS1,LGALS3,NFKBIA,NPC2,PPIA,PSME2,PVRIG,RHOG,SH2D1A,TNFAIP3,ZFP36	33
Cancer,Hematological Disease,Immunological Disease,Organismal Injury and Abnormalities	Acute myeloid leukemia	7.13e-09			AFF3,AHNAK,ANXA2,ARHGAP24,ARL6IP1,AUTS2,CALR,CD19,CD3D,CD3G,CD4,CD44,CD52,CD7,CD74,CD99,CSNK2B,CTSW,EEF1A1,EEF1D,EIF3D,EIF3I,ETS1,FOXP1,HYPK,IL32,JUNB,LYZ,MEF2C,MEIS1,MGST3,MT-ATP6,MT-ND4,NDUFA11,NDUFA13,NDUFA3,NDUFA4,NDUFB10,NPM1,PPIA,PSEN1,PSMB2,PSME1,PSME2,PTPN6,PVRIG,RACK1,RALGPS2,RPL11,RPL3,RPL34,RPL37,RPL6,RPS11,RPS13,RPS16,RPS18,RPS23,RPS24,RPS25,RPS26,RPS4X,SPI1,SYK,TMSB10/TMSB4X,TPI1,UBB…	68
Free Radical Scavenging	Synthesis of reactive oxygen species	7.26e-09		-1.425	ANXA2,ATP5IF1,CCL5,CD44,CD52,CLIC1,DBI,EEF1A1,ETS1,FCMR,FTH1,GPX1,HSP90AA1,IL18,IL32,ITGB1,JUND,LGALS3,MT-ND2,NDUFA11,NDUFC2,NFKBIA,PPIA,PSEN1,PTPN6,RACK1,ROMO1,RPL26,RPL29,S100A6,SOCS3,SOD1,SPI1,SYK,TMBIM6	35
Neurological Disease,Organismal Injury and Abnormalities,Skeletal and Muscular Disorders	Progressive neuromuscular disease	7.4e-09			ANXA2,CCL5,CD3G,CD44,CD52,CD74,CHCHD2,EEF1A1,FTH1,HNRNPA1,HNRNPDL,IL18,IL7R,ITGA4,MT-ND1,MX1,RAN,RPL13,RPL13A,RPL15,RPL17,RPL3,RPL5,RPS3A,RPS4X,RPS6,S100A10,SOD1,TPT1,UBB,VIM	31
Cancer,Organismal Injury and Abnormalities	Familial tumor	7.47e-09			CALR,CD52,CSNK2B,GNAI2,GPX1,HSP90AA1,KLF2,MT-ND4L,PPIA,PSMB2,RPL11,RPL15,RPL18,RPL26,RPL27,RPL35,RPL35A,RPL5,RPS10,RPS14,RPS15A,RPS17,RPS19,RPS20,RPS24,RPS26,RPS27,RPS28,RPS29,RPS7,SEC61B,SOD1,VIM	33
Cell-mediated Immune Response,Cellular Development,Cellular Function and Maintenance,Cellular Growth and Proliferation,Embryonic Development,Hematological System Development and Function,Hematopoiesis,Lymphoid Tissue Structure and Development,Organ Development,Organismal Development,Tissue Development	T cell development	7.94e-09		-0.451	B2M,CCL5,CD3D,CD3G,CD4,CD74,CD79A,CD79B,CD8B,EEF1D,ETS1,FGL2,FOXP1,FYB1,HSP90AA1,IL18,IL7R,IRF5,ITGA4,JUNB,KLF2,LGALS1,LMO2,MFNG,NFKBIA,PTPN6,RPL22,RPS6,SH2D1A,SIT1,SOCS3,SPI1,SYK,TNFAIP3,ZFP36L1	35
Cancer,Organismal Injury and Abnormalities	Early stage tumor	8.21e-09			ANXA2,B2M,CD19,CD44,CD74,CD79A,EEF1A1,HSP90AA1,KLF2,NME2,PPIA,PSMB2,RPL27,RPL7,RPS11,RPS27A,RPS6,SEC61G,SSR2,TMSB10/TMSB4X,TPT1	21
Inflammatory Response	Immune response of cells	8.75e-09		-0.242	ARPC3,CALR,CD19,CD4,CD44,CD74,CD79A,ETS1,FCMR,FOXP1,GAPDH,GNAI2,HSP90AA1,HSPA8,IL18,IL7R,IRF5,ITGA4,ITGB1,JUNB,KLF2,LGALS1,LGALS3,NFKBIA,NPM1,PSEN1,PSME2,PTPN6,RACK1,RHOG,RPL13A,SH2D1A,SOCS3,SOD1,SPI1,SYK,VAMP8,VIM	38
Cellular Function and Maintenance,Hematological System Development and Function	Function of T lymphocytes	9.13e-09		-1.982	AHNAK,B2M,CCL5,CD3G,CD4,CD44,CD74,CD8B,FYB1,GNAI2,HCST,IL18,IRF5,KLF2,LGALS1,NPC2,PPIA,PSME2,PVRIG,RHOG,SH2D1A	21
Cellular Development,Cellular Growth and Proliferation,Hematological System Development and Function,Hematopoiesis,Tissue Development	Development of hematopoietic progenitor cells	1.06e-08		-0.913	B2M,CALR,CD3D,CD3G,CD4,CD74,CD79A,CD79B,EEF1D,ETS1,IL7R,KMT2E,LMO2,MEF2C,NFKBIA,RBM38,RPL22,RPS19,SIT1,SOCS3,SOD1,SPI1,SYK	23
Cancer,Organismal Injury and Abnormalities,Respiratory Disease	Metastatic non-small cell lung carcinoma	1.43e-08			ANXA2,B2M,CD44,EEF1A1,HSP90AA1,PPIA,RPL27,RPL7,RPS11,RPS27A,RPS6,SEC61G,SSR2,TMSB10/TMSB4X,TPT1	15
Cellular Function and Maintenance	Lymphocyte homeostasis	1.52e-08		-0.404	B2M,CCL5,CD3D,CD3G,CD4,CD74,CD79A,CD79B,CD8B,EEF1D,ETS1,FGL2,FOXP1,FYB1,HSP90AA1,IL18,IL7R,IRF5,ITGA4,JUNB,KLF2,LGALS1,LMO2,MEF2C,MFNG,NFKBIA,PTPN6,RPL22,RPS6,SH2D1A,SIT1,SOCS3,SPI1,SYK,TNFAIP3,ZFP36L1	36
Cell-To-Cell Signaling and Interaction,Hematological System Development and Function,Immune Cell Trafficking	Adhesion of immune cells	1.71e-08	Decreased	-2.349	ARRB2,CALR,CCL5,CD4,CD44,CD74,CD99,CTSZ,FYB1,GNAI2,HSP90AA1,IL18,IL7R,ITGA4,ITGB1,LGALS1,LGALS3,NFKBIA,PPIB,PTPN6,SH2D1A,SOCS3,SPI1,SYK,TXN,VIM	26
Metabolic Disease,Organismal Injury and Abnormalities	Glucose metabolism disorder	1.76e-08		1.13	ANXA2,ATP5F1E,ATP5IF1,ATP5MJ,B2M,BANK1,CALR,CCL5,CD19,CD3D,CD3G,CD4,CD44,CD52,CD7,CD74,CD79B,CRIP1,CTSW,DAPL1,DBI,FCMR,FOXP1,FXYD5,GAPDH,GLUD1,GPI,GPSM3,GPX1,HCST,HINT1,IL18,IL7R,ITGA4,LGALS3,LYZ,MEF2C,NDUFA4,NFKBIA,PFDN5,PPIA,PPIB,PSEN1,PTPN6,PXDNL,RPL10A,RPL17,RPL21,RPL22L1,RPL23,RPL26,RPL28,RPL34,RPL39,RPL5,RPL6,RPL7,RPL9,RPS15A,RPS18,RPS20,RPS24,RPS29,RPS3A,RPS6,RPS7,S100A10,S100A6,SH2D1A,SOC…	76
Cell Death and Survival,Organismal Injury and Abnormalities	Cell death of lymphoma cell lines	1.94e-08		1.433	ANXA2,CD44,CD74,CD79B,CD99,FTH1,GPX1,HNRNPA1,ITGA4,LGALS1,LGALS3,NFKBIA,NPM1,PSEN1,PTPN6,RPLP0,SPI1,SYK,TNFAIP3	19
Cellular Movement,Hematological System Development and Function,Immune Cell Trafficking,Inflammatory Response	Cell movement of neutrophils	2.08e-08		1.466	ANXA2,CAST,CCL5,CD44,CD74,CD99,GNAI2,IL18,ITGA4,ITGB1,LGALS1,LGALS3,MT-ND1,NFKBIA,PPIA,PPIB,PSEN1,PTPN6,SERPINB1,SOCS3,SOD1,SPI1,SYK,TMSB10/TMSB4X,TNFAIP3,TXN	26
Cancer,Organismal Injury and Abnormalities	Refractory malignant tumor	2.17e-08			CD19,CD3D,CD3G,CD52,CD79B,EEF1A1,HSP90AA1,KLF6,LYZ,MT-ND4,PPIA,PSMB2,PSME1,RPL11,RPL3,RPL34,RPL6,RPS24,RPS25,RPS4X,SOCS3	21
Neurological Disease,Organismal Injury and Abnormalities	Progressive motor neuropathy	2.24e-08			ANXA2,CCL5,CD3G,CD44,CD52,CD74,CHCHD2,DBI,EEF1A1,EWSR1,FTH1,FUCA1,FUS,HNRNPA1,HNRNPDL,IL18,IL7R,ITGA4,JPT1,MT-ND1,MX1,PPIA,RAN,RPL13,RPL13A,RPL15,RPL17,RPL3,RPL5,RPS3A,RPS4X,RPS6,S100A10,S100A13,S100A6,SOD1,TPT1,UBB,VIM,ZFP36L1	40
Cell-To-Cell Signaling and Interaction,Hematological System Development and Function	Binding of leukocytes	2.33e-08	Decreased	-2.246	ARRB2,CALR,CCL5,CD4,CD44,CD74,CD99,CTSZ,FYB1,GNAI2,HSP90AA1,IL18,IL7R,ITGA4,ITGB1,LGALS1,LGALS3,MFNG,NFKBIA,PPIB,PTPN6,SH2D1A,SOCS3,SPI1,SYK,TXN,VIM	27
Dermatological Diseases and Conditions,Immunological Disease,Inflammatory Disease,Organismal Injury and Abnormalities	Lichen planus	2.44e-08			B2M,CD44,CD52,CD74,EEF1A1,EIF5A,FTH1,MX1,NDUFA3,PSME2,RPS17,SYNGR2	12
Cancer,Hereditary Disorder,Organismal Injury and Abnormalities	Hereditary cancer-predisposing syndrome	2.47e-08			CALR,CD52,CSNK2B,GNAI2,GPX1,HSP90AA1,MT-ND4L,PPIA,PSMB2,RPL11,RPL15,RPL18,RPL26,RPL27,RPL35,RPL35A,RPL5,RPS10,RPS14,RPS15A,RPS17,RPS19,RPS20,RPS24,RPS26,RPS27,RPS28,RPS29,RPS7,SEC61B,SOD1,VIM	32
Cell-mediated Immune Response,Cellular Development,Cellular Function and Maintenance,Cellular Growth and Proliferation,Embryonic Development,Hematological System Development and Function,Hematopoiesis,Lymphoid Tissue Structure and Development,Organ Development,Organismal Development,Tissue Development	Formation of thymocytes	2.94e-08		-0.9	B2M,CD3D,CD3G,CD74,EEF1D,ETS1,IL7R,LMO2,RPL22,SIT1,SOCS3,SPI1,SYK	13
Organismal Injury and Abnormalities	Pulmonary fibrosis or aplastic anemia	3.06e-08		0.2	CD44,CD52,CD79A,GPX1,HSPA8,IL32,IRF5,LGALS3,NFKBIA,PPIA,RPL11,RPL15,RPL18,RPL26,RPL27,RPL35,RPL35A,RPL5,RPS10,RPS15A,RPS17,RPS19,RPS20,RPS24,RPS26,RPS27,RPS28,RPS29,RPS7,SOD1,SPI1,VIM	32
Cancer,Organismal Injury and Abnormalities,Respiratory Disease	Advanced lung cancer	3.29e-08		-0.456	ANXA2,B2M,CCL5,CD44,CTSZ,EEF1A1,HSP90AA1,IL18,ITGB1,KLF6,LGALS1,PPIA,RPL27,RPL7,RPS11,RPS27A,RPS6,SEC61G,SSR2,TMBIM6,TMSB10/TMSB4X,TPT1	22
Cell Death and Survival,Organismal Injury and Abnormalities	Apoptosis of leukemia cell lines	3.39e-08		-0.519	B2M,CALR,CD4,CD44,CD99,FCMR,FOXP1,HSPA8,ITGA4,ITGB1,LGALS1,LGALS3,LMO2,NFKBIA,NPM1,PPIA,PTPN6,RAN,RPS19,SOCS3,TMOD3,TNFAIP3,TPT1	23
Lymphoid Tissue Structure and Development,Tissue Morphology	Quantity of lymphatic system cells	3.87e-08		-1.501	B2M,BANK1,CAMK4,CCL5,CD19,CD3D,CD3G,CD4,CD44,CD7,CD74,CD79A,CD79B,CD8B,EEF1D,ETS1,FCMR,FYB1,GNAI2,HCST,IL18,IL7R,IRF5,ITGA4,ITGB1,KLF2,KMT2E,LGALS1,LGALS3,MFNG,NFKBIA,NPC2,PPIA,PTPN6,RBM38,RPL15,SH2D1A,SIT1,SOCS3,SOD1,SPI1,SYK,TMOD3,TNFAIP3,ZFP36	45
Infectious Diseases,Organismal Injury and Abnormalities	COVID-19	4.14e-08			AHNAK,ARRB2,AUTS2,BLOC1S1,CCL5,CD3D,CD3G,CD74,EEF1A1,EIF1,ETS1,FGL2,GAPDH,GPX1,HSPA8,IER2,IL18,IL32,JUNB,KLF6,LGALS1,MX1,PLAC8,PPIA,RACK1,RPL10,RSBN1L,SYK,TPT1,ZFP36	30
Gene Expression,Protein Synthesis	Initiation of translation of mRNA	4.26e-08			BANK1,EIF1,EIF3D,EIF3F,EIF3G,EIF3H,EIF3I,EIF3K,RPS3A	9
Neurological Disease,Organismal Injury and Abnormalities,Skeletal and Muscular Disorders	Neuromuscular disease with neuropathy	4.36e-08			ANXA2,CCL5,CD3G,CD44,CD52,CD74,CHCHD2,EEF1A1,FTH1,HNRNPA1,HNRNPDL,IL18,IL7R,ITGA4,MT-ND1,MX1,RAN,RPL13,RPL13A,RPL15,RPL17,RPL3,RPL5,RPS3A,RPS4X,RPS6,S100A10,SOD1,TPT1,UBB,VIM	31
Cancer,Organismal Injury and Abnormalities,Renal and Urological Disease	Chromophobe renal cell carcinoma	4.46e-08			ATP5IF1,ATP5MF,ATP5MG,ATP5PB,ATP5PD,CD44,MT-ND1,MT-ND4,NDUFA11,NDUFA13,NDUFA3,NDUFB10,NDUFB7,NDUFC2	14
Cancer,Organismal Injury and Abnormalities	Stage I-II cancer	4.61e-08			ANXA2,B2M,CD44,EEF1A1,GPI,HSP90AA1,NME2,PPIA,PSMB2,RPL27,RPL7,RPS11,RPS27A,RPS6,SEC61G,SSR2,TMSB10/TMSB4X,TPT1	18
Neurological Disease,Organismal Injury and Abnormalities,Psychological Disorders,Skeletal and Muscular Disorders	Parkinson's disease	4.89e-08			ANXA2,CCL5,CD74,CHCHD2,EEF1A1,FTH1,HNRNPDL,MT-ND1,RAN,RPL13,RPL13A,RPL15,RPL17,RPL3,RPS3A,RPS4X,S100A10,SOD1,TPT1,UBB,VIM	21
Cellular Movement,Hematological System Development and Function,Immune Cell Trafficking	Cell movement of granulocytes	5.01e-08		1.126	ANXA2,ARRB2,CAST,CCL5,CD44,CD74,CD99,GNAI2,IL18,ITGA4,ITGB1,LGALS1,LGALS3,MT-ND1,NFKBIA,PPIA,PPIB,PSEN1,PTPN6,RPS19,SERPINB1,SOCS3,SOD1,SPI1,SYK,TMSB10/TMSB4X,TNFAIP3,TXN	28
Infectious Diseases,Organismal Injury and Abnormalities	Infection by coronavirus	5.08e-08			AHNAK,ARRB2,AUTS2,BLOC1S1,CCL5,CD3D,CD3G,CD74,EEF1A1,EIF1,ETS1,FGL2,GAPDH,GPX1,HSPA8,IER2,IL18,IL32,JUNB,KLF6,LGALS1,MX1,PLAC8,PPIA,RACK1,RPL10,RSBN1L,SYK,TNFAIP3,TPT1,ZFP36	31
Cancer,Organismal Injury and Abnormalities	Non-hematological solid tumor	5.81e-08		0.059	ACTG1,ADAMTSL3,AFF3,AHNAK,ANAPC11,ANXA2,APRT,ARHGAP24,ARL5C,ARL6IP1,ARPC1B,ARRB2,ATP5F1D,ATP5F1E,ATP5IF1,ATP5MC3,ATP5MF,ATP5MG,ATP5PB,ATP5PD,ATP5PF,ATP5PO,AUTS2,B2M,BANK1,BBLN,BLOC1S1,BOLA3,BTF3,CALR,CAMK4,CARD19,CAST,CAVIN3,CCL5,CCT6A,CD19,CD2BP2,CD3D,CD3G,CD4,CD44,CD52,CD7,CD74,CD79A,CD79B,CD8B,CD99,CHCHD2,CLIC1,COPS9,CRIP1,CSNK2B,CTSW,CTSZ,DAPL1,DBI,DDX5,DYNLRB1,EEF1A1,EEF1B2,EEF1D,EEF1G,EIF3D…	296
Cancer,Hematological Disease,Immunological Disease,Organismal Injury and Abnormalities	Acute leukemia	6.67e-08		0.943	ACTG1,ADAMTSL3,AFF3,AHNAK,ANXA2,ARHGAP24,ARL6IP1,AUTS2,CALR,CD19,CD3D,CD3G,CD4,CD44,CD52,CD7,CD74,CD79A,CD99,CSNK2B,CTSW,EEF1A1,EEF1D,EIF3D,EIF3I,ETS1,FOXP1,GPI,HSPA8,HYPK,IL32,IL7R,JUNB,LGALS1,LMO2,LYZ,MEF2C,MEIS1,MGST3,MT-ATP6,MT-ATP8,MT-ND1,MT-ND2,MT-ND4,NDUFA11,NDUFA13,NDUFA3,NDUFA4,NDUFB10,NPM1,PPIA,PSEN1,PSMB2,PSME1,PSME2,PTPN6,PVRIG,RACK1,RALGPS2,RPL10,RPL11,RPL22,RPL3,RPL34,RPL37,RPL6,RPL…	82
Cancer,Organismal Injury and Abnormalities	Nonhematologic malignant neoplasm	6.76e-08		0.134	ACTG1,ADAMTSL3,AFF3,AHNAK,ANAPC11,ANXA2,APRT,ARHGAP24,ARL5C,ARL6IP1,ARPC1B,ARRB2,ATP5F1D,ATP5F1E,ATP5IF1,ATP5MC3,ATP5MF,ATP5MG,ATP5PB,ATP5PD,ATP5PF,ATP5PO,AUTS2,B2M,BANK1,BBLN,BLOC1S1,BOLA3,BTF3,CALR,CAMK4,CARD19,CAST,CAVIN3,CCL5,CCT6A,CD19,CD2BP2,CD3D,CD3G,CD4,CD44,CD52,CD7,CD74,CD79A,CD79B,CD8B,CD99,CHCHD2,CLIC1,COPS9,CRIP1,CSNK2B,CTSW,CTSZ,DBI,DDX5,DYNLRB1,EEF1A1,EEF1B2,EEF1D,EEF1G,EIF3D,EIF3F…	295
Metabolic Disease,Organismal Injury and Abnormalities	Mitochondrial disorder	6.87e-08			ATP5F1D,ATP5F1E,ATP5MK,ATP5PO,BOLA3,CHCHD2,MICOS13,MT-ATP6,MT-ATP8,MT-ND1,MT-ND2,MT-ND4,MT-ND4L,NDUFA11,NDUFA13,NDUFA4,NDUFB10,NDUFB7,NDUFC2,RPS14	20
Hematological System Development and Function,Lymphoid Tissue Structure and Development,Tissue Morphology	Quantity of T lymphocytes	7.88e-08		-1.2	B2M,CAMK4,CCL5,CD19,CD3D,CD3G,CD4,CD44,CD7,CD74,CD79A,CD79B,CD8B,EEF1D,ETS1,FCMR,FYB1,GNAI2,HCST,IL18,IL7R,ITGA4,KMT2E,LGALS1,NFKBIA,PPIA,PTPN6,RPL15,SH2D1A,SIT1,SOCS3,SPI1,SYK,TNFAIP3,ZFP36	35
Hematological System Development and Function,Lymphoid Tissue Structure and Development,Tissue Morphology	Quantity of lymphocytes	1.08e-07		-1.298	B2M,BANK1,CAMK4,CCL5,CD19,CD3D,CD3G,CD4,CD44,CD7,CD74,CD79A,CD79B,CD8B,EEF1D,ETS1,FCMR,FYB1,GNAI2,HCST,IL18,IL7R,IRF5,ITGA4,KLF2,KMT2E,LGALS1,LGALS3,MFNG,NFKBIA,NPC2,PPIA,PTPN6,RPL15,SH2D1A,SIT1,SOCS3,SOD1,SPI1,SYK,TNFAIP3,ZFP36	42
Hematological System Development and Function,Tissue Morphology	Quantity of blood cells	1.18e-07		-1.726	ARRB2,B2M,BANK1,CAMK4,CCL5,CD19,CD3D,CD3G,CD4,CD44,CD7,CD74,CD79A,CD79B,CD8B,DBI,EEF1D,ETS1,FCMR,FYB1,GNAI2,HCST,HINT1,IL18,IL7R,IRF5,ITGA4,KLF2,KLF6,KMT2E,LGALS1,LGALS3,MFNG,NFKBIA,NPC2,PLAC8,PPIA,PSEN1,PTPN6,RBM38,RPL15,RPS19,RPS6,SERPINB1,SH2D1A,SIT1,SOCS3,SOD1,SPI1,SYK,TMOD3,TNFAIP3,TXN,ZFP36	54
Hematological System Development and Function,Tissue Morphology	Quantity of leukocytes	1.25e-07		-1.111	ARRB2,B2M,BANK1,CAMK4,CCL5,CD19,CD3D,CD3G,CD4,CD44,CD7,CD74,CD79A,CD79B,CD8B,DBI,EEF1D,ETS1,FCMR,FYB1,GNAI2,HCST,HINT1,IL18,IL7R,IRF5,ITGA4,KLF2,KLF6,KMT2E,LGALS1,LGALS3,MFNG,NFKBIA,NPC2,PLAC8,PPIA,PSEN1,PTPN6,RPL15,SERPINB1,SH2D1A,SIT1,SOCS3,SOD1,SPI1,SYK,TNFAIP3,TXN,ZFP36	50
Dermatological Diseases and Conditions,Organismal Injury and Abnormalities	Psoriasis	1.3e-07			ANXA2,ARPC1B,CALR,CCL5,CD4,CD7,CRIP1,EEF1A1,EIF5A,GAPDH,HSPA8,HSPE1,IER2,IL18,JUNB,JUND,LGALS1,LGALS3,MX1,PCBP2,PPIA,PSME2,PTPN6,RAN,S100A11,SEC61B,SEC61G,SERPINB1,SOCS3,TAF10,TNFAIP3,ZFP36	32
Cellular Development,Cellular Growth and Proliferation,Hematological System Development and Function,Humoral Immune Response,Lymphoid Tissue Structure and Development	Proliferation of B lymphocytes	1.3e-07		0.357	BANK1,CD19,CD4,CD44,CD74,CD79A,CD79B,ETS1,FTH1,IL18,IL7R,JUNB,KLF2,MEF2C,MFNG,NFKBIA,PTPN6,RHOG,SPI1,SYK,TNFAIP3,TPT1	22
Cellular Movement,Hematological System Development and Function,Immune Cell Trafficking	Cell movement of leukocytes	1.36e-07		-0.842	ANXA2,ARRB2,CALR,CAST,CCL5,CD19,CD4,CD44,CD74,CD99,CTSZ,ETS1,FGL2,FYB1,GNAI2,GPSM3,HSP90AA1,IL18,IL7R,IRF5,ITGA4,ITGB1,KLF2,KLF6,LGALS1,LGALS3,MT-ND1,NFKBIA,NPM1,PPIA,PPIB,PSEN1,PTPN6,RPL13A,RPS19,S100A10,SERPINB1,SH2D1A,SOCS3,SOD1,SPI1,SYK,TMSB10/TMSB4X,TNFAIP3,TXN	45
Cell-To-Cell Signaling and Interaction	Binding of lymphatic system cells	1.37e-07	Decreased	-2.853	ANXA2,CALR,CCL5,CD44,CD99,FYB1,GNAI2,HSP90AA1,IL7R,ITGA4,ITGB1,MFNG,PPIB,PTPN6,SH2D1A,SYK	16
Cancer,Organismal Injury and Abnormalities	Non-melanoma solid tumor	1.37e-07		-0.277	ACTG1,ADAMTSL3,AFF3,AHNAK,ANAPC11,ANXA2,APRT,ARHGAP24,ARL5C,ARL6IP1,ARPC1B,ARRB2,ATP5F1D,ATP5F1E,ATP5IF1,ATP5MC3,ATP5MF,ATP5MG,ATP5PB,ATP5PD,ATP5PF,ATP5PO,AUTS2,B2M,BANK1,BBLN,BLOC1S1,BOLA3,BTF3,CALR,CAMK4,CARD19,CAST,CAVIN3,CCL5,CCT6A,CD19,CD2BP2,CD3D,CD3G,CD4,CD44,CD52,CD7,CD74,CD79A,CD79B,CD8B,CD99,CHCHD2,CLIC1,COPS9,CRIP1,CSNK2B,CTSW,CTSZ,DAPL1,DBI,DDX5,DYNLRB1,EEF1A1,EEF1B2,EEF1D,EEF1G,EIF3D…	294
Hereditary Disorder,Metabolic Disease,Organismal Injury and Abnormalities	Familial mitochondrial disorder	1.4e-07			ATP5F1D,ATP5F1E,ATP5MK,ATP5PO,BOLA3,CHCHD2,MICOS13,MT-ATP6,MT-ATP8,MT-ND1,MT-ND2,MT-ND4,MT-ND4L,NDUFA11,NDUFA13,NDUFA4,NDUFB10,NDUFC2,RPS14	19
Cellular Movement,Hematological System Development and Function,Immune Cell Trafficking,Inflammatory Response	Cell movement of phagocytes	1.45e-07		0.107	ANXA2,ARRB2,CALR,CAST,CCL5,CD4,CD44,CD74,CD99,CTSZ,GNAI2,IL18,IRF5,ITGA4,ITGB1,KLF6,LGALS1,LGALS3,MT-ND1,NFKBIA,NPM1,PPIA,PPIB,PSEN1,PTPN6,RPL13A,RPS19,S100A10,SERPINB1,SOCS3,SOD1,SPI1,SYK,TMSB10/TMSB4X,TNFAIP3,TXN	36
Cellular Movement,Immune Cell Trafficking	Leukocyte migration	1.56e-07		-0.709	ANXA2,ARRB2,CALR,CAST,CCL5,CD19,CD4,CD44,CD74,CD99,CTSZ,ETS1,FGL2,FYB1,GNAI2,GPSM3,HSP90AA1,IL18,IL7R,IRF5,ITGA4,ITGB1,KLF2,KLF6,LGALS1,LGALS3,LYZ,MT-ND1,NFKBIA,NPM1,PPIA,PPIB,PSEN1,PTPN6,RACK1,RPL13A,RPS19,S100A10,SERPINB1,SH2D1A,SOCS3,SOD1,SPI1,SYK,TMSB10/TMSB4X,TNFAIP3,TPT1,TXN	48
Free Radical Scavenging	Production of reactive oxygen species	1.65e-07	Decreased	-2.037	ANXA2,ATP5IF1,CCL5,CD44,CD52,DBI,ETS1,FCMR,FTH1,GPX1,HSP90AA1,IL18,IL32,JUND,MT-ND2,NDUFA11,NFKBIA,PPIA,PSEN1,PTPN6,RACK1,ROMO1,S100A6,SOD1,SPI1,SYK,TMBIM6	27
Protein Synthesis	Initiation of translation of protein	1.75e-07			BANK1,EIF1,EIF3D,EIF3F,EIF3G,EIF3H,EIF3I,EIF3K,RPS3A	9
Cancer,Hematological Disease,Immunological Disease,Organismal Injury and Abnormalities	Lymphoma	1.97e-07		0.557	ADAMTSL3,AHNAK,ANXA2,ATP5F1D,B2M,CCL5,CD19,CD3D,CD3G,CD4,CD44,CD52,CD7,CD74,CD79A,CD79B,CSNK2B,EEF1A1,ETS1,EWSR1,FGL2,FOXP1,FUS,FYB1,GNAI2,HSP90AA1,HSPA8,IL18,IL32,IL7R,ITGB1,JUNB,JUND,KLF2,KLF6,LGALS1,MX1,NFKBIA,NPM1,PLAC8,PPIA,PSMB2,PTPN6,PXDNL,RACK1,RAN,RBM38,RESF1,RPL13,RPL19,RPL23,RPL3,RPL35,RPL5,RPS13,RPS15,RPS2,RPS20,RPSA,SAMHD1,SEM1,SLC25A3,SPI1,SYK,TBC1D10C,TMSB10/TMSB4X,TNFAIP3,ZFP36,ZF…	69
Cell Morphology,Immunological Disease,Lymphoid Tissue Structure and Development,Organismal Injury and Abnormalities	Abnormal morphology of lymphocytes	2.46e-07			B2M,CD19,CD4,CD74,CD79A,CD79B,CD8B,ETS1,FCMR,IL18,IL7R,LGALS3,SH2D1A,SOD1,SPI1,SYK	16
Nucleic Acid Metabolism,Small Molecule Biochemistry	Metabolism of ribonucleotide	2.46e-07			ATP5F1D,ATP5MF,ATP5MG,ATP5PB,ATP5PD,ATP5PF,ATP5PO,HINT1,HSPA8,NT5C	10
Cellular Movement	Cell movement of myeloid cells	2.9e-07		0.296	ANXA2,ARRB2,CAST,CCL5,CD4,CD44,CD74,CD99,FYB1,GNAI2,IL18,IRF5,ITGA4,ITGB1,KLF6,LGALS1,LGALS3,MT-ND1,NFKBIA,NPM1,PPIA,PPIB,PSEN1,PTPN6,RPL13A,RPS19,S100A10,SERPINB1,SOCS3,SOD1,SPI1,SYK,TMSB10/TMSB4X,TNFAIP3,TXN	35
Cell-To-Cell Signaling and Interaction	Binding of lymphoid cells	3.06e-07	Decreased	-2.708	CALR,CCL5,CD44,CD99,FYB1,GNAI2,HSP90AA1,IL7R,ITGA4,ITGB1,MFNG,PPIB,PTPN6,SH2D1A,SYK	15
Cellular Development,Cellular Growth and Proliferation,Hematological System Development and Function,Hematopoiesis	Proliferation of hematopoietic progenitor cells	3.31e-07		-0.235	CALR,CD79A,FOXP1,FTH1,FYB1,IL32,IL7R,JUNB,KLF2,LGALS3,MEF2C,MEIS1,NFKBIA,PTPN6,RPS19,SOCS3,SOD1,SPI1,SYK,TNFAIP3	20
Infectious Diseases,Organismal Injury and Abnormalities	Replication of RNA virus	3.31e-07	Decreased	-3.71	B2M,BTF3,CCL5,CD4,CTSW,DDX5,EEF1A1,EIF3G,FAU,HNRNPA1,HSP90AA1,IL18,IL32,MX1,NFKBIA,NPM1,PCBP2,PPIA,RPL13A,RPL35,RPS10,RPS14,RPS16,RPS27A,RPS5,RPS6,RPSA,SAMHD1,SOCS3,SUMO2,UBA52	31
Energy Production,Nucleic Acid Metabolism,Small Molecule Biochemistry	Metabolism of ATP	3.35e-07			ATP5F1D,ATP5MF,ATP5MG,ATP5PB,ATP5PD,ATP5PF,ATP5PO,HSPA8	8
Cancer,Organismal Injury and Abnormalities	Tumorigenesis of tissue	3.47e-07		0.034	ACTG1,ADAMTSL3,AFF3,AHNAK,ANAPC11,ANXA2,APRT,ARHGAP24,ARL5C,ARL6IP1,ARPC1B,ARRB2,ATP5F1D,ATP5F1E,ATP5IF1,ATP5MC3,ATP5MF,ATP5MG,ATP5PB,ATP5PD,ATP5PF,ATP5PO,AUTS2,B2M,BANK1,BBLN,BLOC1S1,BOLA3,BTF3,CALR,CAMK4,CARD19,CAST,CAVIN3,CCL5,CCT6A,CD19,CD2BP2,CD3D,CD3G,CD4,CD44,CD52,CD7,CD74,CD79A,CD79B,CD8B,CD99,CHCHD2,CLIC1,CRIP1,CSNK2B,CTSW,CTSZ,DBI,DDX5,DYNLRB1,EEF1A1,EEF1B2,EEF1D,EEF1G,EIF3D,EIF3F,EIF3G…	291
Cancer	Transformation of fibroblast cell lines	3.54e-07		-1.831	EEF1A1,EEF1D,EIF3I,ETS1,FTH1,GNAI2,GPI,HSP90AA1,IRF5,JUNB,KLF6,NDUFA13,NFKBIA,NPM1,PSEN1,PTPN6,RHOG,RPS3A,TNFAIP3	19
Cell Death and Survival,Organismal Injury and Abnormalities	Cell death of lymphocytes	3.81e-07	Decreased	-2.191	CCL5,CD4,CD44,CD7,CD79B,CD99,ETS1,FCMR,FGL2,FOXP1,FTH1,GAPDH,IL18,IL7R,ITGB1,KLF2,LGALS1,LGALS3,NFKBIA,PTPN6,RPS6,SH2D1A,SPI1,TNFAIP3,TXN	25
Lymphoid Tissue Structure and Development,Tissue Morphology	Quantity of lymphoid tissue	4.07e-07		0.044	B2M,BANK1,CD19,CD3G,CD4,CD44,CD7,CD74,CD79A,CD79B,CD8B,EEF1D,ETS1,FCMR,FYB1,GNAI2,IL7R,ITGA4,KLF2,KMT2E,NFKBIA,RBM38,SH2D1A,SIT1,SPI1	25
Connective Tissue Disorders,Immunological Disease,Inflammatory Disease,Inflammatory Response,Organismal Injury and Abnormalities,Skeletal and Muscular Disorders	Polyarticular juvenile rheumatoid arthritis	4.09e-07			CCL5,CD74,HNRNPA1,LGALS1,NFKBIA,RPL32,RPSA,S100A10,TNFAIP3,TXN,ZFP36	11
Hematological Disease,Immunological Disease,Organismal Injury and Abnormalities	Lymphopenia	4.09e-07			B2M,CD4,CD79A,CD79B,ETS1,IL7R,KLF2,SH2D1A,SPI1,SYK,TNFAIP3	11
Cellular Development,Cellular Growth and Proliferation	Proliferation of progenitor cells	4.35e-07		-0.539	CALR,CD79A,FOXP1,FTH1,FYB1,GPX1,IL32,IL7R,ITGB1,JUNB,KLF2,LGALS3,MEF2C,MEIS1,NFKBIA,PSEN1,PTPN6,RHOG,RPS19,SOCS3,SOD1,SPI1,SYK,TNFAIP3	24
Cell-To-Cell Signaling and Interaction,Inflammatory Response	Immune response of leukocytes	4.4e-07		0.127	CALR,CD19,CD44,CD74,CD79A,ETS1,FCMR,HSP90AA1,IL18,IL7R,IRF5,ITGA4,ITGB1,LGALS1,LGALS3,NPM1,PSEN1,PSME2,RPL13A,SH2D1A,SOCS3,SPI1,SYK	23
Cancer,Organismal Injury and Abnormalities	Metastatic carcinoma	4.81e-07			ANXA2,B2M,CD44,EEF1A1,HSP90AA1,KLF6,LIMD2,PPIA,RPL27,RPL7,RPS11,RPS27A,RPS6,S100A11,SEC61G,SSR2,TMSB10/TMSB4X,TPT1	18
Gene Expression	Initiation of expression of RNA	4.9e-07			BANK1,EIF1,EIF3D,EIF3F,EIF3G,EIF3H,EIF3I,EIF3K,ELOB,RPS3A,TAF10	11
Cell Morphology,Hematological Disease,Immunological Disease,Lymphoid Tissue Structure and Development,Organismal Injury and Abnormalities	Lack of lymphocytes	5.08e-07			B2M,CD4,CD79A,CD79B,ETS1,IL7R,SH2D1A,SPI1,SYK	9
Immunological Disease,Inflammatory Disease,Organismal Injury and Abnormalities	Atopic disease	5.2e-07			AHNAK,CCL5,CD44,CD74,EEF1A1,EIF1,GAPDH,IL18,JPT1,JUNB,LGALS1,MX1,PPIA,S100A11,SOCS3,SPI1,SYK,TKT,TNFAIP3,TPI1,ZFP36	21
Cancer,Cell-To-Cell Signaling and Interaction,Organismal Injury and Abnormalities	Binding of chronic lymphocytic leukemia cells	5.24e-07		-0.985	CD44,ITGA4,ITGB1,SYK	4
Cell Death and Survival	Cytotoxicity	5.27e-07		-1.409	ARRB2,B2M,CCL5,CD44,CD74,HCST,HSPA8,IL18,LGALS3,PFDN5,PPIA,PPIB,PTPN6,SH2D1A,SOD1,SYK,TNFAIP3,TXN	18
Hematological Disease,Immunological Disease,Infectious Diseases,Organismal Injury and Abnormalities	Infection of T lymphocytes	5.49e-07		0.106	CCL5,CD4,ITGA4,ITGB1,KLF2,SAMHD1	6
Cell Death and Survival,Organismal Injury and Abnormalities	Cell death of lymphatic system cells	5.59e-07	Decreased	-2.224	CCL5,CD4,CD44,CD7,CD79B,CD99,ETS1,FCMR,FGL2,FOXP1,FTH1,GAPDH,IL18,IL7R,ITGB1,KLF2,LGALS1,LGALS3,NFKBIA,PCBP2,PTPN6,RPS6,SH2D1A,SPI1,TNFAIP3,TXN	26
Cell Morphology,Humoral Immune Response,Immunological Disease,Lymphoid Tissue Structure and Development,Organismal Injury and Abnormalities	Abnormal morphology of B lymphocytes	5.83e-07			CD19,CD4,CD74,CD79A,CD79B,ETS1,FCMR,SH2D1A,SPI1,SYK	10
Cancer,Hematological Disease,Immunological Disease,Organismal Injury and Abnormalities	Large-cell lymphoma	6.53e-07			ADAMTSL3,B2M,CD19,CD3D,CD3G,CD4,CD79A,CD79B,ETS1,FOXP1,HSP90AA1,KLF2,NFKBIA,PPIA,PSMB2,PTPN6,RESF1,SYK,TBC1D10C,TNFAIP3,ZFP36L1	21
Hematological System Development and Function,Hematopoiesis,Tissue Morphology	Quantity of hematopoietic progenitor cells	6.77e-07		-1.488	B2M,CD3G,CD4,CD44,CD7,CD79A,CD79B,CD8B,EEF1D,ETS1,FYB1,GNAI2,IL7R,KLF2,KMT2E,NFKBIA,PTPN6,RBM38,RPS19,RPS6,SH2D1A,SIT1,SOCS3,SOD1,SPI1,SYK,TMOD3,TNFAIP3	28
Cell Cycle	G1 phase of tumor cell lines	6.78e-07			ANXA2,CAVIN3,CSNK2B,ETS1,ITGB1,KMT2E,LGALS1,LGALS3,NFKBIA,PSEN1,PTPN6,RACK1,RBM38,RPL11,RPL23,RPL23A,RPL5,RPL7A,RPS6,UBL5,VAMP8	21
Inflammatory Response	Inflammatory response	7.26e-07		-0.077	ANXA2,CALR,CCL5,CD4,CD44,CD74,ETS1,FOXP1,GNAI2,GPSM3,GPX1,IL18,IRF5,ITGA4,ITGB1,JUND,KMT2E,LGALS1,LGALS3,LYZ,MEF2C,MT-ND1,MT-ND2,MT-ND4,MT-ND4L,NDUFC2,NFKBIA,PPIA,PPIB,PSEN1,PTPN6,RPL13A,RPS19,SERPINB1,SOCS3,SOD1,SPI1,SYK,TMSB10/TMSB4X,TNFAIP3,TXN,ZFP36	42
Cell Cycle	Arrest in G1 phase of tumor cell lines	7.9e-07			ANXA2,CAVIN3,CSNK2B,ITGB1,KMT2E,LGALS1,LGALS3,PSEN1,PTPN6,RBM38,RPL11,RPL23,RPL23A,RPL5,RPL7A,RPS6,UBL5,VAMP8	18
Hematological Disease,Immunological Disease,Organismal Injury and Abnormalities	Leukopenia	8.15e-07		1.455	B2M,CD4,CD52,CD79A,CD79B,ETS1,IL7R,KLF2,PPIA,RPS19,SERPINB1,SH2D1A,SPI1,SYK,TNFAIP3	15
Cell-To-Cell Signaling and Interaction,Hematological System Development and Function	Binding of mononuclear leukocytes	8.41e-07	Decreased	-3.097	CALR,CCL5,CD4,CD44,CD99,FYB1,GNAI2,HSP90AA1,IL7R,ITGA4,ITGB1,LGALS3,MFNG,PPIB,PTPN6,SH2D1A	16
Hereditary Disorder,Metabolic Disease,Neurological Disease,Organismal Injury and Abnormalities,Skeletal and Muscular Disorders	Leigh syndrome	8.98e-07			ATP5MK,ATP5PO,MT-ATP6,MT-ATP8,MT-ND1,MT-ND2,MT-ND4,MT-ND4L,NDUFA13,NDUFA4,NDUFC2	11
Gastrointestinal Disease,Organismal Injury and Abnormalities	Chronic periodontal disease	8.98e-07			CCL5,CD3D,CD52,ETS1,FTH1,IL32,IL7R,PLAC8,RPS27,SOCS3,TNFAIP3	11
Cell Death and Survival	Cytolysis of lymphocytes	9.57e-07			CD3G,CD4,CD44,CD7,ETS1,HCST,IL18,PSME2,SH2D1A,VIM	10
Cancer,Hematological Disease,Immunological Disease,Organismal Injury and Abnormalities	Leukemia	9.66e-07		1	ACTG1,ADAMTSL3,AFF3,AHNAK,ANXA2,ARHGAP24,ARL6IP1,AUTS2,B2M,CALR,CD19,CD3D,CD3G,CD4,CD44,CD52,CD7,CD74,CD79A,CD79B,CD99,CSNK2B,CTSW,EEF1A1,EEF1D,EIF3D,EIF3I,ETS1,FCMR,FOXP1,GPI,HSP90AA1,HSPA8,HYPK,IL32,IL7R,IRF5,ITGA4,JUNB,LGALS1,LMO2,LYZ,MEF2C,MEIS1,MGST3,MT-ATP6,MT-ATP8,MT-ND1,MT-ND2,MT-ND4,NDUFA11,NDUFA13,NDUFA3,NDUFA4,NDUFB10,NPM1,NT5C,PPIA,PSEN1,PSMB2,PSME1,PSME2,PTPN6,PVRIG,RACK1,RALGPS2,RPL…	89
Immunological Disease,Inflammatory Disease,Organismal Injury and Abnormalities	Lupus erythematosus	9.69e-07		-0.218	BANK1,CCL5,CD19,CD4,CD44,CRIP1,CTSW,ETS1,HSPE1,IL18,IL32,IRF5,JUNB,MT-ATP6,MT-ATP8,MT-ND1,MT-ND2,MX1,PSEN1,PTPN6,S100A10,S100A6,SAMHD1,SH2D1A,SOCS3,TBC1D10C,TNFAIP3,TXN	28
Cell-To-Cell Signaling and Interaction,Hematological System Development and Function	Interaction of lymphocytes	1.01e-06	Decreased	-3.121	CALR,CCL5,CD4,CD44,CD99,FYB1,GNAI2,HSP90AA1,IL7R,ITGA4,ITGB1,MFNG,PPIB,PTPN6,SH2D1A	15
Cellular Movement,Hematological System Development and Function,Immune Cell Trafficking	Homing of leukocytes	1.02e-06		-1.17	CALR,CCL5,CD4,CD44,CD74,FYB1,GNAI2,GPSM3,IL18,ITGA4,LGALS1,LGALS3,MT-ND1,PPIA,PPIB,PTPN6,RPL13A,RPS19,SERPINB1,SOCS3,SPI1,SYK,TMSB10/TMSB4X,TXN	24
Cell Cycle	Arrest in interphase of tumor cell lines	1.03e-06			ANXA2,CAVIN3,CSNK2B,ITGB1,KMT2E,LGALS1,LGALS3,NFKBIA,NPM1,PSEN1,PTPN6,RBM38,RPL11,RPL23,RPL23A,RPL37,RPL5,RPL7A,RPS15,RPS20,RPS6,UBL5,VAMP8	23
Cancer,Hematological Disease,Immunological Disease,Organismal Injury and Abnormalities	High-grade lymphoma	1.04e-06			ADAMTSL3,B2M,CD19,CD3D,CD3G,CD4,CD44,CD7,CD79A,CD79B,ETS1,FOXP1,GNAI2,HSP90AA1,KLF2,NFKBIA,PPIA,PSMB2,PTPN6,RESF1,RPL3,SAMHD1,TBC1D10C,TNFAIP3,ZFP36L1	25
Infectious Diseases,Organismal Injury and Abnormalities	Replication of virus	1.06e-06	Decreased	-3.735	B2M,BTF3,CCL5,CD4,CTSW,DDX5,EEF1A1,EIF3G,FAU,HNRNPA1,HSP90AA1,IL18,IL32,MX1,NFKBIA,NPM1,PCBP2,PPIA,RPL13A,RPL35,RPS10,RPS14,RPS16,RPS27A,RPS5,RPS6,RPSA,SAMHD1,SOCS3,SUMO2,UBA52,VIM	32
Cellular Function and Maintenance	Endocytosis by eukaryotic cells	1.11e-06		-0.751	ARPC3,ARRB2,CALR,CCL5,CD44,FCMR,FOXP1,GNAI2,HSP90AA1,ITGB1,JUNB,KLF2,LGALS3,NME2,NPM1,PSEN1,PTPN6,RACK1,RHOG,RPL13A,RPS21,SPI1,SYK,VAMP8,VIM	25
Cancer,Organismal Injury and Abnormalities	Early stage solid tumor	1.18e-06			ANXA2,B2M,CD44,EEF1A1,HSP90AA1,KLF2,NME2,PPIA,RPL27,RPL7,RPS11,RPS27A,RPS6,SEC61G,SSR2,TMSB10/TMSB4X,TPT1	17
Cancer,Hematological Disease,Immunological Disease,Organismal Injury and Abnormalities	Diffuse large B-cell lymphoma	1.2e-06			ADAMTSL3,B2M,CD19,CD3D,CD3G,CD79A,CD79B,ETS1,FOXP1,HSP90AA1,KLF2,NFKBIA,PPIA,PSMB2,PTPN6,RESF1,TBC1D10C,TNFAIP3,ZFP36L1	19
Cancer,Organismal Injury and Abnormalities	Extracranial solid tumor	1.23e-06		-0.349	ACTG1,ADAMTSL3,AFF3,AHNAK,ANAPC11,ANXA2,APRT,ARHGAP24,ARL5C,ARL6IP1,ARPC1B,ARRB2,ATP5F1D,ATP5F1E,ATP5IF1,ATP5MC3,ATP5MF,ATP5MG,ATP5PB,ATP5PD,ATP5PF,ATP5PO,AUTS2,B2M,BANK1,BBLN,BLOC1S1,BOLA3,BTF3,CALR,CAMK4,CARD19,CAST,CAVIN3,CCL5,CCT6A,CD19,CD2BP2,CD3D,CD3G,CD4,CD44,CD52,CD7,CD74,CD79A,CD79B,CD8B,CD99,CHCHD2,CLIC1,CRIP1,CSNK2B,CTSW,CTSZ,DAPL1,DBI,DDX5,DYNLRB1,EEF1A1,EEF1B2,EEF1D,EEF1G,EIF1,EIF3D,…	296
Hereditary Disorder,Neurological Disease,Organismal Injury and Abnormalities	Familial encephalopathy	1.33e-06			ACTG1,AFF3,ARL6IP1,ATP5F1D,ATP5F1E,ATP5IF1,ATP5MF,ATP5MG,ATP5MJ,ATP5MK,ATP5PB,ATP5PD,ATP5PF,ATP5PO,AUTS2,B2M,CALR,CAMK4,CCL5,CD44,CD74,CHCHD2,CSNK2B,EEF1B2,EEF1D,EIF3F,EIF3K,EPB41,FOXP1,FUS,GAPDH,GPAA1,GPI,HINT1,HNRNPA1,HNRNPDL,HSP90AA1,HSPA8,JUNB,KLF2,KMT2E,MEF2C,MT-ATP6,MT-ATP8,MT-ND1,MT-ND2,MT-ND4,MT-ND4L,NDUFA13,NDUFA4,NDUFB10,NDUFB7,NDUFC2,NDUFS5,NPM1,PPIA,PSEN1,PSMB2,PSME1,RHOG,RPL10,RPSA,S…	68
Gastrointestinal Disease,Organismal Injury and Abnormalities	Periodontal disease	1.38e-06			CCL5,CD3D,CD52,ETS1,FTH1,HSP90AA1,IL18,IL32,IL7R,LGALS3,PLAC8,RPS27,SOCS3,TNFAIP3	14
Embryonic Development,Hematological System Development and Function,Lymphoid Tissue Structure and Development,Organ Development,Organismal Development,Tissue Development	Formation of thymus gland	1.38e-06		-0.9	B2M,CD3D,CD3G,CD74,EEF1D,ETS1,IL7R,LMO2,PSEN1,RPL22,SIT1,SOCS3,SPI1,SYK	14
Cell Morphology	Morphology of blood cells	1.39e-06			B2M,CD19,CD4,CD74,CD79A,CD79B,CD8B,CTSZ,EPB41,ETS1,FCMR,FYB1,IL18,IL7R,KLF2,KMT2E,LGALS3,NFKBIA,NPC2,PCBP2,RBM38,SH2D1A,SOD1,SPI1,SYK,TMOD3	26
Cell Morphology,Immunological Disease,Organismal Injury and Abnormalities	Abnormal morphology of leukocytes	1.41e-06			B2M,CD19,CD4,CD74,CD79A,CD79B,CD8B,ETS1,FCMR,IL18,IL7R,LGALS3,NFKBIA,SH2D1A,SOD1,SPI1,SYK	17
Cellular Development,Cellular Growth and Proliferation	Cell proliferation of tumor cell lines	1.42e-06		-1.444	AHNAK,ANXA2,ATP5IF1,ATP5MK,ATP5PF,CALR,CAMK4,CD19,CD44,CD74,CD79A,CD79B,CD99,CSNK2B,DDX5,EEF1A1,EEF1B2,EIF1,EIF3F,EIF3H,EIF3I,EIF5A,ETS1,EWSR1,FOXP1,FTH1,FUS,GAPDH,GLUD1,GPX1,HNRNPA1,HSP90AA1,IL18,IL32,ITGB1,JUNB,JUND,KLF2,KLF6,KMT2E,LGALS1,LGALS3,MEF2C,MT-ND2,NACA,NDUFA13,NFKBIA,NME2,NOP53,NPM1,PLAC8,PSEN1,PSMB2,PTPN6,RACK1,RAN,RBM38,RPL11,RPL15,RPL39,RPS10,RPS14,RPS25,RPS9,RPSA,S100A10,S100A11,…	82
Cell-To-Cell Signaling and Interaction,Cellular Function and Maintenance,Inflammatory Response	Phagocytosis of cells	1.47e-06		-0.697	ARPC3,CALR,CD4,CD44,FCMR,FOXP1,GNAI2,HSPA8,ITGB1,JUNB,KLF2,LGALS3,NPM1,PSEN1,PTPN6,RACK1,RHOG,RPL13A,SOD1,SPI1,SYK,VAMP8,VIM	23
Cell-mediated Immune Response,Cellular Development,Cellular Function and Maintenance,Cellular Growth and Proliferation,Embryonic Development,Hematological System Development and Function,Hematopoiesis,Lymphoid Tissue Structure and Development,Organ Development,Organismal Development,Tissue Development	Differentiation of T lymphocytes	1.49e-06		-0.317	B2M,CCL5,CD3D,CD3G,CD4,CD74,CD79A,CD8B,ETS1,FGL2,HSP90AA1,IL18,IL7R,IRF5,JUNB,PTPN6,RPL22,RPS6,SH2D1A,SIT1,SOCS3,SPI1,SYK,TNFAIP3,ZFP36L1	25
Cell Morphology,Lymphoid Tissue Structure and Development	Morphology of lymphatic system cells	1.5e-06			B2M,CD19,CD4,CD74,CD79A,CD79B,CD8B,ETS1,FCMR,FYB1,IL18,IL7R,LGALS3,SH2D1A,SOCS3,SOD1,SPI1,SYK	18
Post-Translational Modification,Protein Folding	Folding of protein	1.53e-06			B2M,CALR,CCT6A,HSP90AA1,HSPA8,HSPE1,PFDN5,PPIA,TBCA,TXN	10
Embryonic Development,Hematological System Development and Function,Lymphoid Tissue Structure and Development,Organ Development,Organismal Development,Tissue Development	Formation of lymphoid tissue	1.54e-06		-1.38	B2M,BANK1,CD19,CD3D,CD3G,CD74,EEF1D,ETS1,IL7R,ITGA4,ITGB1,LMO2,MEF2C,NFKBIA,PSEN1,RPL22,SH2D1A,SIT1,SOCS3,SPI1,SYK,TNFAIP3	22
Cell-To-Cell Signaling and Interaction,Hematological System Development and Function	Binding of lymphocytes	1.64e-06	Decreased	-2.957	CALR,CCL5,CD44,CD99,FYB1,GNAI2,HSP90AA1,IL7R,ITGA4,ITGB1,MFNG,PPIB,PTPN6,SH2D1A	14
Developmental Disorder,Hereditary Disorder,Metabolic Disease,Organismal Injury and Abnormalities	Mitochondrial respiratory chain deficiency	1.67e-06			ATP5F1D,ATP5F1E,MT-ATP6,MT-ND1,MT-ND2,MT-ND4,NDUFA11,NDUFA13,NDUFB10,NDUFC2	10
Cancer,Hematological Disease,Immunological Disease,Organismal Injury and Abnormalities	Mature B-cell lymphoma	1.7e-06			ADAMTSL3,ANXA2,ATP5F1D,B2M,CCL5,CD19,CD3D,CD3G,CD52,CD79A,CD79B,EEF1A1,ETS1,FGL2,FOXP1,FUS,FYB1,GNAI2,HSP90AA1,IL32,IL7R,KLF2,NFKBIA,PPIA,PSMB2,PTPN6,RESF1,SAMHD1,TBC1D10C,TNFAIP3,ZFP36L1	31
Cancer,Organismal Injury and Abnormalities	Growth of tumor	1.77e-06	Decreased	-2.857	ANXA2,ARRB2,ATP5IF1,B2M,CALR,CAVIN3,CCL5,CD44,CRIP1,CTSZ,EEF1A1,EIF3F,EIF3H,EIF3I,ETS1,FTH1,GAPDH,GLUD1,HCST,HSP90AA1,HSPA8,IL18,IL32,ITGB1,KLF6,LGALS1,LGALS3,LMO2,MAT2A,NDUFA13,NFKBIA,NOP53,NPM1,PTPN6,RACK1,RPL15,RPS19,RPS27,RPS29,RPS4X,S100A10,S100A6,SH2D1A,SOCS3,SOD1,SPI1,SRGN,TBC1D10C,TNFAIP3,TPT1,TXN,VAMP8,ZFP36,ZFP36L1	54
Endocrine System Disorders,Metabolic Disease,Organismal Injury and Abnormalities	Insulin resistance	1.78e-06			ATP5F1E,ATP5MJ,CCL5,CD3D,HINT1,IL18,NDUFA4,NFKBIA,PFDN5,RPL17,RPL21,RPL22L1,RPL23,RPL26,RPL34,RPL39,RPL7,RPL9,RPS15A,RPS24,RPS29,RPS3A,RPS7	23
Cancer,Hematological Disease,Immunological Disease,Organismal Injury and Abnormalities	Adult leukemia	1.88e-06			B2M,CD19,CD3D,CD3G,CSNK2B,LMO2,NDUFA11,NDUFA13,NDUFA3,NDUFA4,NDUFB10,PPIA	12
Cell-To-Cell Signaling and Interaction	Adhesion of lymphatic system cells	2.01e-06	Decreased	-3.253	ANXA2,CD44,CD99,FYB1,GNAI2,HSP90AA1,IL7R,ITGA4,ITGB1,PPIB,PTPN6,SH2D1A	12
Cell Cycle	Interphase of tumor cell lines	2.14e-06		-0.213	ANXA2,CAVIN3,CSNK2B,EMP3,ETS1,ITGB1,KMT2E,LGALS1,LGALS3,NFKBIA,NPM1,PSEN1,PTPN6,RACK1,RBM38,RPL11,RPL23,RPL23A,RPL37,RPL5,RPL7A,RPS15,RPS20,RPS6,SPI1,UBL5,VAMP8	27
Cell-To-Cell Signaling and Interaction,Hematological System Development and Function,Immune Cell Trafficking	Adhesion of mononuclear leukocytes	2.19e-06	Decreased	-3.377	CCL5,CD44,CD99,FYB1,GNAI2,HSP90AA1,IL7R,ITGA4,ITGB1,LGALS3,PPIB,PTPN6,SH2D1A	13
Cellular Movement,Hematological System Development and Function,Immune Cell Trafficking,Inflammatory Response	Chemotaxis of granulocytes	2.2e-06		0.408	CCL5,CD74,IL18,ITGA4,LGALS1,LGALS3,MT-ND1,PPIA,PPIB,PTPN6,RPS19,SERPINB1,SPI1,SYK,TMSB10/TMSB4X	15
Cellular Function and Maintenance	Engulfment of tumor cell lines	2.28e-06		-1.973	ARPC3,CALR,CCL5,CD44,FOXP1,GNAI2,HSP90AA1,ITGB1,JUNB,KLF2,NME2,PTPN6,RACK1,RHOG,RPS21,SPI1,VIM	17
Hereditary Disorder,Neurological Disease,Organismal Injury and Abnormalities	Familial central nervous system disease	2.34e-06			ACTG1,AFF3,ARL6IP1,ATP5F1D,ATP5F1E,ATP5IF1,ATP5MF,ATP5MG,ATP5MJ,ATP5MK,ATP5PB,ATP5PD,ATP5PF,ATP5PO,AUTS2,B2M,CALR,CAMK4,CCL5,CD44,CD74,CHCHD2,CSNK2B,EEF1B2,EEF1D,EIF3F,EIF3K,EPB41,FOXP1,FUS,GAPDH,GPAA1,GPI,HINT1,HNRNPA1,HNRNPDL,HSP90AA1,HSPA8,IL7R,JUNB,KLF2,KMT2E,MEF2C,MT-ATP6,MT-ATP8,MT-ND1,MT-ND2,MT-ND4,MT-ND4L,NDUFA13,NDUFA4,NDUFB10,NDUFB7,NDUFC2,NDUFS5,NPM1,PPIA,PSEN1,PSMB2,PSME1,RHOG,RPL10,R…	69
Cell-To-Cell Signaling and Interaction,Hematological System Development and Function,Immune Cell Trafficking,Inflammatory Response	Activation of T lymphocytes	2.46e-06		-1.644	AHNAK,B2M,CALR,CAMK4,CCL5,CD19,CD3G,CD4,CD44,CD7,CD74,CD8B,ETS1,IL18,IRF5,KLF2,LGALS1,MFNG,NFKBIA,PTPN6,RPS3,SIT1,TBC1D10C,VAMP8	24
Cell-To-Cell Signaling and Interaction,Hematological System Development and Function	Interaction of T lymphocytes	2.46e-06	Decreased	-2.752	CALR,CCL5,CD4,CD44,CD99,FYB1,GNAI2,HSP90AA1,IL7R,ITGA4,ITGB1,MFNG,SH2D1A	13
Immunological Disease,Organismal Injury and Abnormalities	Hypersensitive reaction	2.56e-06		-0.404	AHNAK,CALR,CCL5,CD4,CD44,CD74,EEF1A1,EIF1,GAPDH,IL18,JPT1,JUNB,LGALS1,MX1,NFKBIA,PPIA,PSME2,S100A11,SOCS3,SOD1,SPI1,SYK,TKT,TNFAIP3,TPI1,ZFP36	26
Cancer,Cell-To-Cell Signaling and Interaction,Organismal Injury and Abnormalities	Binding of chronic B-cell lymphocytic leukemia cells	2.61e-06			CD44,ITGA4,ITGB1	3
Developmental Disorder,Hereditary Disorder,Metabolic Disease,Neurological Disease,Ophthalmic Disease,Organismal Injury and Abnormalities	Leber optic atrophy	2.63e-06			MT-ATP6,MT-ND1,MT-ND2,MT-ND4,MT-ND4L	5
Cellular Function and Maintenance	Engulfment of cells	2.82e-06		-1.085	ARPC3,ARRB2,CALR,CCL5,CD4,CD44,FCMR,FOXP1,GNAI2,HSP90AA1,HSPA8,ITGB1,JUNB,KLF2,LGALS3,NME2,NPM1,PSEN1,PTPN6,RACK1,RHOG,RPL13A,RPS21,S100A10,SOD1,SPI1,SYK,VAMP8,VIM	29
Cancer,Organismal Injury and Abnormalities	Metastasis	2.82e-06	Decreased	-2.09	ANXA2,ARRB2,B2M,CALR,CCL5,CD3G,CD44,CD99,CTSZ,DYNLRB1,EEF1A1,EIF3H,ETS1,FOXP1,FUS,GPI,HCST,HSP90AA1,IL18,ITGA4,ITGB1,KLF6,LGALS1,LGALS3,LIMD2,MEIS1,MX1,NACA,NDUFA13,NFKBIA,NPM1,PPIA,PSMB2,RACK1,RPL27,RPL3,RPL7,RPS11,RPS27A,RPS6,S100A11,SEC61G,SOCS3,SOD1,SSR2,SYK,TMBIM6,TMSB10/TMSB4X,TNFAIP3,TPT1,VIM,ZFP36	52
Cellular Function and Maintenance	Internalization by tumor cell lines	3.28e-06		-1.973	CCL5,CD44,FOXP1,HSP90AA1,ITGB1,KLF2,LGALS3,NME2,RACK1,RHOG,RPS21,SPI1,VIM	13
Neurological Disease,Organismal Injury and Abnormalities	Progressive neurological disorder	3.43e-06			ACTG1,ANXA2,ATP5PB,CCL5,CD3G,CD44,CD52,CD74,CHCHD2,DBI,EEF1A1,EEF1G,EWSR1,FTH1,FUCA1,FUS,GAPDH,HNRNPA1,HNRNPDL,HSP90AA1,IL18,IL7R,ITGA4,JPT1,LGALS1,LGALS3,MEF2C,MT-ND1,MX1,PPIA,PSEN1,RACK1,RAN,RPL13,RPL13A,RPL15,RPL17,RPL3,RPL5,RPS3A,RPS4X,RPS6,S100A10,S100A13,S100A6,SOD1,TPT1,TXN,UBB,VIM,ZFP36L1	51
Cell Death and Survival,Cellular Compromise	Cytotoxicity of cells	3.45e-06		-1.132	ARRB2,B2M,CCL5,CD44,CD74,HCST,HSPA8,IL18,LGALS3,PFDN5,PTPN6,SH2D1A,SOD1,SYK,TNFAIP3,TXN	16
Cancer,Organismal Injury and Abnormalities	Carcinoma	3.64e-06		0.134	ACTG1,ADAMTSL3,AFF3,AHNAK,ANAPC11,ANXA2,APRT,ARHGAP24,ARL5C,ARL6IP1,ARPC1B,ARRB2,ATP5F1D,ATP5F1E,ATP5IF1,ATP5MC3,ATP5MF,ATP5MG,ATP5PB,ATP5PD,ATP5PF,ATP5PO,AUTS2,B2M,BANK1,BBLN,BLOC1S1,BOLA3,BTF3,CALR,CAMK4,CARD19,CAST,CAVIN3,CCL5,CCT6A,CD19,CD2BP2,CD3D,CD3G,CD4,CD44,CD7,CD74,CD79A,CD79B,CD8B,CD99,CHCHD2,CLIC1,CRIP1,CSNK2B,CTSW,CTSZ,DBI,DDX5,DYNLRB1,EEF1A1,EEF1B2,EEF1D,EEF1G,EIF3D,EIF3F,EIF3G,EIF3…	287
Cancer,Gastrointestinal Disease,Hepatic System Disease,Organismal Injury and Abnormalities	Hepatitis B surface antigen-negative hepatitis C virus negative hepatocellular carcinoma	3.65e-06			CLIC1,GLUD1,HSPA8,NPM1,RACK1,VIM	6
Endocrine System Disorders,Gastrointestinal Disease,Immunological Disease,Metabolic Disease,Organismal Injury and Abnormalities	Insulin-dependent diabetes mellitus	3.68e-06			B2M,BANK1,CCL5,CD19,CD3D,CD3G,CD4,CD7,CD74,CD79B,CTSW,DAPL1,FCMR,FXYD5,GPSM3,HCST,IL18,IL7R,ITGA4,LYZ,PPIA,PXDNL,RPS6,S100A6,SH2D1A	25
Cellular Development,Cellular Growth and Proliferation,Connective Tissue Development and Function	Proliferation of fibroblast cell lines	3.78e-06		-0.327	CAST,CSNK2B,EEF1D,EIF3H,EIF3I,GNAI2,HINT1,ITGB1,JUNB,JUND,KLF2,KLF6,NFKBIA,NPM1,PFDN5,PLAC8,PSEN1,RACK1,RAN,RPS6,S100A6,SAMHD1,SYK,TXN	24
Connective Tissue Disorders,Immunological Disease,Inflammatory Disease,Inflammatory Response,Organismal Injury and Abnormalities,Skeletal and Muscular Disorders	Juvenile rheumatoid arthritis	3.91e-06			CCL5,CD74,EIF1,FGL2,HNRNPA1,LGALS1,NDUFB10,NFKBIA,RPL32,RPSA,S100A10,TNFAIP3,TXN,UBB,ZFP36	15
Cellular Movement,Hematological System Development and Function,Immune Cell Trafficking,Inflammatory Response	Migration of phagocytes	3.99e-06		-1.145	ANXA2,ARRB2,CCL5,CD44,CD74,CD99,CTSZ,IL18,ITGA4,ITGB1,KLF6,LGALS1,LGALS3,NPM1,PTPN6,S100A10,SOCS3,SOD1,SPI1,TXN	20
Cell Cycle	Cell cycle progression	4.12e-06		0.771	AHNAK,ANAPC11,ARPC1B,ARRB2,CALR,CAMK4,CAST,CD19,CD4,CD44,CSNK2B,DBI,ETS1,EWSR1,GPI,GPX1,HSPA8,HYPK,IL7R,IRF5,ITGB1,JTB,JUNB,KLF6,KMT2E,LGALS3,NFKBIA,NOP53,NPM1,PLAC8,PSEN1,PTPN6,RACK1,RAN,RPL11,RPL24,RPS15A,RPS24,RPS3,RPS6,RPS9,SAMHD1,SOCS3,SPI1,SYK,TMOD3,TXN,ZFP36	48
Infectious Diseases,Organismal Injury and Abnormalities	Infection by Marburg virus	4.26e-06		1.067	RPL18,RPL3,RPL5,RPS6	4
Inflammatory Response,Organismal Injury and Abnormalities,Skeletal and Muscular Disorders	Inflammation of footpad	4.26e-06			IL18,KLF2,PPIA,PTPN6	4
Cancer,Hematological Disease,Immunological Disease,Organismal Injury and Abnormalities	Adult acute leukemia	4.34e-06			CD19,CD3D,CD3G,LMO2,NDUFA11,NDUFA13,NDUFA3,NDUFA4,NDUFB10	9
Cell-To-Cell Signaling and Interaction,Hematological System Development and Function	Binding of T lymphocytes	4.59e-06	Decreased	-2.565	CALR,CCL5,CD44,CD99,FYB1,GNAI2,HSP90AA1,IL7R,ITGA4,ITGB1,MFNG,SH2D1A	12
Cellular Movement,Hematological System Development and Function,Immune Cell Trafficking,Inflammatory Response	Chemotaxis of leukocytes	4.66e-06		-0.577	CALR,CCL5,CD4,CD74,GNAI2,GPSM3,IL18,ITGA4,LGALS1,LGALS3,MT-ND1,PPIA,PPIB,PTPN6,RPL13A,RPS19,SERPINB1,SOCS3,SPI1,SYK,TMSB10/TMSB4X,TXN	22
Dermatological Diseases and Conditions,Inflammatory Disease,Inflammatory Response,Organismal Injury and Abnormalities	Dermatitis	4.74e-06		-1.416	AHNAK,CALR,CCL5,CD4,CD44,CD7,CD74,CTSW,EEF1A1,EIF1,IL18,JPT1,JUNB,LGALS1,MX1,NFKBIA,PPIA,PSEN1,PSMB2,PTPN6,S100A11,SOCS3,SPI1,SYK,TNFAIP3,TPI1,ZFP36	27
Protein Degradation,Protein Synthesis	Stabilization of protein	4.93e-06			CALR,CCT6A,CD74,GAPDH,HSP90AA1,HSPA8,HYPK,NACA,NOP53,NPM1,PPIB,RPL11,RPL23,RPL5,RPS7	15
Connective Tissue Disorders,Inflammatory Disease,Inflammatory Response,Organismal Injury and Abnormalities,Skeletal and Muscular Disorders	Polyarthritis	4.94e-06		-0.025	CCL5,CD44,CD74,HNRNPA1,IL18,LGALS1,NFKBIA,RPL32,RPSA,S100A10,SH2D1A,TNFAIP3,TXN,ZFP36	14
Dermatological Diseases and Conditions,Immunological Disease,Inflammatory Disease,Inflammatory Response,Organismal Injury and Abnormalities	Atopic dermatitis	5.18e-06			AHNAK,CCL5,CD44,CD74,EEF1A1,EIF1,JPT1,JUNB,LGALS1,MX1,PPIA,S100A11,SPI1,SYK,TNFAIP3,TPI1,ZFP36	17
Cell-To-Cell Signaling and Interaction,Hematological System Development and Function	Activation of myeloid cells	5.26e-06	Decreased	-2.059	ANXA2,ARRB2,CALR,CCL5,CD4,CD44,FOXP1,IL18,ITGB1,JUND,KMT2E,LGALS3,MEF2C,MT-ND2,MT-ND4,MT-ND4L,PPIA,PSEN1,PTPN6,SOD1,SYK,TPT1	22
Dermatological Diseases and Conditions,Organismal Injury and Abnormalities	Chronic skin disorder	5.38e-06			CALR,CCL5,CD4,CRIP1,EIF5A,GAPDH,HSPA8,HSPE1,IER2,IL18,LGALS3,MX1,PPIA,PSME2,S100A11,TAF10,ZFP36	17
Cellular Development,Cellular Growth and Proliferation	Colony formation of cells	5.39e-06	Decreased	-2.486	ANXA2,CALR,CAST,CD19,CD4,CD44,CSNK2B,DDX5,EIF3I,ETS1,GLUD1,GNAI2,JUNB,JUND,KLF2,KLF6,NFKBIA,NME2,NPM1,PTPN6,RACK1,RAN,RPL23A,RPS19,S100A10,S100A6,SOD1,SPI1,SRGN,SYK,TNFAIP3	31
Cell Death and Survival	Cell death of hematopoietic cell lines	5.4e-06		-1.753	CCL5,CD19,CD44,CD99,FUS,IL32,ITGA4,ITGB1,LGALS1,LGALS3,NFKBIA,PTPN6,RAN,SYK,TNFAIP3	15
Cancer,Hematological Disease,Immunological Disease,Organismal Injury and Abnormalities	Primary diffuse large B-cell lymphoma	5.45e-06			CD19,CD3D,CD3G,CD79A,CD79B,FOXP1,HSP90AA1,TNFAIP3	8
Immunological Disease,Inflammatory Disease,Organismal Injury and Abnormalities	Systemic lupus erythematosus	5.47e-06		-0.577	BANK1,CCL5,CD19,CD4,CD44,CRIP1,CTSW,ETS1,IL18,IL32,IRF5,JUNB,MT-ATP6,MT-ATP8,MT-ND1,MT-ND2,MX1,PSEN1,PTPN6,S100A10,S100A6,SH2D1A,SOCS3,TBC1D10C,TNFAIP3,TXN	26
Cellular Movement,Immune Cell Trafficking	Cell movement of lymphatic system cells	5.9e-06		-1.162	ARRB2,CALR,CCL5,CD19,CD4,CD44,CD74,CD99,ETS1,FYB1,GNAI2,HSP90AA1,IL18,IL7R,IRF5,ITGA4,ITGB1,KLF2,LGALS1,LGALS3,NFKBIA,PPIA,PPIB,SH2D1A,SOCS3,SYK	26
Cancer,Organismal Injury and Abnormalities	Advanced malignant tumor	6e-06	Decreased	-2.09	ANXA2,ARRB2,B2M,CALR,CCL5,CD3G,CD44,CD52,CD74,CD99,CTSZ,DYNLRB1,EEF1A1,EIF3H,ETS1,FOXP1,FUS,GPI,HCST,HSP90AA1,IL18,ITGA4,ITGB1,KLF6,LGALS1,LGALS3,LIMD2,MEIS1,MX1,NACA,NDUFA13,NFKBIA,NPM1,PPIA,PSMB2,RACK1,RPL27,RPL3,RPL7,RPS11,RPS27A,RPS6,S100A11,SEC61G,SOCS3,SOD1,SSR2,SYK,TMBIM6,TMSB10/TMSB4X,TNFAIP3,TPT1,VIM,ZFP36	54
Organismal Injury and Abnormalities,Renal and Urological Disease	Chronic kidney disease	6.1e-06			APRT,ARHGAP24,ATP5PF,ATP5PO,DBI,EEF1B2,HSP90AA1,JUNB,NDUFS5,NPM1,NSA2,PFDN5,PPIA,PSMB2,RPL23,RPL34,RPL7,SNRPE,TNFAIP3	19
Cell Cycle	Arrest in interphase	6.52e-06			ANXA2,CAVIN3,CD44,CSNK2B,IRF5,ITGB1,KLF6,KMT2E,LGALS1,LGALS3,NFKBIA,NOP53,NPM1,PSEN1,PTPN6,RBM38,RPL11,RPL23,RPL23A,RPL37,RPL5,RPL7A,RPS15,RPS20,RPS6,UBL5,VAMP8	27
Cellular Development	Differentiation of progenitor cells	6.72e-06		0.733	CALR,CAST,CD79A,CD79B,CD8B,DDX5,FCRLA,FTH1,GPX1,HOPX,IL18,ITGB1,JUNB,LGALS1,LMO2,MEF2C,NFKBIA,PLAC8,PSEN1,PTPN6,RPS14,RPS19,SOCS3,SPI1,SYK,TNFAIP3,ZFP36,ZFP36L1	28
Cell-To-Cell Signaling and Interaction	Adhesion of myeloma cell lines	7.03e-06			ANXA2,CD44,ITGB1,SRGN	4
Cellular Movement	Cellular infiltration	7.15e-06		0.419	ANXA2,ARRB2,ATP5IF1,CAST,CCL5,CD19,CD4,CD44,ETS1,FGL2,GAPDH,IL18,IL32,IRF5,ITGA4,ITGB1,JUNB,LGALS1,LGALS3,NFKBIA,PPIA,PTPN6,RPL13A,S100A10,SOCS3,SPI1,TKT,TNFAIP3,TPI1	29
Immunological Disease,Organismal Injury and Abnormalities	Abnormal morphology of immune system	7.23e-06			B2M,CD19,CD4,CD74,CD79A,CD79B,CD8B,ETS1,FCMR,GNAI2,IL18,IL7R,LGALS3,NFKBIA,NPC2,SH2D1A,SOD1,SPI1,SYK	19
Cancer,Organismal Injury and Abnormalities	Head and neck adenocarcinoma	7.54e-06			ANXA2,ATP5PF,CD44,CD79A,ETS1,GAPDH,ITGB1,LGALS1,LGALS3,LIMD2,MT-ND1,MT-ND2,MT-ND4,NDUFA13,S100A11,SYK,TPI1,VIM	18
Cell-To-Cell Signaling and Interaction,Hematological System Development and Function,Immune Cell Trafficking,Inflammatory Response	Activation of phagocytes	7.78e-06		-1.78	ANXA2,ARRB2,CALR,CCL5,CD4,CD44,FOXP1,IL18,ITGB1,JUND,KMT2E,LGALS3,MEF2C,MT-ND2,MT-ND4,MT-ND4L,PPIA,PSEN1,PTPN6,SOD1,SYK,TPT1,VAMP8	23
Cell-To-Cell Signaling and Interaction,Hematological System Development and Function,Immune Cell Trafficking	Adhesion of lymphocytes	7.98e-06	Decreased	-3.084	CD44,CD99,FYB1,GNAI2,HSP90AA1,IL7R,ITGA4,ITGB1,PPIB,PTPN6,SH2D1A	11
Cancer,Endocrine System Disorders,Organismal Injury and Abnormalities	Papillary thyroid carcinoma	7.98e-06			ANXA2,CD44,CD79A,ETS1,GAPDH,ITGB1,LGALS1,LGALS3,LIMD2,MT-ND1,MT-ND2,MT-ND4,S100A11,SYK,TPI1,VIM	16
Cellular Movement	Cell movement of progenitor cells	8.32e-06		-0.555	CAMK4,CCL5,FYB1,GNAI2,ITGA4,ITGB1,KLF2,NACA,PTPN6,SPI1	10
Immunological Disease,Organismal Injury and Abnormalities	Allergy	8.34e-06			AHNAK,CCL5,CD44,CD74,EEF1A1,EIF1,GAPDH,IL18,JPT1,JUNB,LGALS1,MX1,NFKBIA,PPIA,PSME2,RPS14,S100A11,SOCS3,SPI1,SYK,TKT,TNFAIP3,TPI1,ZFP36	24
Cellular Movement,Hematological System Development and Function,Immune Cell Trafficking,Inflammatory Response	Chemotaxis of neutrophils	8.64e-06		0.895	CCL5,CD74,IL18,ITGA4,LGALS3,MT-ND1,PPIA,PPIB,PTPN6,SERPINB1,SPI1,SYK,TMSB10/TMSB4X	13
Hematological System Development and Function,Hematopoiesis,Lymphoid Tissue Structure and Development,Organ Morphology,Tissue Morphology	Quantity of thymocytes	8.65e-06		0.442	B2M,CD3G,CD4,CD7,CD79A,CD79B,CD8B,EEF1D,ETS1,FYB1,GNAI2,IL7R,KMT2E,NFKBIA,SIT1,SPI1	16
Cell Cycle	Arrest in G1 phase	8.72e-06			ANXA2,CAVIN3,CSNK2B,ITGB1,KLF6,KMT2E,LGALS1,LGALS3,NOP53,PSEN1,PTPN6,RBM38,RPL11,RPL23,RPL23A,RPL5,RPL7A,RPS6,UBL5,VAMP8	20
Inflammatory Response,Neurological Disease,Organismal Injury and Abnormalities	Inflammation of central nervous system	8.74e-06		0.656	B2M,CALR,CAMK4,CCL5,CD19,CD4,CD44,CD74,CD99,FUS,HCST,IL18,ITGA4,ITGB1,LGALS1,LGALS3,MAT2A,NFKBIA,PSEN1,SERPINB1,SIT1,SOD1,SPI1,TNFAIP3,VIM	25
Cell Death and Survival,Organismal Injury and Abnormalities	Cell death of leukocyte cell lines	8.77e-06	Decreased	-2.071	CCL5,CD19,CD44,CD99,FUS,IL32,ITGA4,ITGB1,LGALS1,LGALS3,NFKBIA,PTPN6,SYK,TNFAIP3	14
Cancer,Organismal Injury and Abnormalities	Primary tumor	9.51e-06			B2M,CD19,CD3D,CD3G,CD44,CD79A,CD79B,FOXP1,HOPX,HSP90AA1,JPT1,KLF6,LGALS1,LGALS3,MT-ND2,MT-ND4,PLAC8,PPIA,PSMB2,S100A10,S100A6,SRGN,TMSB10/TMSB4X,TNFAIP3	24
Hematological System Development and Function,Lymphoid Tissue Structure and Development,Organ Development,Tissue Development	Growth of lymphoid organ	9.56e-06		-0.695	CD3G,CD4,CD44,CD79A,IL18,IL7R,MFNG,NFKBIA,PTPN6,RBM38,SPI1,SYK,TNFAIP3	13
Cancer,Hematological Disease,Immunological Disease,Organismal Injury and Abnormalities	Lymphoplasmacytic lymphoma	9.87e-06			ANXA2,ATP5F1D,CCL5,CD19,CD3D,CD3G,CD52,CD79A,CD79B,FGL2,FUS,FYB1,IL32,IL7R,PPIA,PSMB2,TNFAIP3	17
Cell Death and Survival	Cell viability of lymphatic system cells	9.94e-06		0.616	CAMK4,CD19,CD4,CD44,CD74,CD79A,DDX5,FCMR,IL7R,KLF2,LGALS3,MEF2C,PTPN6,SYK,TNFAIP3	15
Nucleic Acid Metabolism,Small Molecule Biochemistry	Metabolism of purine nucleotide	1.03e-05			ATP5F1D,ATP5MF,ATP5MG,ATP5PB,ATP5PD,ATP5PF,ATP5PO,HSPA8,NT5C,RAN,SAMHD1	11
Cell Morphology,Cellular Assembly and Organization,Cellular Compromise	Formation of cytoplasmic inclusions	1.06e-05			CHCHD2,FUS,LGALS3,PSEN1,SOD1	5
Cancer,Hematological Disease,Immunological Disease,Organismal Injury and Abnormalities	Refractory primary mediastinal large B-cell lymphoma	1.06e-05			CD19,CD3D,CD3G,CD79B,HSP90AA1	5
Cancer,Hematological Disease,Immunological Disease,Organismal Injury and Abnormalities	Relapsed primary mediastinal large B-cell lymphoma	1.06e-05			CD19,CD3D,CD3G,CD79B,HSP90AA1	5
Cellular Movement,Hematological System Development and Function,Immune Cell Trafficking,Inflammatory Response	Chemotaxis of phagocytes	1.11e-05		-0.622	CALR,CCL5,CD4,CD74,GNAI2,IL18,ITGA4,LGALS1,LGALS3,MT-ND1,PPIA,PPIB,PTPN6,RPL13A,RPS19,SERPINB1,SPI1,SYK,TMSB10/TMSB4X	19
Cellular Movement,Hematological System Development and Function,Immune Cell Trafficking	Cell movement of lymphocytes	1.15e-05		-1.02	ARRB2,CALR,CCL5,CD19,CD4,CD44,CD74,CD99,ETS1,FYB1,GNAI2,HSP90AA1,IL18,IL7R,IRF5,ITGA4,ITGB1,KLF2,LGALS1,LGALS3,NFKBIA,PPIA,PPIB,SH2D1A,SOCS3	25
Cellular Development,Cellular Growth and Proliferation,Embryonic Development,Hematological System Development and Function,Hematopoiesis,Humoral Immune Response,Lymphoid Tissue Structure and Development,Organ Development,Organismal Development,Tissue Development	Development of B lymphocytes	1.15e-05		-1.406	CD19,CD79A,CD79B,ETS1,IL18,IL7R,ITGA4,KLF2,MEF2C,PTPN6,SOD1,SYK	12
Cellular Function and Maintenance	Endocytosis	1.17e-05		-0.768	ACTG1,ARPC3,ARRB2,B2M,CALR,CCL5,CD44,FCMR,FOXP1,GNAI2,HSP90AA1,HSPA8,ITGB1,JUNB,KLF2,LGALS3,NME2,NPM1,PSEN1,PTPN6,RACK1,RHOG,RNASEK,RPL13A,RPS21,S100A10,SPI1,SYK,VAMP8,VIM	30
Cellular Movement,Hematological System Development and Function	Cell movement of hematopoietic cells	1.22e-05		-0.555	CCL5,CD44,FYB1,GNAI2,ITGA4,ITGB1,KLF2,PTPN6,SPI1	9
Cell Death and Survival,Organismal Injury and Abnormalities	Apoptosis of fibroblast cell lines	1.22e-05		-0.232	ARRB2,EEF1A1,EIF3H,EIF3I,ETS1,FTH1,GPI,HNRNPA1,IRF5,ITGB1,NFKBIA,PLAC8,PSEN1,RHOG,RPL10,RPL37,SYK,TNFAIP3,VIM	19
Cancer,Hematological Disease,Immunological Disease,Organismal Injury and Abnormalities	B-cell lymphoma	1.25e-05			ADAMTSL3,AHNAK,ANXA2,ATP5F1D,B2M,CCL5,CD19,CD3D,CD3G,CD44,CD52,CD74,CD79A,CD79B,EEF1A1,ETS1,EWSR1,FGL2,FOXP1,FUS,FYB1,GNAI2,HSP90AA1,IL32,IL7R,KLF2,LGALS1,NFKBIA,PPIA,PSMB2,PTPN6,RACK1,RESF1,RPL19,RPS15,RPS2,RPS20,RPSA,SAMHD1,SEM1,SPI1,TBC1D10C,TNFAIP3,ZFP36L1	44
Cellular Development,Skeletal and Muscular System Development and Function,Tissue Development	Differentiation of myoblasts	1.31e-05		-0.128	DDX5,GPX1,HOPX,IL18,ITGB1,LGALS1,MEF2C,NFKBIA,SOCS3,TNFAIP3,ZFP36L1	11
Cell Cycle	Interphase	1.33e-05		-0.605	ANXA2,CAVIN3,CD44,CSNK2B,EMP3,ETS1,GPI,IRF5,ITGB1,JUNB,KLF6,KMT2E,LGALS1,LGALS3,NFKBIA,NOP53,NPM1,PLAC8,PSEN1,PTPN6,RACK1,RBM38,RPL11,RPL23,RPL23A,RPL37,RPL5,RPL7A,RPS15,RPS20,RPS6,SPI1,TAF10,UBL5,VAMP8	35
Cell-To-Cell Signaling and Interaction,Hematological System Development and Function,Hypersensitivity Response,Immune Cell Trafficking	Binding of eosinophils	1.47e-05	Decreased	-2	CCL5,IL18,ITGA4,ITGB1,LGALS1,LGALS3	6
Hematological Disease,Immunological Disease,Infectious Diseases,Organismal Injury and Abnormalities	Infection of leukocytes	1.49e-05		0.3	ANXA2,CCL5,CD4,IL18,ITGA4,ITGB1,KLF2,SAMHD1	8
Cell Cycle	G1 phase	1.5e-05			ANXA2,CAVIN3,CSNK2B,ETS1,GPI,ITGB1,KLF6,KMT2E,LGALS1,LGALS3,NFKBIA,NOP53,PSEN1,PTPN6,RACK1,RBM38,RPL11,RPL23,RPL23A,RPL5,RPL7A,RPS6,TAF10,UBL5,VAMP8	25
Cell Death and Survival	Apoptosis of hematopoietic cell lines	1.56e-05		-1.505	CCL5,CD19,CD44,FUS,IL32,ITGA4,ITGB1,LGALS3,NFKBIA,PTPN6,RAN,SYK,TNFAIP3	13
Gene Expression	Transcription	1.58e-05		0.777	ACTG1,AFF3,ANXA2,ARRB2,AUTS2,CALR,CAMK4,CCL5,CD19,CD4,CD44,CD74,CHCHD2,DDX5,EEF1D,EIF5A,ELL3,ELOB,ETS1,EWSR1,FOXP1,FUS,GPX1,HINT1,HNRNPA1,HOPX,HSPA8,IER2,IL18,IL7R,IRF5,JUNB,JUND,KLF2,KLF6,KMT2E,LGALS1,LMO2,MEF2C,MX1,NACA,NDUFA13,NFKBIA,NME2,NOP53,NPM1,NPM3,PCBP2,PFDN5,PLAC8,PSEN1,PSMB2,PTMS,PTPN6,RACK1,RHOG,RPL10,RPL11,RPL12,RPL23,RPL5,RPL6,RPS14,RPS3,RPS7,S100A10,SOCS3,SPI1,SUMO2,SYK,TAF10,TXN,…	75
Cellular Function and Maintenance	Homeostasis of red blood cells	1.62e-05			GPI,KLF2,RPS17,RPS24	4
Cellular Movement,Immune Cell Trafficking	Migration of lymphatic system cells	1.64e-05		-1.019	ARRB2,CALR,CCL5,CD19,CD4,CD44,CD74,CD99,ETS1,FYB1,GNAI2,HSP90AA1,IL18,IL7R,IRF5,ITGA4,ITGB1,KLF2,LGALS1,LGALS3,SH2D1A,SOCS3,SYK	23
Hematological Disease,Immunological Disease,Organismal Injury and Abnormalities	Lymphoproliferative disorder	1.66e-05		0.2	ACTG1,ADAMTSL3,AHNAK,ANXA2,ATP5F1D,B2M,CARD19,CCL5,CD19,CD3D,CD3G,CD4,CD44,CD52,CD7,CD74,CD79A,CD79B,CSNK2B,EEF1A1,ETS1,EWSR1,FCMR,FGL2,FOXP1,FUS,FYB1,GNAI2,GPI,HSP90AA1,HSPA8,IL18,IL32,IL7R,ITGA4,ITGB1,JUNB,JUND,KLF2,KLF6,LGALS1,LMO2,MEIS1,MICOS13,MT-ATP8,MT-ND1,MT-ND2,MT-ND4,MX1,NFKBIA,NPM1,PLAC8,PNRC1,PPIA,PSEN1,PSMB2,PTPN6,PXDNL,RACK1,RAN,RBM38,RESF1,RPL10,RPL13,RPL14,RPL19,RPL22,RPL23,RPL3,R…	95
Cell Death and Survival,Organismal Injury and Abnormalities	Cell death of connective tissue cells	1.7e-05		0	ARRB2,CD44,EEF1A1,EIF3H,EIF3I,ETS1,FTH1,GPI,GPX1,HINT1,HNRNPA1,IL18,IRF5,ITGB1,JUND,KLF2,KLF6,NFKBIA,PLAC8,PLP2,PSEN1,RHOG,RPL10,RPL37,SOD1,SYK,TNFAIP3,TXN,VIM	29
Cancer,Hematological Disease,Immunological Disease,Organismal Injury and Abnormalities	High grade lymphocytic cancer	1.72e-05			ADAMTSL3,B2M,CD19,CD3D,CD3G,CD44,CD79A,CD79B,ETS1,FOXP1,GNAI2,HSP90AA1,KLF2,NFKBIA,PPIA,PSMB2,PTPN6,RESF1,SAMHD1,TBC1D10C,TNFAIP3,ZFP36L1	22
Cellular Movement	Homing of cells	1.77e-05		-0.754	ANXA2,ARRB2,CALR,CCL5,CD4,CD44,CD74,FYB1,GNAI2,GPSM3,IL18,ITGA4,ITGB1,LGALS1,LGALS3,MEF2C,MT-ND1,PPIA,PPIB,PTPN6,RHOG,RPL13A,RPS19,SERPINB1,SOCS3,SPI1,SYK,TMSB10/TMSB4X,TXN	29
Cardiovascular System Development and Function,Cell-To-Cell Signaling and Interaction	Binding of endothelial cells	1.79e-05	Decreased	-2.227	ANXA2,CCL5,CD44,CD99,ETS1,ITGA4,ITGB1,LGALS3,NFKBIA,RACK1,S100A10,TMSB10/TMSB4X,TXN,VIM	14
Organismal Survival	Survival of organism	1.79e-05	Increased	2.277	ARRB2,B2M,CALR,CAMK4,CAST,CAVIN3,CD19,CD4,CD44,CD74,CD79A,CD79B,ETS1,FCMR,FGL2,GNAI2,GPX1,IL18,IL7R,IRF5,ITGA4,ITGB1,JUNB,KLF6,LGALS1,LGALS3,LYZ,MFNG,MT-ND4,MX1,NFKBIA,NPM1,RPL13A,SAMHD1,SOCS3,SOD1,SPI1,SYK,TNFAIP3	39
Cell-To-Cell Signaling and Interaction	Interaction of lymphoma cell lines	1.79e-05		-1.591	ANXA2,CD44,ITGA4,ITGB1,JUNB,NFKBIA,PTPN6,SH2D1A,TBC1D10C	9
Cancer,Hematological Disease,Immunological Disease,Organismal Injury and Abnormalities	Mature B cell malignant tumor	1.81e-05			ADAMTSL3,AHNAK,ANXA2,ATP5F1D,B2M,CCL5,CD19,CD3D,CD3G,CD44,CD52,CD79A,CD79B,EEF1A1,ETS1,EWSR1,FGL2,FOXP1,FUS,FYB1,GNAI2,HSP90AA1,IL32,IL7R,KLF2,NFKBIA,PNRC1,PPIA,PSEN1,PSMB2,PTPN6,RACK1,RESF1,RPL19,RPS15,RPS2,RPS20,RPS6,RPSA,S100A10,SAMHD1,SEM1,SOD1,SPI1,TBC1D10C,TNFAIP3,VIM,ZFP36L1	48
Cardiovascular System Development and Function,Cell-To-Cell Signaling and Interaction	Adhesion of endothelial cells	1.85e-05		-1.994	CCL5,CD44,CD99,ETS1,ITGA4,ITGB1,LGALS3,NFKBIA,RACK1,TMSB10/TMSB4X,TXN,VIM	12
Hematological System Development and Function,Humoral Immune Response,Lymphoid Tissue Structure and Development,Tissue Morphology	Quantity of B-1a lymphocytes	1.85e-05		0.378	BANK1,CD19,CD79A,FCMR,KLF2,PTPN6,SPI1	7
Lymphoid Tissue Structure and Development,Organ Morphology,Tissue Morphology	Quantity of lymphoid organ	1.88e-05		0.552	B2M,CD3G,CD4,CD44,CD7,CD79A,CD79B,CD8B,EEF1D,ETS1,FYB1,GNAI2,IL7R,KMT2E,NFKBIA,RBM38,SIT1,SPI1	18
Inflammatory Response,Organismal Injury and Abnormalities	Inflammation of absolute anatomical region	1.92e-05		1.394	AHNAK,APRT,ARRB2,B2M,BANK1,CALR,CAMK4,CCL5,CD19,CD4,CD44,CD74,CD79A,CD79B,CD99,CHCHD2,DDX5,ETS1,FUS,GAPDH,GNAI2,GPX1,HCST,IL18,IL32,IL7R,IRF5,ITGA4,ITGB1,JUNB,KLF2,LGALS1,LGALS3,LYZ,MAT2A,NFKBIA,PPIA,PSEN1,PSMB2,PTPN6,RACK1,S100A10,SERPINB1,SIT1,SOCS3,SOD1,SPI1,SYK,TKT,TNFAIP3,TPI1,TXN,VIM,ZFP36	54
Hematological System Development and Function,Hematopoiesis,Humoral Immune Response,Lymphoid Tissue Structure and Development,Tissue Morphology	Quantity of pro-B lymphocytes	1.95e-05		-1.23	CD79A,CD79B,ETS1,IL7R,KMT2E,PTPN6,SPI1,SYK	8
Cell Morphology,Hematological Disease,Humoral Immune Response,Immunological Disease,Lymphoid Tissue Structure and Development,Organismal Injury and Abnormalities	Lack of B lymphocytes	1.98e-05			CD4,CD79A,CD79B,ETS1,SPI1,SYK	6
Cancer,Organismal Injury and Abnormalities	Advanced stage carcinoma	2.01e-05			ANXA2,B2M,CD44,EEF1A1,HSP90AA1,KLF6,LIMD2,PPIA,PSMB2,RPL27,RPL7,RPS11,RPS27A,RPS6,S100A11,SEC61G,SSR2,TMSB10/TMSB4X,TPT1	19
Cell Death and Survival,Organismal Injury and Abnormalities	Cell death of T lymphocytes	2.14e-05		-1.95	CCL5,CD4,CD44,CD7,CD99,ETS1,FCMR,FTH1,GAPDH,IL18,IL7R,KLF2,LGALS1,LGALS3,NFKBIA,PTPN6,RPS6,SH2D1A,TXN	19
Cellular Development,Cellular Growth and Proliferation,Embryonic Development,Hematological System Development and Function,Hematopoiesis,Humoral Immune Response,Lymphoid Tissue Structure and Development,Organ Development,Organismal Development,Tissue Development	Differentiation of B lymphocytes	2.15e-05		-0.14	CD19,CD74,CD79A,CD79B,ETS1,FOXP1,IL18,IL7R,LGALS1,LGALS3,MFNG,NFKBIA,PTPN6,SPI1,SYK,ZFP36L1	16
Cellular Growth and Proliferation	Colony formation	2.15e-05	Decreased	-2.353	ANXA2,CALR,CAST,CD19,CD4,CD44,CSNK2B,DDX5,EIF3F,EIF3I,ETS1,GLUD1,GNAI2,JUNB,JUND,KLF2,KLF6,LGALS3,NFKBIA,NME2,NPM1,PTPN6,RACK1,RAN,RPL23A,RPS19,S100A10,S100A6,SOD1,SPI1,SRGN,SYK,TNFAIP3	33
Cellular Movement	Cell movement of prostate cancer cell lines	2.15e-05		-1.715	AHNAK,ANXA2,CD99,CTSZ,ETS1,HSP90AA1,ITGB1,KLF6,LGALS3,MX1,RACK1,S100A11,VIM	13
Cancer,Hematological Disease,Immunological Disease,Organismal Injury and Abnormalities	B-cell non-Hodgkin lymphoma	2.15e-05			ADAMTSL3,AHNAK,ANXA2,ATP5F1D,B2M,CCL5,CD19,CD3D,CD3G,CD52,CD79A,CD79B,EEF1A1,ETS1,EWSR1,FGL2,FOXP1,FUS,FYB1,GNAI2,HSP90AA1,IL32,IL7R,KLF2,NFKBIA,PPIA,PSMB2,PTPN6,RACK1,RESF1,RPL19,RPS15,RPS2,RPS20,RPSA,SAMHD1,SEM1,TBC1D10C,TNFAIP3,ZFP36L1	40
Inflammatory Disease,Inflammatory Response,Neurological Disease,Organismal Injury and Abnormalities	Encephalitis	2.17e-05		0.448	B2M,CALR,CAMK4,CCL5,CD19,CD4,CD44,CD74,CD99,HCST,IL18,ITGA4,ITGB1,LGALS1,LGALS3,MAT2A,NFKBIA,PSEN1,SERPINB1,SIT1,SOD1,SPI1,VIM	23
Hematological System Development and Function,Lymphoid Tissue Structure and Development,Tissue Morphology	Quantity of CD8+ T lymphocyte	2.21e-05		-0.316	B2M,CD19,CD3D,CD4,CD74,CD8B,ETS1,HCST,LGALS1,PTPN6,SH2D1A,SIT1,SOCS3,SPI1	14
Cell-To-Cell Signaling and Interaction,Hematological System Development and Function,Immune Cell Trafficking,Inflammatory Response	Activation of regulatory T lymphocytes	2.29e-05		0	CAMK4,CD19,CD44,ETS1,LGALS1,PTPN6	6
Cell-To-Cell Signaling and Interaction,Hematological System Development and Function,Immune Cell Trafficking	Binding of antigen presenting cells	2.41e-05		-1.977	CALR,CD4,CD44,CTSZ,FYB1,ITGA4,ITGB1,PTPN6,SPI1	9
Cellular Movement,Hematological System Development and Function,Hypersensitivity Response,Immune Cell Trafficking	Cell movement of eosinophils	2.43e-05		-0.35	ARRB2,CCL5,IL18,ITGA4,ITGB1,LGALS1,LGALS3,PPIA,SPI1,TXN	10
Organismal Injury and Abnormalities,Renal and Urological Disease	Reduced kidney function	2.47e-05			APRT,ARHGAP24,ATP5PF,ATP5PO,B2M,DBI,EEF1B2,HSP90AA1,IL18,JUNB,NDUFS5,NPM1,NSA2,PFDN5,PPIA,PSMB2,RPL23,RPL34,RPL7,SNRPE,TNFAIP3	21
Cancer,Organismal Injury and Abnormalities	Extrapancreatic malignant tumor	2.5e-05		0.887	ACTG1,ADAMTSL3,AFF3,AHNAK,ANAPC11,ANXA2,APRT,ARHGAP24,ARL5C,ARL6IP1,ARPC1B,ARRB2,ATP5F1D,ATP5IF1,ATP5MC3,ATP5MF,ATP5MG,ATP5PB,ATP5PD,ATP5PF,ATP5PO,AUTS2,B2M,BANK1,BLOC1S1,BOLA3,BTF3,CALR,CAMK4,CARD19,CAST,CAVIN3,CCL5,CCT6A,CD19,CD2BP2,CD3D,CD3G,CD4,CD44,CD52,CD7,CD74,CD79A,CD79B,CD8B,CD99,CHCHD2,CLIC1,COPS9,CRIP1,CSNK2B,CTSW,CTSZ,DAPL1,DBI,DDX5,DYNLRB1,EEF1A1,EEF1B2,EEF1D,EEF1G,EIF1,EIF3D,EIF3F,E…	285
Cellular Movement	Chemotaxis of myeloid cells	2.5e-05		-0.214	CCL5,CD4,CD74,GNAI2,IL18,ITGA4,LGALS1,LGALS3,MT-ND1,PPIA,PPIB,PTPN6,RPL13A,RPS19,SERPINB1,SPI1,SYK,TMSB10/TMSB4X	18
Cellular Movement,Hematological System Development and Function,Immune Cell Trafficking	Cell movement of mononuclear leukocytes	2.54e-05	Decreased	-2.088	ANXA2,ARRB2,CALR,CCL5,CD19,CD4,CD44,CD74,CD99,ETS1,FYB1,GNAI2,HSP90AA1,IL18,IL7R,IRF5,ITGA4,ITGB1,KLF2,LGALS1,LGALS3,NFKBIA,PPIA,PPIB,RPS19,SH2D1A,SOCS3	27
Cellular Movement	Invasion by eye cell lines	2.56e-05			ANXA2,LGALS1,S100A10	3
Cancer,Hematological Disease,Immunological Disease,Organismal Injury and Abnormalities	Refractory de novo acute lymphocytic leukemia	2.56e-05			CD19,CD3D,CD3G	3
Cancer,Hematological Disease,Immunological Disease,Organismal Injury and Abnormalities	Lymphocytic cancer	2.57e-05		0.2	ACTG1,ADAMTSL3,AHNAK,ANXA2,ATP5F1D,B2M,CARD19,CCL5,CD19,CD3D,CD3G,CD4,CD44,CD52,CD7,CD74,CD79A,CD79B,CSNK2B,EEF1A1,ETS1,EWSR1,FCMR,FGL2,FOXP1,FUS,FYB1,GNAI2,GPI,HSP90AA1,HSPA8,IL18,IL32,IL7R,ITGA4,ITGB1,JUNB,JUND,KLF2,KLF6,LGALS1,LMO2,MEIS1,MICOS13,MT-ATP8,MT-ND1,MT-ND2,MT-ND4,MX1,NFKBIA,NPM1,PLAC8,PNRC1,PPIA,PSEN1,PSMB2,PTPN6,PXDNL,RACK1,RAN,RBM38,RESF1,RPL10,RPL13,RPL14,RPL19,RPL22,RPL23,RPL3,R…	94
Cancer,Hematological Disease,Organismal Injury and Abnormalities	Malignant lymphocytic neoplasm	2.57e-05		0.2	ACTG1,ADAMTSL3,AHNAK,ANXA2,ATP5F1D,B2M,CARD19,CCL5,CD19,CD3D,CD3G,CD4,CD44,CD52,CD7,CD74,CD79A,CD79B,CSNK2B,EEF1A1,ETS1,EWSR1,FCMR,FGL2,FOXP1,FUS,FYB1,GNAI2,GPI,HSP90AA1,HSPA8,IL18,IL32,IL7R,ITGA4,ITGB1,JUNB,JUND,KLF2,KLF6,LGALS1,LMO2,MEIS1,MICOS13,MT-ATP8,MT-ND1,MT-ND2,MT-ND4,MX1,NFKBIA,NPM1,PLAC8,PNRC1,PPIA,PSEN1,PSMB2,PTPN6,PXDNL,RACK1,RAN,RBM38,RESF1,RPL10,RPL13,RPL14,RPL19,RPL22,RPL23,RPL3,R…	94
Cell Death and Survival,Hematological System Development and Function,Organismal Injury and Abnormalities	Cell viability of B lymphocytes	2.59e-05	Increased	2.022	CD19,CD44,CD74,CD79A,FCMR,IL7R,KLF2,LGALS3,MEF2C,SYK	10
Nucleic Acid Metabolism,Small Molecule Biochemistry	Biosynthesis of nucleoside triphosphate	2.75e-05		-1.195	ATP5F1D,ATP5MK,ATP5PO,FUS,HINT1,MT-ATP6,NDUFC2,NME2,SOCS3,SOD1,TMBIM6,TMSB10/TMSB4X	12
Inflammatory Response,Organismal Injury and Abnormalities	Inflammation of organ	2.82e-05		0.991	AHNAK,APRT,ARRB2,B2M,BANK1,CALR,CAMK4,CCL5,CD19,CD4,CD44,CD7,CD74,CD79A,CD79B,CD99,CHCHD2,CTSW,DDX5,EEF1A1,EIF1,ETS1,FUS,GAPDH,GNAI2,GPX1,HCST,IL18,IL32,IL7R,IRF5,ITGA4,ITGB1,JPT1,JUNB,LGALS1,LGALS3,LYZ,MAT2A,MX1,NFKBIA,PPIA,PSEN1,PSMB2,PTPN6,RACK1,S100A10,S100A11,SERPINB1,SIT1,SOCS3,SOD1,SPI1,SYK,TKT,TNFAIP3,TPI1,TXN,VIM,ZFP36	60
Cell Death and Survival	Killing of lymphatic system cells	2.84e-05		-0.136	ELOB,ETS1,IL18,LGALS1,LGALS3,SH2D1A,SYK	7
Cell-To-Cell Signaling and Interaction	Adhesion of lymphoma cell lines	2.84e-05		-1.29	CD44,ITGA4,ITGB1,JUNB,NFKBIA,PTPN6,SH2D1A	7
Cell Death and Survival,Organismal Injury and Abnormalities	Apoptosis of leukocyte cell lines	2.89e-05		-1.838	CCL5,CD19,CD44,FUS,IL32,ITGA4,ITGB1,LGALS3,NFKBIA,PTPN6,SYK,TNFAIP3	12
Cancer,Hematological Disease,Immunological Disease,Organismal Injury and Abnormalities	Aggressive mature B-cell lymphoma	2.9e-05			ADAMTSL3,B2M,CD19,CD3D,CD3G,CD79A,CD79B,ETS1,FOXP1,GNAI2,HSP90AA1,KLF2,NFKBIA,PPIA,PSMB2,PTPN6,RESF1,SAMHD1,TBC1D10C,TNFAIP3,ZFP36L1	21
Infectious Diseases,Organismal Injury and Abnormalities	Production of virus	2.93e-05		-0.57	DDX5,EIF3G,HNRNPA1,IL32,LGALS1,MX1,PPIA,PTPN6,SPCS1,TXN	10
Cancer,Hematological Disease,Immunological Disease,Organismal Injury and Abnormalities	T-cell leukemia	2.95e-05			B2M,CD19,CD3D,CD3G,CD4,CD52,CD7,CSNK2B,HSPA8,IL7R,LMO2,PPIA,PSMB2,RPL10,RPL22,RPL3	16
Cell-To-Cell Signaling and Interaction	Response of antigen presenting cells	3.01e-05		-0.596	CALR,CCL5,CD44,CD74,HSP90AA1,IL18,IRF5,ITGB1,LGALS3,NPM1,PSEN1,RPL13A,SOCS3,SPI1,SYK	15
Hematological Disease,Immunological Disease,Organismal Injury and Abnormalities	Eosinophilia	3.06e-05		0.6	ARPC1B,ARRB2,CD3G,CD4,CD7,DAZAP2,GAPDH,IL18,JUNB,PPIA,SPI1,SYK,TKT,TPI1	14
Cancer,Organismal Injury and Abnormalities	Primary solid tumor	3.14e-05			B2M,CD19,CD3D,CD3G,CD44,CD79A,CD79B,FOXP1,HOPX,HSP90AA1,JPT1,KLF6,LGALS1,LGALS3,MT-ND2,MT-ND4,PLAC8,PPIA,S100A10,S100A6,SRGN,TMSB10/TMSB4X,TNFAIP3	23
Cell-To-Cell Signaling and Interaction,Cellular Assembly and Organization,Cellular Function and Maintenance	Formation of focal adhesions	3.33e-05	Decreased	-2.538	ACTG1,CD44,CHCHD2,FYB1,GNAI2,GNG5,ITGB1,JUNB,LGALS3,RACK1,S100A10,VIM	12
Cell Death and Survival,Organismal Injury and Abnormalities	Cell death of fibroblast cell lines	3.46e-05		-0.554	ARRB2,EEF1A1,EIF3H,EIF3I,ETS1,FTH1,GPI,HINT1,HNRNPA1,IRF5,ITGB1,KLF6,NFKBIA,PLAC8,PSEN1,RHOG,RPL10,RPL37,SYK,TNFAIP3,TXN,VIM	22
Immunological Disease,Organismal Injury and Abnormalities	Delayed hypersensitive reaction	3.5e-05		-0.83	CALR,CCL5,CD44,CD74,IL18,MX1,NFKBIA,PSME2,SOD1,ZFP36	10
Cancer,Hematological Disease,Immunological Disease,Organismal Injury and Abnormalities	Waldenström macroglobulinemia	3.51e-05			ANXA2,ATP5F1D,CCL5,CD19,CD3D,CD3G,CD52,CD79A,FGL2,FUS,FYB1,IL32,IL7R,PPIA,PSMB2,TNFAIP3	16
Cancer,Hematological Disease,Immunological Disease,Organismal Injury and Abnormalities	Mixed phenotype acute leukemia	3.53e-05			CD19,CD3D,CD3G,CD79A,LYZ,PPIA,PSMB2,RPL3	8
Infectious Diseases,Organismal Injury and Abnormalities	Replication of Influenza A virus	3.62e-05	Decreased	-3.353	B2M,CTSW,EEF1A1,EIF3G,FAU,HSP90AA1,IL32,MX1,RPL13A,RPL35,RPS10,RPS14,RPS16,RPS27A,RPS5,RPSA,SUMO2	17
Cellular Movement,Hematological System Development and Function,Immune Cell Trafficking	Lymphocyte migration	3.64e-05		-0.872	ARRB2,CALR,CCL5,CD19,CD4,CD44,CD74,CD99,ETS1,FYB1,GNAI2,HSP90AA1,IL18,IL7R,IRF5,ITGA4,ITGB1,KLF2,LGALS1,LGALS3,SH2D1A,SOCS3	22
Cellular Movement,Hematological System Development and Function,Immune Cell Trafficking	Migration of mononuclear leukocytes	3.8e-05		-1.647	ANXA2,ARRB2,CALR,CCL5,CD19,CD4,CD44,CD74,CD99,ETS1,FYB1,GNAI2,HSP90AA1,IL18,IL7R,IRF5,ITGA4,ITGB1,KLF2,LGALS1,LGALS3,SH2D1A,SOCS3	23
Cell Morphology	Morphology of leukocytes	3.84e-05			B2M,CD19,CD4,CD74,CD79A,CD79B,CD8B,CTSZ,ETS1,FCMR,IL18,IL7R,LGALS3,NFKBIA,NPC2,SH2D1A,SOD1,SPI1,SYK	19
Nucleic Acid Metabolism,Small Molecule Biochemistry	Metabolism of nucleotide	3.99e-05		-1.689	ARRB2,ATP5F1D,ATP5MF,ATP5MG,ATP5MK,ATP5PB,ATP5PD,ATP5PF,ATP5PO,FUS,GNAI2,HINT1,HSPA8,MT-ATP6,NDUFC2,NME2,NT5C,RAN,RPSA,SAMHD1,SOCS3,SOD1,TMBIM6,TMSB10/TMSB4X	24
Cellular Movement,Hematological System Development and Function,Immune Cell Trafficking	Transmigration of leukocytes	4.02e-05		-0.071	CCL5,CD44,CD74,CD99,GNAI2,HSP90AA1,ITGA4,ITGB1,LGALS1,PTPN6,SOCS3,SOD1	12
Cancer,Hematological Disease,Immunological Disease,Organismal Injury and Abnormalities	Tumorigenesis of lymphocytes	4.09e-05		0.2	ADAMTSL3,AHNAK,ANXA2,ATP5F1D,B2M,CCL5,CD19,CD3D,CD3G,CD4,CD44,CD52,CD7,CD74,CD79A,CD79B,CSNK2B,EEF1A1,ETS1,EWSR1,FCMR,FGL2,FOXP1,FUS,FYB1,GNAI2,GPI,HSP90AA1,HSPA8,IL18,IL32,IL7R,ITGA4,ITGB1,JUNB,JUND,KLF2,KLF6,LGALS1,MEIS1,MT-ATP8,MT-ND1,MT-ND2,MT-ND4,MX1,NFKBIA,NPM1,PLAC8,PNRC1,PPIA,PSEN1,PSMB2,PTPN6,PXDNL,RACK1,RAN,RBM38,RESF1,RPL13,RPL19,RPL22,RPL23,RPL3,RPL35,RPL5,RPL7A,RPS13,RPS15,RPS2,RPS20…	85
Post-Translational Modification	Phosphorylation of protein	4.24e-05		-1.009	ANXA2,ARRB2,CALR,CAMK4,CCL5,CD19,CD4,CD44,CD74,CD79A,CD79B,CD8B,CSNK2B,HCST,HSP90AA1,HSPA8,IL18,ITGB1,LGALS1,NME2,NOP53,NPTN,PPIA,PSEN1,PTPN6,RACK1,SH2D1A,SOCS3,SPI1,SYK,TAF10	31
Cellular Development,Cellular Growth and Proliferation,Connective Tissue Development and Function,Tissue Development	Development of connective tissue cells	4.33e-05		-0.471	ANXA2,CAST,CD4,CD44,DDX5,IL18,IL7R,ITGB1,JUNB,JUND,MAT2A,MEF2C,NFKBIA,PTPN6,SOCS3,SOD1,TNFAIP3,TXN	18
Cell Death and Survival,Organismal Injury and Abnormalities	Cell death of myeloid cells	4.44e-05		0.063	CAST,CCL5,CD44,IL18,KLF2,LGALS1,LGALS3,LYZ,NFKBIA,PCBP2,PTPN6,RAN,SYK,TMOD3,TNFAIP3,ZFP36	16
Cellular Movement,Hematological System Development and Function	Cell movement of hematopoietic progenitor cells	4.47e-05		-0.152	CCL5,FYB1,GNAI2,ITGA4,ITGB1,KLF2,PTPN6,SPI1	8
Immunological Disease,Organismal Injury and Abnormalities	Acute graft-vs-host disease	4.47e-05			EIF5A,FUCA1,IL18,ITGA4,OSTF1,PPIA,RPL17,TPT1	8
Cancer,Hematological Disease,Immunological Disease,Organismal Injury and Abnormalities	Neoplasia of leukocytes	4.48e-05		-0.186	ACTG1,ADAMTSL3,AHNAK,ANXA2,ATP5F1D,B2M,CCL5,CD19,CD3D,CD3G,CD4,CD44,CD52,CD7,CD74,CD79A,CD79B,CSNK2B,EEF1A1,ETS1,EWSR1,FCMR,FGL2,FOXP1,FUS,FYB1,GNAI2,GPI,HSP90AA1,HSPA8,IL18,IL32,IL7R,ITGA4,ITGB1,JUNB,JUND,KLF2,KLF6,LGALS1,LMO2,MEIS1,MT-ATP8,MT-ND1,MT-ND2,MT-ND4,MX1,NFKBIA,NPM1,PLAC8,PNRC1,PPIA,PSEN1,PSMB2,PTPN6,PXDNL,RACK1,RAN,RBM38,RESF1,RPL10,RPL13,RPL19,RPL22,RPL23,RPL3,RPL35,RPL5,RPL7A,RPS13…	88
Cancer,Organismal Injury and Abnormalities	Metastatic solid tumor	4.52e-05		-0.978	ANXA2,B2M,CALR,CCL5,CD44,CTSZ,DYNLRB1,EEF1A1,ETS1,HSP90AA1,IL18,ITGB1,KLF6,LGALS1,LGALS3,LIMD2,MEIS1,MX1,PPIA,RPL27,RPL7,RPS11,RPS27A,RPS6,S100A11,SEC61G,SSR2,TMBIM6,TMSB10/TMSB4X,TNFAIP3,TPT1,ZFP36	32
Cell Death and Survival,Organismal Injury and Abnormalities	Cell viability of leukocytes	4.58e-05		0.532	CAMK4,CD19,CD44,CD74,CD79A,FCMR,IL18,IL7R,KLF2,LGALS3,MEF2C,MX1,NFKBIA,PTPN6,SYK,TNFAIP3	16
Cellular Development,Cellular Growth and Proliferation,Hematological System Development and Function,Hematopoiesis,Lymphoid Tissue Structure and Development,Tissue Development	Differentiation of phagocytes	4.59e-05		0.008	CAMK4,CD4,CD74,FCRLA,FOXP1,FTH1,IL7R,KMT2E,LGALS3,MAT2A,MEF2C,PLAC8,PSEN1,PTPN6,SOCS3,SOD1,SPI1,ZFP36L1	18
Cellular Movement	Chemotaxis	4.65e-05		-0.573	ANXA2,ARRB2,CALR,CCL5,CD4,CD44,CD74,GNAI2,GPSM3,IL18,ITGA4,ITGB1,LGALS1,LGALS3,MT-ND1,PPIA,PPIB,PTPN6,RHOG,RPL13A,RPS19,SERPINB1,SOCS3,SPI1,SYK,TMSB10/TMSB4X,TXN	27
Cancer,Hematological Disease,Immunological Disease,Organismal Injury and Abnormalities	Non-Hodgkin lymphoma	4.77e-05			ADAMTSL3,AHNAK,ANXA2,ATP5F1D,B2M,CCL5,CD19,CD3D,CD3G,CD4,CD44,CD52,CD7,CD79A,CD79B,CSNK2B,EEF1A1,ETS1,EWSR1,FGL2,FOXP1,FUS,FYB1,GNAI2,HSP90AA1,HSPA8,IL32,IL7R,ITGB1,JUNB,JUND,KLF2,KLF6,MX1,NFKBIA,PPIA,PSMB2,PTPN6,PXDNL,RACK1,RESF1,RPL19,RPL3,RPS15,RPS2,RPS20,RPSA,SAMHD1,SEM1,SPI1,SYK,TBC1D10C,TNFAIP3,ZFP36L1	54
Developmental Disorder,Hereditary Disorder,Metabolic Disease,Organismal Injury and Abnormalities	Mitochondrial complex I deficiency	4.99e-05			MT-ND2,MT-ND4,NDUFA11,NDUFA13,NDUFB10,NDUFC2	6
Cellular Function and Maintenance	Engulfment of blood cells	5.06e-05		0.512	ARPC3,CALR,CCL5,CD44,FCMR,GNAI2,ITGB1,JUNB,LGALS3,NPM1,PSEN1,PTPN6,RHOG,RPL13A,SPI1,SYK	16
Developmental Disorder,Hereditary Disorder,Metabolic Disease,Organismal Injury and Abnormalities	Complex V deficiency	5.06e-05			ATP5F1D,ATP5F1E,MT-ATP6	3
Cancer,Hematological Disease,Immunological Disease,Organismal Injury and Abnormalities	Head and neck lymphoma	5.06e-05			FOXP1,SYK,TNFAIP3	3
Cell-mediated Immune Response,Cell-To-Cell Signaling and Interaction,Cellular Movement,Hematological System Development and Function,Immune Cell Trafficking	Adhesion of T lymphocytes	5.09e-05	Decreased	-2.716	CD44,CD99,FYB1,GNAI2,HSP90AA1,IL7R,ITGA4,ITGB1,SH2D1A	9
Cell-To-Cell Signaling and Interaction,Cellular Function and Maintenance,Hematopoiesis	Positive selection of lymphocytes	5.23e-05			CD4,CD74,LGALS1,SIT1,SYK	5
Cancer,Hematological Disease,Immunological Disease,Organismal Injury and Abnormalities	Diffuse lymphoma	5.37e-05			ADAMTSL3,AHNAK,B2M,CD19,CD3D,CD3G,CD4,CD7,CD79A,CD79B,ETS1,EWSR1,FOXP1,GNAI2,HSP90AA1,KLF2,NFKBIA,PPIA,PSMB2,PTPN6,RACK1,RESF1,RPL19,RPL3,RPS15,RPS2,RPS20,RPSA,SAMHD1,SEM1,TBC1D10C,TNFAIP3,ZFP36L1	33
Cell-To-Cell Signaling and Interaction	Adhesion of tumor cell lines	5.51e-05	Decreased	-2.687	ANXA2,CD44,CD99,CTSZ,ETS1,FOXP1,FXYD5,FYB1,IL18,ITGA4,ITGB1,JUNB,LGALS3,NFKBIA,PTPN6,RACK1,RPSA,SH2D1A,SRGN	19
Cellular Function and Maintenance,Hematological System Development and Function	Engulfment of myeloid cells	5.54e-05		0.746	ARPC3,CALR,CD44,FCMR,GNAI2,ITGB1,JUNB,LGALS3,NPM1,PSEN1,PTPN6,RHOG,RPL13A,SPI1,SYK	15
Infectious Diseases,Organismal Injury and Abnormalities	Infection of tumor cell lines	5.56e-05	Decreased	-2.459	ARPC1B,ARPC3,ATP5IF1,CD4,CD74,CHCHD2,CTSZ,EIF3G,EIF3H,EIF3I,FAU,KLF2,MAT2A,MRPL23,NDUFB7,PNRC1,PPIB,PSME2,RACK1,SEC61G,SMIM29,SUMO2,TNFAIP3,TPT1,VIM	25
Cell-To-Cell Signaling and Interaction	Selection of lymphocytes	5.61e-05			CD19,CD3D,CD4,CD74,LGALS1,SIT1,SYK	7
Energy Production,Nucleic Acid Metabolism,Small Molecule Biochemistry	Synthesis of ATP	5.62e-05		-1.195	ATP5F1D,ATP5MK,ATP5PO,FUS,HINT1,MT-ATP6,NDUFC2,SOCS3,SOD1,TMBIM6,TMSB10/TMSB4X	11
Cell-To-Cell Signaling and Interaction,Cellular Assembly and Organization,Hematological System Development and Function,Immune Cell Trafficking	Cell-cell contact of leukocytes	5.62e-05			CCL5,CD99,IL18,ITGA4,ITGB1,SYK	6
Cancer,Hematological Disease,Immunological Disease,Organismal Injury and Abnormalities	Grade 3 non-Hodgkin disease	5.62e-05			CD19,CD3D,CD3G,CD44,CD79B,HSP90AA1	6
Cellular Movement,Hematological System Development and Function,Immune Cell Trafficking	Migration of granulocytes	5.76e-05		-0.076	CCL5,CD44,CD99,GNAI2,IL18,ITGB1,LGALS1,LGALS3,PTPN6,SOCS3,SOD1,TXN	12
Cellular Function and Maintenance	Internalization of cells	5.79e-05		-0.422	ARPC3,CALR,CD44,FCMR,FOXP1,GNAI2,ITGB1,JUNB,KLF2,LGALS3,NPM1,PSEN1,PTPN6,RHOG,RPL13A,SPI1,SYK,VIM	18
Cell Death and Survival,Organismal Injury and Abnormalities	Cell death of sarcoma cell lines	5.93e-05		-0.079	AHNAK,ARRB2,CD99,EEF1A1,ETS1,EWSR1,FTH1,NFKBIA,RACK1,RPL37,RPS15,RPS20,S100A11,TMBIM6,TPT1	15
Inflammatory Response,Organismal Injury and Abnormalities	Inflammation of body cavity	6.12e-05	Increased	2.02	AHNAK,APRT,ARRB2,B2M,BANK1,CALR,CAMK4,CCL5,CD19,CD4,CD44,CD74,CD79A,CD79B,CHCHD2,DDX5,ETS1,GAPDH,GNAI2,GPX1,IL18,IL32,IL7R,IRF5,ITGA4,JUNB,LGALS1,LGALS3,LYZ,NFKBIA,PPIA,PSEN1,PSMB2,PTPN6,RACK1,S100A10,SERPINB1,SOCS3,SOD1,SPI1,SYK,TKT,TNFAIP3,TPI1,TXN,ZFP36	46
Cell-To-Cell Signaling and Interaction,Hematological System Development and Function,Hypersensitivity Response,Immune Cell Trafficking	Adhesion of eosinophils	6.17e-05			IL18,ITGA4,ITGB1,LGALS1,LGALS3	5
Dermatological Diseases and Conditions,Organismal Injury and Abnormalities	Chronic psoriasis	6.17e-05			CRIP1,EIF5A,HSPA8,HSPE1,IER2,MX1,PSME2,S100A11,TAF10,ZFP36	10
Cancer,Hematological Disease,Immunological Disease,Organismal Injury and Abnormalities	T acute lymphoblastic leukemia	6.29e-05			CD19,CD3D,CD3G,CD52,CD7,HSPA8,IL7R,LMO2,PSMB2,RPL10,RPL22,RPL3	12
Humoral Immune Response,Protein Synthesis	Production of antibody	6.32e-05		-0.476	B2M,BANK1,CD19,CD74,FCMR,FCRLA,GNAI2,IRF5,LGALS3,NFKBIA,PPIA,PSEN1,PTPN6,RHOG,SH2D1A,SPI1,TBC1D10C	17
Dermatological Diseases and Conditions,Organismal Injury and Abnormalities	Abnormality of skin morphology	6.33e-05			ARPC3,ARRB2,B2M,CAST,CD19,CD44,CD52,CD74,EEF1A1,EIF5A,FTH1,IRF5,MX1,NDUFA3,NFKBIA,PSEN1,PSME2,RPS17,SPI1,SYNGR2,TKT,VIM	22
Nucleic Acid Metabolism	Metabolism of nucleic acid component or derivative	6.45e-05		-1.689	APRT,ARRB2,ATP5F1D,ATP5MF,ATP5MG,ATP5MK,ATP5PB,ATP5PD,ATP5PF,ATP5PO,DBI,FUS,GNAI2,HINT1,HSPA8,MT-ATP6,NDUFC2,NME2,NT5C,RAN,RPSA,SAMHD1,SOCS3,SOD1,TMBIM6,TMSB10/TMSB4X	26
Cellular Movement,Hematological System Development and Function,Immune Cell Trafficking	Migration of antigen presenting cells	6.49e-05		-0.911	ARRB2,CCL5,CD44,CD74,CTSZ,IL18,KLF6,LGALS1,LGALS3,NPM1,PTPN6,S100A10,SPI1	13
Cell-To-Cell Signaling and Interaction	Binding of lymphoma cell lines	6.51e-05		-1.593	ANXA2,CD44,ITGA4,ITGB1,JUNB,NFKBIA,PTPN6,SH2D1A	8
Cell Cycle	Interaction of DNA	6.58e-05		-0.211	CALR,CD4,CD99,ETS1,FOXP1,FUS,FYB1,GAPDH,GPX1,IL18,IL32,JUNB,JUND,LGALS1,NFKBIA,PPIA,PPIB,PSEN1,PTPN6,RACK1,SOCS3,SOD1,SPI1,TNFAIP3,TXN	25
Embryonic Development,Hematological System Development and Function,Lymphoid Tissue Structure and Development,Organ Development,Organismal Development,Tissue Development	Formation of lymphoid organ	6.75e-05		-1.206	B2M,BANK1,CD3D,CD3G,CD74,EEF1D,ETS1,IL7R,LMO2,NFKBIA,PSEN1,RPL22,SIT1,SOCS3,SPI1,SYK	16
Hereditary Disorder,Neurological Disease,Organismal Injury and Abnormalities	Familial neurological disorder	6.8e-05			ACTG1,AFF3,AHNAK,ARL6IP1,ATP5F1D,ATP5F1E,ATP5IF1,ATP5MF,ATP5MG,ATP5MJ,ATP5MK,ATP5PB,ATP5PD,ATP5PF,ATP5PO,AUTS2,B2M,CALR,CAMK4,CCL5,CD44,CD74,CHCHD2,CSNK2B,EEF1B2,EEF1D,EIF3F,EIF3K,EPB41,FOXP1,FTH1,FUCA1,FUS,GAPDH,GPAA1,GPI,HINT1,HNRNPA1,HNRNPDL,HSP90AA1,HSPA8,IL7R,JUNB,KLF2,KMT2E,MEF2C,MT-ATP6,MT-ATP8,MT-ND1,MT-ND2,MT-ND4,MT-ND4L,NDUFA13,NDUFA4,NDUFB10,NDUFB7,NDUFC2,NDUFS5,NPM1,PPIA,PSEN1,PSMB2,P…	74
Cell-To-Cell Signaling and Interaction,Cellular Function and Maintenance,Inflammatory Response	Phagocytosis of tumor cell lines	6.82e-05		-1.292	ARPC3,CALR,CD44,FOXP1,GNAI2,JUNB,KLF2,PTPN6,RHOG,SPI1,VIM	11
Cancer,Hematological Disease,Immunological Disease,Organismal Injury and Abnormalities	Relapsed lymphocytic cancer	6.87e-05			ACTG1,CD19,CD3D,CD3G,CD52,CD79B,HSP90AA1,NFKBIA,PPIA,PSMB2	10
Cell Death and Survival,Organismal Injury and Abnormalities,Skeletal and Muscular Disorders	Apoptosis of muscle cells	6.97e-05		1	ARRB2,CALR,EEF1D,GAPDH,GNAI2,GPX1,HSPE1,IL18,JUND,NDUFA13,NFKBIA,S100A6,SOCS3,SOD1,TNFAIP3,TPT1	16
Cell Death and Survival,Organismal Injury and Abnormalities	Cell death of neuroblastoma cell lines	7.02e-05		0.413	CAMK4,CAST,CCT6A,EWSR1,FTH1,GAPDH,HSPA8,ITGB1,NFKBIA,PSEN1,S100A6,SOD1,TXN	13
Cancer,Gastrointestinal Disease,Hepatic System Disease,Organismal Injury and Abnormalities	Hepatitis C virus-related hepatocellular carcinoma	7.23e-05			GLUD1,HSPA8,IRF5,NPM1,VIM	5
Cell-To-Cell Signaling and Interaction,Hematological System Development and Function,Inflammatory Response	Immune response of helper T lymphocytes	7.38e-05			ETS1,IL18,LGALS1,SOCS3	4
Cell Death and Survival,Organismal Injury and Abnormalities,Skeletal and Muscular Disorders	Cell death of muscle cells	7.39e-05		0.275	ARRB2,CALR,EEF1A1,EEF1D,ETS1,GAPDH,GNAI2,GPX1,HSPE1,IL18,JUND,NDUFA13,NFKBIA,RPSA,S100A6,SOCS3,SOD1,TNFAIP3,TPT1	19
Cancer,Hematological Disease,Immunological Disease,Organismal Injury and Abnormalities	Recurrent lymphocytic cancer	7.64e-05			ACTG1,CD19,CD3D,CD3G,CD52,CD79B,HSP90AA1,NFKBIA,PPIA,PSMB2	10
Cancer,Hematological Disease,Organismal Injury and Abnormalities	Hematologic cancer of cells	7.77e-05		0.2	ACTG1,ADAMTSL3,AHNAK,ANXA2,ATP5F1D,B2M,CCL5,CD19,CD3D,CD3G,CD4,CD44,CD52,CD7,CD74,CD79A,CD79B,CSNK2B,EEF1A1,ETS1,EWSR1,FCMR,FGL2,FOXP1,FUS,FYB1,GNAI2,GPI,HSP90AA1,HSPA8,IL18,IL32,IL7R,ITGA4,ITGB1,JUNB,JUND,KLF2,KLF6,LGALS1,LMO2,MEIS1,MT-ATP8,MT-ND1,MT-ND2,MT-ND4,MX1,NFKBIA,NPM1,PLAC8,PPIA,PSMB2,PTPN6,PXDNL,RACK1,RAN,RBM38,RESF1,RPL10,RPL13,RPL19,RPL22,RPL23,RPL3,RPL35,RPL5,RPL7A,RPS13,RPS15,RPS2,…	82
Cell Death and Survival,Organismal Injury and Abnormalities	Apoptosis of lymphoid cells	7.79e-05		-1.754	CCL5,CD4,CD44,CD79B,ETS1,FCMR,FGL2,FOXP1,IL18,IL7R,ITGB1,KLF2,LGALS1,LGALS3,NFKBIA,PTPN6,RPS6,SPI1,TXN	19
Cell Morphology,Hematopoiesis	Morphology of hematopoietic progenitor cells	7.85e-05			CD4,CD79A,CD79B,EPB41,FYB1,KLF2,KMT2E,PCBP2,SOD1,SPI1,SYK	11
Cell-To-Cell Signaling and Interaction	Immune response of myeloid cells	7.89e-05		0.564	ARPC3,CALR,CD44,FCMR,GNAI2,IL18,IRF5,ITGA4,ITGB1,JUNB,LGALS3,NPM1,PSEN1,RPL13A,SPI1,SYK	16
Cancer,Hematological Disease,Immunological Disease,Organismal Injury and Abnormalities	Refractory diffuse large B-cell lymphoma	7.91e-05			CD19,CD3D,CD3G,CD79B,HSP90AA1,PSMB2	6
Cardiovascular System Development and Function,Cell Morphology,Organismal Development,Tissue Morphology	Morphology of endothelial cells	7.98e-05			CD44,ETS1,KLF2,PPIA,PSEN1,RHOG,SYK	7
Cancer,Organismal Injury and Abnormalities	Primary neoplasm	8.09e-05			B2M,CD19,CD3D,CD3G,CD4,CD44,CD79A,CD79B,FOXP1,HOPX,HSP90AA1,JPT1,KLF6,LGALS1,LGALS3,MT-ND2,MT-ND4,PLAC8,PPIA,PSMB2,S100A10,S100A6,SRGN,TMSB10/TMSB4X,TNFAIP3	25
Cell Death and Survival,Organismal Injury and Abnormalities	Apoptosis of neurons	8.25e-05		1.305	ARRB2,CAMK4,CAST,CCL5,CTSZ,GAPDH,GLUD1,GPI,GPX1,IL18,KLF6,LGALS1,LGALS3,MEF2C,MT-ND4,NFKBIA,NPM1,PLP2,PSEN1,PTPN6,RPS3,SOD1,TNFAIP3	23
Cellular Movement	Invasion of tumor cell lines	8.43e-05	Decreased	-3.83	AHNAK,ANXA2,ARHGAP24,CALR,CD44,CD74,CD99,CSNK2B,CTSZ,EIF3F,EIF3H,EIF3I,ETS1,FOXP1,FXYD5,GNAI2,GPI,HSP90AA1,IL32,IRF5,ITGA4,ITGB1,JUNB,JUND,KLF2,KLF6,LGALS1,LGALS3,MX1,NFKBIA,NME2,NPM1,PTPN6,RACK1,RPL39,RPSA,S100A10,S100A11,S100A6,SRGN,SYK,TMBIM6,TMSB10/TMSB4X,VIM,ZFP36	45
Cell-To-Cell Signaling and Interaction,Cellular Movement	Recruitment of cells	8.56e-05		0.25	ARRB2,CCL5,CD19,CD4,CD44,CD74,ETS1,IL18,IRF5,ITGA4,ITGB1,LGALS1,LGALS3,LYZ,NFKBIA,RHOG,SYK,TPT1,TXN,VIM	20
Cell-To-Cell Signaling and Interaction,Hematological System Development and Function,Humoral Immune Response,Immune Cell Trafficking,Inflammatory Response	Activation of B lymphocytes	8.62e-05		-0.036	BANK1,CD19,CD79A,CD79B,IL18,IRF5,PTPN6,SYK,TBC1D10C,TNFAIP3,TPT1	11
Cell-To-Cell Signaling and Interaction,Hematological System Development and Function,Immune Cell Trafficking,Inflammatory Response	Activation of antigen presenting cells	8.65e-05	Decreased	-2.138	ANXA2,CALR,CCL5,CD4,CD44,CD74,FOXP1,IL18,ITGB1,JUND,LGALS3,MEF2C,PSEN1,PSME1,PSME2,PTPN6,SOD1,SYK,VAMP8	19
Cellular Function and Maintenance	Progression of lymphatic system cells	8.77e-05			CD19,CD79B,SYK	3
Infectious Diseases,Organismal Injury and Abnormalities	Acute flu	8.81e-05			NOP53,RPL23A,RPL38,RPS13,RPS20,RPS23	6
Cell Signaling	Viral life cycle	9.26e-05		-0.371	CCL5,DDX5,MX1,PPIA,PPIB,RAN,SUMO2,TXN	8
Cellular Function and Maintenance,Cellular Growth and Proliferation,Hematological System Development and Function	Production of lymphocytes	9.8e-05		-1.091	ETS1,IL18,ITGA4,NFKBIA,SOCS3,SPI1	6
Gene Expression	Transcription of RNA	0.000103	Increased	2.229	AFF3,ANXA2,ARRB2,AUTS2,CALR,CAMK4,CD19,CD4,CD44,CD74,CHCHD2,DDX5,EEF1D,EIF5A,ELL3,ELOB,ETS1,EWSR1,FOXP1,FUS,HINT1,HNRNPA1,HOPX,HSPA8,IER2,IL18,IRF5,JUNB,JUND,KLF2,KLF6,KMT2E,LGALS1,LMO2,MEF2C,NACA,NDUFA13,NFKBIA,NME2,NOP53,NPM1,NPM3,PCBP2,PFDN5,PLAC8,PSEN1,PTMS,PTPN6,RHOG,RPL10,RPL11,RPL23,RPL6,RPS14,S100A10,SOCS3,SPI1,SUMO2,SYK,TAF10,TXN,ZFP36	62
Cell-To-Cell Signaling and Interaction	Adhesion of myeloid cells	0.000104		-1.463	CCL5,CD44,CD99,CTSZ,IL18,ITGA4,ITGB1,LGALS1,LGALS3,PTPN6,SPI1,TXN	12
Gastrointestinal Disease,Organismal Injury and Abnormalities	Chronic bowel disorder	0.000106			BANK1,CD19,CD74,CD79A,CD79B,GNAI2,ITGA4,LYZ	8
Cardiovascular System Development and Function,Organismal Development,Tissue Morphology	Morphology of cardiovascular tissue	0.000106			CD44,ETS1,KLF2,PPIA,PSEN1,RHOG,SYK,TKT	8
Hematological System Development and Function,Hematopoiesis,Humoral Immune Response,Lymphoid Tissue Structure and Development,Tissue Morphology	Quantity of pre-B lymphocytes	0.000109		-0.89	CD79A,CD79B,ETS1,IL7R,KLF2,KMT2E,PTPN6,SH2D1A,SPI1,SYK	10
Cell-To-Cell Signaling and Interaction	Binding of myeloid cells	0.000111	Decreased	-2.005	CALR,CCL5,CD4,CD44,CD99,CTSZ,IL18,ITGA4,ITGB1,LGALS1,LGALS3,PTPN6,SPI1,TXN	14
Cell Death and Survival	Cytolysis of tumor cell lines	0.000111		0.549	B2M,CD19,IL18,KMT2E,LGALS1,LGALS3,SH2D1A	7
Cell Cycle,Gene Expression	Binding of DNA	0.000112		-0.39	CALR,CD4,CD99,ETS1,FOXP1,FYB1,GAPDH,GPX1,IL18,IL32,JUNB,JUND,LGALS1,NFKBIA,PPIA,PPIB,PSEN1,PTPN6,RACK1,SOCS3,SOD1,SPI1,TNFAIP3,TXN	24
Endocrine System Disorders,Gastrointestinal Disease,Metabolic Disease,Organismal Injury and Abnormalities	Diabetes mellitus	0.000115		0.685	ANXA2,ATP5IF1,B2M,BANK1,CALR,CCL5,CD19,CD3D,CD3G,CD4,CD44,CD52,CD7,CD74,CD79B,CRIP1,CTSW,DAPL1,DBI,FCMR,FOXP1,FXYD5,GAPDH,GLUD1,GPI,GPSM3,HCST,IL18,IL7R,ITGA4,LGALS3,LYZ,MEF2C,NFKBIA,PPIA,PPIB,PTPN6,PXDNL,RPL10A,RPL23,RPL28,RPL5,RPL6,RPS15A,RPS18,RPS20,RPS6,S100A10,S100A6,SH2D1A,SOCS3,SOD1,TXN,UFC1,VIM,ZFP36	56
Cell Morphology,Cellular Movement	Cell spreading	0.000117		-1.845	ARHGAP24,ARPC3,CAST,CCL5,CD19,CD44,ETS1,FYB1,ITGA4,ITGB1,LGALS1,LGALS3,RACK1,RHOG,SYK,VIM	16
Gene Expression	Transactivation of RNA	0.000119	Increased	2.273	CD44,ETS1,EWSR1,FUS,GAPDH,HNRNPA1,JUNB,JUND,KLF2,KLF6,LGALS1,LMO2,MEF2C,MX1,NFKBIA,PFDN5,PSEN1,RPL10,RPL7A,SAMHD1,SOCS3,SPI1,SYK,TXN	24
Cellular Movement	Cell movement of breast cancer cell lines	0.000119		-1.253	AHNAK,ANXA2,ARHGAP24,ARPC1B,ARRB2,CCL5,CD44,CD99,CSNK2B,ETS1,GPI,HSP90AA1,IL32,ITGB1,JUND,MFNG,NFKBIA,NME2,RACK1,S100A11,SYK,VIM	22
Cellular Function and Maintenance	Uptake of cells	0.00012		1.131	ITGB1,PSEN1,RPSA,SPI1,SYK,TNFAIP3	6
Cell-To-Cell Signaling and Interaction,Hematological System Development and Function,Immune Cell Trafficking	Adhesion of antigen presenting cells	0.00012		-1.067	CD44,CTSZ,ITGA4,ITGB1,PTPN6,SPI1	6
Cell-To-Cell Signaling and Interaction	Attachment of tumor cell lines	0.00012		-0.816	CD44,CTSZ,ETS1,ITGB1,RPSA,SPI1	6
Cancer,Hematological Disease,Immunological Disease,Organismal Injury and Abnormalities	High grade non-Hodgkin disease	0.00012			CD19,CD3D,CD3G,CD44,CD79B,HSP90AA1,PSMB2	7
Gene Expression	Transactivation	0.000121		1.884	CD44,ETS1,EWSR1,FUS,GAPDH,HNRNPA1,JUNB,JUND,KLF2,KLF6,LGALS1,LMO2,MEF2C,MX1,NFKBIA,PFDN5,PSEN1,RPL10,RPL7A,SAMHD1,SOCS3,SPI1,SYK,TXN,ZFP36	25
Hereditary Disorder,Neurological Disease,Organismal Injury and Abnormalities,Psychological Disorders	Familial dementia	0.000121			FUS,MEF2C,MT-ATP6,MT-ND1,MT-ND4,PSEN1,SOD1,UBB	8
Cell-To-Cell Signaling and Interaction,Cellular Assembly and Organization,Hematological System Development and Function,Immune Cell Trafficking	Cell-cell adhesion of leukocytes	0.000129			CCL5,CD99,ITGA4,ITGB1,SYK	5
Cellular Movement	Cell movement of pericytes	0.000129	Decreased	-2.236	CCL5,CD44,ITGB1,LGALS1,RACK1	5
Hematological System Development and Function,Humoral Immune Response,Lymphoid Tissue Structure and Development,Tissue Morphology	Quantity of plasma cells	0.00013		-0.97	CD79A,ETS1,FCMR,IL7R,IRF5,KLF2,PTPN6	7
Cell Death and Survival,Organismal Injury and Abnormalities	Apoptosis of lymphoma cell lines	0.000132		1.004	CD44,CD79B,HNRNPA1,ITGA4,LGALS3,NFKBIA,PSEN1,PTPN6,RPLP0,SPI1,SYK,TNFAIP3	12
Cell-To-Cell Signaling and Interaction	Response of tumor cell lines	0.000134		-1.414	ARPC3,CALR,CD44,FOXP1,GAPDH,GNAI2,HNRNPA1,JUNB,KLF2,MEIS1,PTPN6,RHOG,SPI1,TMBIM6,VIM	15
Cellular Development,Cellular Growth and Proliferation	Proliferation of leukemia cell lines	0.000135		-0.135	CALR,CD44,EIF5A,FOXP1,FTH1,JUNB,KLF2,LGALS3,NFKBIA,NPM1,PTPN6,RPS25,SOCS3,SPI1,SYK,TXN	16
Hematological System Development and Function,Lymphoid Tissue Structure and Development,Tissue Morphology	Quantity of natural killer T lymphocytes	0.000138		-1.42	B2M,ETS1,FYB1,IL7R,KMT2E,SH2D1A,SPI1,TNFAIP3	8
Gastrointestinal Disease,Inflammatory Response,Organismal Injury and Abnormalities	Inflammation of submandibular gland	0.000139			CD79A,CD79B,LGALS1	3
Developmental Disorder,Hereditary Disorder,Metabolic Disease,Neurological Disease,Organismal Injury and Abnormalities,Skeletal and Muscular Disorders	Transient infantile mitochondrial myopathy	0.000139			MT-ATP6,MT-ND1,MT-ND2	3
Infectious Diseases,Organismal Injury and Abnormalities	Infection by HIV-1	0.00014	Decreased	-2.353	CCL5,CD4,CD44,CD74,CTSZ,DAZAP2,EIF3H,HNRNPDL,IL18,ITGA4,ITGB1,KLF2,MAT2A,MRPL23,NDUFB7,PNRC1,PPIB,PSME2,RPL10A,RPL12,RPL18,SAMHD1,SEC61G,SMIM29,SUMO2,TPT1	26
Cell Signaling,Cellular Function and Maintenance,Molecular Transport,Vitamin and Mineral Metabolism	Flux of Ca2+	0.00014		-1.029	ANXA2,CCL5,CD19,CD4,CD79A,CD79B,IL18,JUNB,KLF2,LGALS1,NME2,PPIA,PPIB,PSEN1,SH2D1A,SOD1,SYK	17
Cellular Movement	Migration of myeloid cells	0.000143		-0.341	CCL5,CD44,CD99,GNAI2,IL18,ITGA4,ITGB1,LGALS1,LGALS3,PTPN6,SOCS3,SOD1,TXN	13
Cellular Development,Cellular Growth and Proliferation,Connective Tissue Development and Function,Skeletal and Muscular System Development and Function,Tissue Development	Osteoclastogenesis	0.000143		-0.226	ANXA2,CAST,CD44,IL18,IL7R,ITGB1,NFKBIA,PTPN6,SOCS3,SOD1,TNFAIP3,TXN	12
Hematological Disease,Infectious Diseases,Organismal Injury and Abnormalities	Infection by Zaire ebolavirus	0.000145		-1.98	RPL18,RPL3,RPL5,RPS6	4
Cell Morphology,Cellular Movement,Connective Tissue Development and Function	Cell spreading of fibroblast cell lines	0.000147		-1.664	CAST,ITGA4,ITGB1,RACK1,RHOG,VIM	6
Cell Death and Survival	Killing of T lymphocytes	0.000148		-0.351	ELOB,LGALS1,LGALS3,SH2D1A,SYK	5
Infectious Diseases,Organismal Injury and Abnormalities	Infection of kidney cell lines	0.000151		-1.973	ATP5PO,CCL5,CD4,DAZAP2,EEF1A1,HNRNPDL,MAT2A,PCBP2,RPL10A,RPL12,RPL18,RPL3,RPL5,RPS6,SUMO2	15
Gastrointestinal Disease,Immunological Disease,Organismal Injury and Abnormalities	Celiac disease	0.000152			JUNB,NFKBIA,PSME2,RPS14,SOCS3,TNFAIP3,ZFP36	7
Cancer,Hematological Disease,Immunological Disease,Organismal Injury and Abnormalities	Relapsed B-cell lymphoma	0.000152			CD19,CD3D,CD3G,CD79B,HSP90AA1,NFKBIA,PSMB2	7
Organismal Injury and Abnormalities,Organismal Survival	Organismal death	0.000156	Increased	2.115	ACTG1,ANXA2,APRT,ARRB2,ATP5MF,B2M,BLOC1S1,CALR,CAMK4,CAST,CAVIN3,CD19,CD2BP2,CD4,CD44,CD74,CRIP1,CSNK2B,DBI,DDX5,EIF3D,ETS1,EWSR1,FAU,FTH1,FUS,GNAI2,GNG5,GPX1,HCST,HNRNPA1,HOPX,HSP90AA1,HSPE1,IER2,IL18,IRF5,ITGA4,ITGB1,JUNB,KLF2,KLF6,KMT2E,LGALS3,LMO2,LYZ,MEF2C,MFNG,MT-ND1,MYL6,NDUFA13,NFKBIA,NOP53,NPC2,NPM1,PCBP2,PPIA,PPIB,PSEN1,PTPN6,RACK1,RBM38,RPL24,RPL5,RPL6,RPS19,RPS24,RPSA,S100A10,S100A11,…	88
Cell Death and Survival,Cellular Compromise	Cytotoxicity of lymphatic system cells	0.000166		-1.443	ARRB2,B2M,CCL5,CD44,CD74,HSPA8,IL18,LGALS3,PTPN6,SH2D1A,SYK	11
Cell Death and Survival,Organismal Injury and Abnormalities	Apoptosis of blood cells	0.000167		-0.947	CAST,CCL5,CD4,CD44,CD79B,ETS1,FCMR,FGL2,FOXP1,IL18,IL7R,IRF5,ITGB1,KLF2,LGALS1,LGALS3,NFKBIA,PPIA,PTPN6,RPS6,SPI1,SYK,TMOD3,TNFAIP3	24
Cellular Function and Maintenance,Hematological System Development and Function	Function of CD8+ T lymphocyte	0.000168			CD3G,CD4,IL18,PSME2,PVRIG	5
Cellular Assembly and Organization,Cellular Function and Maintenance	Formation of ribosome	0.000168			NPM1,RPS10,RPS14,RPS28,RPS6	5
Cell-To-Cell Signaling and Interaction,Hematological System Development and Function,Immune Cell Trafficking	Binding of granulocytes	0.000169		-1.565	CCL5,CD44,CD99,IL18,ITGA4,ITGB1,LGALS1,LGALS3,PTPN6,TXN	10
Cellular Function and Maintenance	Engulfment of leukocytes	0.00017		0.319	CALR,CCL5,CD44,FCMR,ITGB1,LGALS3,NPM1,PSEN1,PTPN6,RHOG,RPL13A,SPI1,SYK	13
Organismal Injury and Abnormalities,Tissue Morphology	Size of lesion	0.000172			CD4,CD44,CD74,CTSZ,GNAI2,GPX1,HINT1,IL18,JUNB,KLF6,LGALS1,LGALS3,MEF2C,NFKBIA,PPIA,PSEN1,PTPN6,SOCS3,SOD1,TMBIM6,TNFAIP3,TXN	22
Cell-To-Cell Signaling and Interaction	Response of leukemia cell lines	0.000177		-1.633	FOXP1,KLF2,MEIS1,RHOG,SPI1,VIM	6
Hematological Disease,Immunological Disease,Organismal Injury and Abnormalities	Post-transplant lymphoproliferative disorder	0.000177			CD19,CD4,CD52,CD7,CD79A,CD79B	6
Cell-To-Cell Signaling and Interaction,Inflammatory Response	Immune response of antigen presenting cells	0.000182		-0.372	CALR,CD44,CD74,HSP90AA1,IRF5,ITGB1,LGALS3,NPM1,PSEN1,RPL13A,SOCS3,SPI1,SYK	13
Cellular Movement	Migration of leukemia cell lines	0.000188		-1.489	CCL5,CD44,CD99,FYB1,ITGA4,ITGB1,LGALS3,SYK	8
Organismal Injury and Abnormalities,Renal and Urological Disease	Urological disorder of kidney	0.00019		1.342	ARRB2,CAMK4,CD19,FXYD5,ITGB1,S100A6,TNFAIP3	7
Cellular Development	Arrest in differentiation of cells	0.00019			CD3D,CD74,CD79B,IL7R,MEIS1,SPI1,SYK	7
Carbohydrate Metabolism	Biosynthesis of glyceraldehyde-3-phosphate	0.00019			TKT,TPI1	2
Cell Cycle	Neurite outgrowth stage of dorsal root ganglion cells	0.00019			ITGB1,VIM	2
Cancer,Immunological Disease,Organismal Injury and Abnormalities	Spleen metastasis	0.00019			CD44,ITGA4	2
Cell Death and Survival,Drug Metabolism,Small Molecule Biochemistry	Cytotoxicity of cyclosporin A	0.00019			PPIA,PPIB	2
Gene Expression	Synthesis of 47s pre-rRNA	0.00019			DDX5,NPM1	2
Cell-To-Cell Signaling and Interaction,Inflammatory Response	Antibody-dependent cell-mediated cytotoxicity of lymph node cells	0.00019			CD44,ITGA4	2
Cell-To-Cell Signaling and Interaction,Cellular Growth and Proliferation,Hematological System Development and Function	Induction of effector T lymphocytes	0.00019			IL18,TNFAIP3	2
Cell Morphology,Hematological System Development and Function,Immunological Disease,Lymphoid Tissue Structure and Development,Organismal Injury and Abnormalities	Abnormal morphology of T lymphocytes	0.000192			B2M,CD4,CD8B,ETS1,IL18,IL7R,LGALS3,SH2D1A,SPI1	9
Cancer,Hematological Disease,Immunological Disease,Organismal Injury and Abnormalities	Primary mediastinal large B-cell lymphoma	0.000194			CD19,CD3D,CD3G,CD79B,HSP90AA1,TNFAIP3	6
Cell Cycle	Arrest in interphase of bone cancer cell lines	0.000194			RPL11,RPL23,RPL37,RPL5,RPS15,RPS20	6
Cancer,Organismal Injury and Abnormalities	Invasive tumor	0.000198	Decreased	-2.09	ANXA2,ARRB2,ATP5IF1,B2M,BANK1,CALR,CCL5,CD3G,CD44,CD99,CTSZ,DYNLRB1,EEF1A1,EIF3H,ETS1,FOXP1,FUS,GPI,HCST,HSP90AA1,IL18,ITGA4,ITGB1,KLF6,LGALS1,LGALS3,LIMD2,MEF2C,MEIS1,MT-ND1,MX1,NACA,NDUFA13,NFKBIA,NPM1,PPIA,PSMB2,RACK1,RPL27,RPL3,RPL7,RPS11,RPS27A,RPS6,S100A11,SEC61G,SOCS3,SOD1,SSR2,SYK,TMBIM6,TMSB10/TMSB4X,TNFAIP3,TPT1,VIM,ZFP36	56
Cancer,Hematological Disease,Immunological Disease,Organismal Injury and Abnormalities	Lymphoblastic lymphoma	0.0002			CD19,CD3D,CD3G,CD4,CD7,PPIA,PSMB2,RPL3	8
Cellular Movement	Migration of progenitor cells	0.0002			CAMK4,CCL5,GNAI2,ITGA4,ITGB1,KLF2,NACA,PTPN6	8
Hematological System Development and Function,Lymphoid Tissue Structure and Development,Organ Development,Tissue Development	Growth of thymus gland	0.0002		-0.407	CD3G,CD79A,IL7R,NFKBIA,PTPN6,SPI1,SYK,TNFAIP3	8
Neurological Disease,Organismal Injury and Abnormalities	Progressive encephalopathy	0.000201			ANXA2,ATP5PB,CCL5,CD74,CHCHD2,DBI,EEF1A1,EEF1G,EWSR1,FTH1,FUCA1,FUS,GAPDH,HNRNPA1,HNRNPDL,JPT1,LGALS1,LGALS3,MEF2C,MT-ND1,PPIA,PSEN1,RACK1,RAN,RPL13,RPL13A,RPL15,RPL17,RPL3,RPS3A,RPS4X,S100A10,S100A13,S100A6,SOD1,TPT1,TXN,UBB,VIM,ZFP36L1	40
Cellular Movement,Hematological System Development and Function,Immune Cell Trafficking,Inflammatory Response	Migration of neutrophils	0.000203		-0.213	CCL5,CD44,CD99,IL18,ITGB1,LGALS3,PTPN6,SOCS3,SOD1,TXN	10
Cell-To-Cell Signaling and Interaction,Inflammatory Response	Response of phagocytes	0.000204		-0.463	CALR,CCL5,CD44,CD74,HSP90AA1,IL18,IRF5,ITGA4,ITGB1,LGALS3,NPM1,PSEN1,RPL13A,SPI1,SYK	15
Cancer,Hematological Disease,Immunological Disease,Organismal Injury and Abnormalities	Low-grade lymphoma	0.000204			AHNAK,ANXA2,ATP5F1D,CCL5,CD19,CD3D,CD3G,CD44,CD52,CD79A,CD79B,EWSR1,FGL2,FUS,FYB1,HSP90AA1,IL32,IL7R,PPIA,PSMB2,RACK1,RPL19,RPS15,RPS2,RPS20,RPSA,SEM1,TNFAIP3	28
Cancer,Hematological Disease,Immunological Disease,Organismal Injury and Abnormalities	Refractory B-cell lymphoma	0.000204			CD19,CD3D,CD3G,CD79B,HSP90AA1,PPIA,PSMB2	7
Cancer,Immunological Disease,Organismal Injury and Abnormalities	Splenic cancer	0.000204			CD19,CD4,CD44,CD52,ITGA4,KLF2,TNFAIP3	7
Developmental Disorder,Neurological Disease,Organismal Injury and Abnormalities	Dystrophy of neurites	0.000206			CAST,PSEN1,VIM	3
Metabolic Disease,Neurological Disease,Organismal Injury and Abnormalities	Beta amyloidosis	0.000206			CAST,PSEN1,VIM	3
Cellular Assembly and Organization	Quantity of ribosome	0.000206			EIF3F,RPS14,RPS6	3
Hematological System Development and Function,Humoral Immune Response,Lymphoid Tissue Structure and Development,Tissue Morphology	Quantity of B-1 lymphocytes	0.000212		-0.338	BANK1,CD19,CD79A,FCMR,IL7R,KLF2,PTPN6,SPI1	8
Hematological Disease,Immunological Disease,Infectious Diseases,Organismal Injury and Abnormalities	Infection of phagocytes	0.000213		0.404	ANXA2,CCL5,IL18,ITGA4,ITGB1,SAMHD1	6
Cell Death and Survival	Killing of lymphocytes	0.000213		-0.648	ELOB,IL18,LGALS1,LGALS3,SH2D1A,SYK	6
Cell-mediated Immune Response,Cellular Movement,Hematological System Development and Function,Immune Cell Trafficking	T cell migration	0.000214		-0.565	ARRB2,CALR,CCL5,CD19,CD4,CD44,CD74,FYB1,GNAI2,HSP90AA1,IRF5,ITGA4,ITGB1,KLF2,LGALS1,LGALS3,SOCS3	17
Molecular Transport,Nucleic Acid Metabolism,Small Molecule Biochemistry	Exchange of nucleotide	0.000215			EEF1A1,EEF1B2,RHOG,TPT1	4
Cell-To-Cell Signaling and Interaction,Hematological System Development and Function	Interaction of phagocytes	0.000216	Decreased	-2.391	CALR,CCL5,CD4,CD44,CD99,CTSZ,FYB1,ITGA4,ITGB1,LGALS3,PTPN6,SPI1,TXN	13
Cellular Development,Cellular Growth and Proliferation,Hematological System Development and Function,Lymphoid Tissue Structure and Development	Expansion of lymphocytes	0.000216		0.375	B2M,CD19,CD4,ETS1,HSPA8,IL18,IL7R,KLF2,PTPN6,SPI1,SYK,TNFAIP3	12
Cellular Function and Maintenance,Hematological System Development and Function	Function of helper T lymphocytes	0.000219			AHNAK,CD4,CD44,CD74,IL18,IRF5,RHOG	7
Cell Death and Survival,Organismal Injury and Abnormalities	Apoptosis of lymphocytes	0.000222	Decreased	-2.101	CCL5,CD4,CD44,CD79B,ETS1,FCMR,FGL2,FOXP1,IL18,IL7R,ITGB1,KLF2,LGALS1,LGALS3,NFKBIA,PTPN6,RPS6,SPI1	18
Cell-To-Cell Signaling and Interaction,Hematological System Development and Function,Immune Cell Trafficking	Adhesion of granulocytes	0.000235		-1.236	CD44,CD99,IL18,ITGA4,ITGB1,LGALS1,LGALS3,PTPN6,TXN	9
Cell Morphology,Cellular Function and Maintenance	Autophagy	0.000237	Decreased	-2.204	ARL6IP1,ATP5MF,ATP5PO,BLOC1S1,CALR,CAMK4,CAST,CD4,CHCHD2,EMP3,GAPDH,HSP90AA1,HSPA8,IRF5,NDUFS5,PFDN5,PLAC8,PSEN1,RACK1,RPL23,RPL7A,RPS5,SNRPE,SOD1,TBC1D10C,TMBIM6,UBB,VAMP8	28
Cell Death and Survival,Organismal Injury and Abnormalities	Apoptosis of leukocytes	0.000238		-1.327	CAST,CCL5,CD4,CD44,CD79B,ETS1,FCMR,FGL2,FOXP1,IL18,IL7R,IRF5,ITGB1,KLF2,LGALS1,LGALS3,NFKBIA,PTPN6,RPS6,SPI1,SYK,TNFAIP3	22
Cell Death and Survival,Hematological System Development and Function,Organismal Injury and Abnormalities	Cell viability of lymphocytes	0.000241		0.91	CAMK4,CD19,CD44,CD74,CD79A,FCMR,IL7R,KLF2,LGALS3,MEF2C,SYK,TNFAIP3	12

## Sheet: PBMC_clus_6vs7_DE_IPA_Functions
Categories	Diseases or Functions Annotation	p-value	Predicted Activation State	Activation z-score	Molecules	# Molecules
Cell Death and Survival,Organismal Injury and Abnormalities	Necrosis	4.81e-36	Increased	3.96	ACTB,ADRM1,AHNAK,ARHGDIA,ARID5B,ARL6IP1,ARPC3,ARRB2,BACH2,BCAP31,BCL11A,BCL2,BLNK,BRD2,BSG,BTG1,CAMK4,CAVIN3,CCL5,CCNI,CCT6A,CD19,CD247,CD27,CD3E,CD4,CD40,CD5,CD7,CD74,CD79A,CD79B,CD81,CD99,CISH,CORO1A,CRLF3,CSK,DUSP1,EBF1,EEF1A1,EEF1B2,EEF1D,EIF3F,EIF3I,EIF4B,EIF5A,EMP3,ERP29,ETS1,EZR,FAU,FCER2,FCHSD2,FCMR,FTH1,GADD45A,GNAI2,GNG2,HNRNPA1,HSPA8,ID3,IKZF3,IL2RG,IL32,IL7R,IRF1,IRF8,ITGA4,JAK1,JUNB,…	166
Cancer,Cell Death and Survival,Organismal Injury and Abnormalities,Tumor Morphology	Cell death of osteosarcoma cells	1.79e-33	Increased	5.488	EEF1A1,EIF3F,FAU,PUF60,RPL10,RPL11,RPL19,RPL27,RPL27A,RPL35,RPL35A,RPL37,RPL37A,RPL5,RPL6,RPL7,RPL9,RPLP0,RPS11,RPS13,RPS14,RPS15A,RPS17,RPS18,RPS19,RPS21,RPS24,RPS27A,RPS28,RPS29,RPS3,RPS5,RPS7,SF3B2	34
Immunological Disease,Organismal Injury and Abnormalities	Systemic autoimmune syndrome	2e-32		-0.978	ADAM9,ARHGDIB,ARID5B,ATP1B1,ATP5MC2,BACH2,BANK1,BCAS4,BCL2,BLNK,BRD2,BSG,BST2,CCL5,CD19,CD247,CD27,CD3D,CD3E,CD3G,CD4,CD40,CD5,CD52,CD7,CD74,CD79A,CD79B,CD81,CD99,CISH,CSK,CTSW,DAPL1,DUSP1,EIF1,EIF3D,ETS1,FAU,FCER2,FCMR,FTH1,HNRNPA1,HSPA8,IFI30,IKZF3,IL2RG,IL32,IL7R,IRF8,ITGA4,JAK1,JUNB,LAT,LCK,LEF1,LGALS1,LTB,LY86,LYN,LYZ,MT-ATP6,MT-ATP8,MT-ND2,MX1,NACA,PDE4B,PIK3CG,PLBD1,PPIA,PSMB8,PTPRC,PUF60,…	104
Cellular Development,Cellular Growth and Proliferation,Hematological System Development and Function,Lymphoid Tissue Structure and Development	Proliferation of immune cells	1.52e-30		0.171	AHNAK,ARHGDIA,ARHGDIB,BACH2,BANK1,BCL11A,BCL2,BLNK,BSG,BST2,BTG1,CCL5,CD19,CD247,CD27,CD37,CD3E,CD3G,CD4,CD40,CD5,CD74,CD79A,CD79B,CD81,CD8A,CD99,CISH,CORO1A,DUSP1,EBF1,ETS1,EZR,FCER2,FTH1,FYB1,GADD45A,GNAI2,HSPA8,ID3,IKZF3,IL2RG,IL7R,IRF1,IRF8,JAK1,JUNB,JUND,KCNA3,LAPTM5,LAT,LCK,LEF1,LGALS1,LGALS3,LTB,LY86,LYN,MEF2C,PIK3AP1,PIK3CG,PPIA,PTPRC,REL,RPS3,SIT1,SKAP1,SOCS1,SPN,ST6GAL1,STAT1,SWAP70,SYK…	79
Cellular Development,Cellular Growth and Proliferation	Proliferation of blood cells	9.56e-30		0.476	AHNAK,ARHGDIA,ARHGDIB,BACH2,BANK1,BCL11A,BCL2,BLNK,BSG,BST2,BTG1,CCL5,CD19,CD247,CD27,CD37,CD3E,CD3G,CD4,CD40,CD5,CD74,CD79A,CD79B,CD81,CD8A,CD99,CISH,CORO1A,DUSP1,EBF1,ETS1,EZR,FCER2,FTH1,FYB1,GADD45A,GNAI2,HSPA8,ID3,IKZF3,IL2RG,IL32,IL7R,IRF1,IRF8,JAK1,JUNB,JUND,KCNA3,LAPTM5,LAT,LCK,LEF1,LGALS1,LGALS3,LTB,LY86,LYN,MEF2C,MEIS1,PIK3AP1,PIK3CG,PPIA,PTPRC,REL,RPS19,RPS3,SIT1,SKAP1,SOCS1,SPN,ST6GAL1…	82
Cellular Development,Cellular Growth and Proliferation,Hematological System Development and Function,Lymphoid Tissue Structure and Development	Proliferation of mononuclear leukocytes	3.49e-29		-0.242	AHNAK,ARHGDIA,ARHGDIB,BACH2,BANK1,BCL11A,BCL2,BLNK,BSG,CCL5,CD19,CD247,CD27,CD37,CD3E,CD3G,CD4,CD40,CD5,CD74,CD79A,CD79B,CD81,CD8A,CD99,CISH,CORO1A,DUSP1,EBF1,ETS1,EZR,FCER2,FTH1,FYB1,GADD45A,GNAI2,HSPA8,ID3,IKZF3,IL2RG,IL7R,IRF1,IRF8,JUNB,JUND,KCNA3,LAPTM5,LAT,LCK,LEF1,LGALS1,LGALS3,LTB,LY86,LYN,MEF2C,PIK3AP1,PIK3CG,PPIA,PTPRC,REL,RPS3,SIT1,SKAP1,SOCS1,SPN,ST6GAL1,STAT1,SWAP70,SYK,TBC1D10C,TCF3,…	75
Cellular Development,Cellular Growth and Proliferation,Hematological System Development and Function,Lymphoid Tissue Structure and Development	Proliferation of lymphocytes	7.67e-29		-0.136	AHNAK,ARHGDIA,ARHGDIB,BACH2,BANK1,BCL11A,BCL2,BLNK,BSG,CCL5,CD19,CD247,CD27,CD37,CD3E,CD3G,CD4,CD40,CD5,CD74,CD79A,CD79B,CD81,CD8A,CD99,CISH,CORO1A,DUSP1,EBF1,ETS1,EZR,FCER2,FTH1,FYB1,GADD45A,GNAI2,HSPA8,ID3,IKZF3,IL2RG,IL7R,IRF1,IRF8,JUNB,JUND,KCNA3,LAPTM5,LAT,LCK,LEF1,LGALS1,LGALS3,LTB,LY86,LYN,MEF2C,PIK3AP1,PIK3CG,PTPRC,REL,RPS3,SIT1,SKAP1,SOCS1,SPN,ST6GAL1,STAT1,SWAP70,SYK,TBC1D10C,TCF3,TCF7,…	74
Cell-To-Cell Signaling and Interaction,Hematological System Development and Function,Immune Cell Trafficking,Inflammatory Response	Activation of mononuclear leukocytes	5.22e-28		0.218	ADAM9,AHNAK,ARRB2,BACH2,BANK1,BCL2,BLNK,BSG,CAMK4,CCL5,CD19,CD247,CD27,CD3E,CD3G,CD4,CD40,CD5,CD7,CD74,CD79A,CD79B,CD81,CD8A,CD8B,CISH,CORO1A,CSK,DDOST,DUSP1,EBF1,EIF4B,ETS1,GADD45A,IL2RG,IRF1,IRF8,ITGA4,KCNA3,LAPTM5,LAT,LCK,LGALS1,LGALS3,LYN,PAK2,PAX5,PIK3CG,PPIA,PTPRC,REL,RPS3,SIT1,SOCS1,SPN,ST6GAL1,STAT1,SWAP70,SYK,TBC1D10C	60
Cellular Growth and Proliferation,Lymphoid Tissue Structure and Development	Proliferation of lymphatic system cells	1.36e-27		0.027	AHNAK,ARHGDIA,ARHGDIB,BACH2,BANK1,BCL11A,BCL2,BLNK,BSG,CCL5,CD19,CD247,CD27,CD37,CD3E,CD3G,CD4,CD40,CD5,CD74,CD79A,CD79B,CD81,CD8A,CD99,CISH,CORO1A,DUSP1,EBF1,ETS1,EZR,FCER2,FTH1,FYB1,GADD45A,GNAI2,HSPA8,ID3,IKZF3,IL2RG,IL7R,IRF1,IRF8,JUNB,JUND,KCNA3,LAPTM5,LAT,LCK,LEF1,LGALS1,LGALS3,LTB,LY86,LYN,MEF2C,MEIS1,PIK3AP1,PIK3CG,PTPRC,REL,RPS3,SIT1,SKAP1,SOCS1,SPN,ST6GAL1,STAT1,SWAP70,SYK,TBC1D10C,TCF3…	75
Lymphoid Tissue Structure and Development,Tissue Morphology	Quantity of lymphoid tissue	3.9e-27		1.017	ARHGDIA,ARHGDIB,ARID5B,BANK1,BCL11A,BCL2,BLNK,BSG,CD19,CD247,CD37,CD3E,CD3G,CD4,CD40,CD5,CD7,CD74,CD79A,CD79B,CD8A,CD8B,CORO1A,EEF1D,ETS1,FCMR,FYB1,GADD45A,GNAI2,HVCN1,IKZF3,IL2RG,IL7R,IRF1,IRF8,ITGA4,JAK1,KMT2E,LAT,LCK,LTB,LYN,PIK3AP1,PIK3CG,PTPRC,REL,SIT1,SOCS1,ST6GAL1,STAT1,TCF3	51
Cell Death and Survival,Organismal Injury and Abnormalities	Cell death of immune cells	8.11e-27	Increased	2.268	ARID5B,BCL11A,BCL2,BLNK,BTG1,CAMK4,CCL5,CD19,CD247,CD27,CD3E,CD4,CD40,CD5,CD7,CD74,CD79A,CD79B,CD81,CD99,CISH,CORO1A,EBF1,EIF4B,ETS1,EZR,FCMR,FTH1,ID3,IKZF3,IL2RG,IL32,IL7R,IRF1,IRF8,ITGA4,JAK1,LAPTM5,LAT,LCK,LEF1,LGALS1,LGALS3,LTB,LYN,LYZ,MEF2C,MX1,NRGN,PAX5,PIK3AP1,PIK3CG,PTPRC,REL,SELPLG,SH3BP5,SLAMF9,SOCS1,SPN,ST6GAL1,STAT1,SWAP70,SYK,TCF7,TSC22D3,ZBP1	66
Cell-To-Cell Signaling and Interaction,Hematological System Development and Function	Activation of blood cells	8.48e-27		1.088	ADAM9,AHNAK,ARRB2,BACH2,BANK1,BCL2,BLNK,BSG,CAMK4,CCL5,CD19,CD247,CD27,CD37,CD3E,CD3G,CD4,CD40,CD5,CD7,CD74,CD79A,CD79B,CD81,CD8A,CD8B,CISH,CLIC1,CORO1A,CSK,DDOST,DUSP1,EBF1,EIF4B,ETS1,GADD45A,GNAI2,HVCN1,IL2RG,IRF1,IRF8,ITGA4,JUND,KARS1,KCNA3,KMT2E,LAPTM5,LAT,LCK,LGALS1,LGALS3,LTB,LYN,MEF2C,MT-ND2,MT-ND4L,PAK2,PAX5,PIK3CG,PPIA,PSMB8,PTPRC,REL,RPS3,SELPLG,SIT1,SOCS1,SPN,ST6GAL1,STAT1,SWAP70,SYK,T…	73
Cell Death and Survival,Organismal Injury and Abnormalities	Cell death of blood cells	1.19e-26	Increased	2.191	ARID5B,BCL11A,BCL2,BLNK,BTG1,CAMK4,CCL5,CD19,CD247,CD27,CD3E,CD4,CD40,CD5,CD7,CD74,CD79A,CD79B,CD81,CD99,CISH,CORO1A,EBF1,EIF4B,ETS1,EZR,FCMR,FTH1,ID3,IKZF3,IL2RG,IL32,IL7R,IRF1,IRF8,ITGA4,JAK1,LAPTM5,LAT,LCK,LEF1,LGALS1,LGALS3,LTB,LYN,LYZ,MEF2C,MX1,NRGN,PAX5,PFN1,PIK3AP1,PIK3CG,PPIA,PTPRC,REL,SELPLG,SH3BP5,SLAMF9,SOCS1,SPN,ST6GAL1,STAT1,SWAP70,SYK,TCF7,TSC22D3,ZBP1	68
Cancer,Cardiovascular Disease,Developmental Disorder,Hematological Disease,Hereditary Disorder,Organismal Injury and Abnormalities	Diamond-Blackfan anemia	1.25e-26			CD52,RPL11,RPL18,RPL26,RPL27,RPL35,RPL35A,RPL5,RPS10,RPS15A,RPS17,RPS19,RPS20,RPS24,RPS26,RPS27,RPS28,RPS29,RPS7	19
Cell-To-Cell Signaling and Interaction,Hematological System Development and Function,Immune Cell Trafficking,Inflammatory Response	Activation of leukocytes	1.56e-26		0.817	ADAM9,AHNAK,ARRB2,BACH2,BANK1,BCL2,BLNK,BSG,CAMK4,CCL5,CD19,CD247,CD27,CD37,CD3E,CD3G,CD4,CD40,CD5,CD7,CD74,CD79A,CD79B,CD81,CD8A,CD8B,CISH,CORO1A,CSK,DDOST,DUSP1,EBF1,EIF4B,ETS1,GADD45A,HVCN1,IL2RG,IRF1,IRF8,ITGA4,JUND,KARS1,KCNA3,KMT2E,LAPTM5,LAT,LCK,LGALS1,LGALS3,LTB,LYN,MEF2C,MT-ND2,MT-ND4L,PAK2,PAX5,PIK3CG,PPIA,PSMB8,PTPRC,REL,RPS3,SIT1,SOCS1,SPN,ST6GAL1,STAT1,SWAP70,SYK,TBC1D10C	70
Cell-To-Cell Signaling and Interaction,Hematological System Development and Function,Immune Cell Trafficking,Inflammatory Response	Activation of lymphocytes	1.69e-26		0.35	AHNAK,BACH2,BANK1,BCL2,BLNK,BSG,CAMK4,CCL5,CD19,CD247,CD27,CD3E,CD3G,CD4,CD40,CD5,CD7,CD74,CD79A,CD79B,CD81,CD8A,CD8B,CISH,CORO1A,CSK,DDOST,DUSP1,EBF1,EIF4B,ETS1,GADD45A,IL2RG,IRF1,IRF8,ITGA4,KCNA3,LAPTM5,LAT,LCK,LGALS1,LGALS3,LYN,PAK2,PAX5,PIK3CG,PTPRC,REL,RPS3,SIT1,SOCS1,SPN,ST6GAL1,STAT1,SWAP70,SYK,TBC1D10C	57
Cancer,Cell Death and Survival,Organismal Injury and Abnormalities,Tumor Morphology	Necrosis of tumor	2.18e-26	Increased	3.666	BCL2,BLNK,BRD2,BSG,BTG1,CD40,CD74,EEF1A1,EIF3F,ETS1,FAU,GADD45A,IRF1,LEF1,LGALS1,MEF2C,PAX5,PUF60,RACK1,REL,RPL10,RPL11,RPL19,RPL27,RPL27A,RPL35,RPL35A,RPL37,RPL37A,RPL5,RPL6,RPL7,RPL9,RPLP0,RPS11,RPS13,RPS14,RPS15A,RPS17,RPS18,RPS19,RPS21,RPS24,RPS27A,RPS28,RPS29,RPS3,RPS3A,RPS5,RPS7,SF3B2,SYK,UBB,ZBP1	54
Cell-To-Cell Signaling and Interaction	Activation of cells	1.08e-25		1.301	ADAM9,AHNAK,ARRB2,ATP6AP1,BACH2,BANK1,BCL2,BLNK,BSG,CAMK4,CCL5,CD19,CD247,CD27,CD37,CD3E,CD3G,CD4,CD40,CD5,CD7,CD74,CD79A,CD79B,CD81,CD8A,CD8B,CFL1,CISH,CLIC1,CORO1A,CSK,DDOST,DUSP1,EBF1,EIF4B,ETS1,GADD45A,GNAI2,HVCN1,ID3,IL2RG,IL32,IRF1,IRF8,ITGA4,JAK1,JUND,KARS1,KCNA3,KMT2E,LAPTM5,LAT,LCK,LGALS1,LGALS3,LTB,LYN,MEF2C,MT-ND2,MT-ND4L,PAK2,PAX5,PIK3CG,PPIA,PSIP1,PSMB8,PTPRC,REL,RGCC,RPS3,SELENOW,SE…	83
Cellular Development,Cellular Growth and Proliferation,Embryonic Development,Hematological System Development and Function,Hematopoiesis,Lymphoid Tissue Structure and Development,Organ Development,Organismal Development,Tissue Development	Lymphopoiesis	1.51e-25		0.904	ADAM9,ARID5B,BACH2,BCL11A,BCL2,BLNK,BSG,CCL5,CD19,CD247,CD27,CD3D,CD3E,CD3G,CD4,CD40,CD5,CD74,CD79A,CD79B,CD81,CD8A,CD8B,CISH,CSK,EBF1,EEF1D,ETS1,EZR,FYB1,GADD45A,ID3,IKZF3,IL2RG,IL7R,IRF1,IRF8,ITGA4,JAK1,JUNB,KCNA3,KMT2E,LAT,LCK,LEF1,LGALS1,LGALS3,LTB,LYN,MEF2C,PAX5,PIK3AP1,PIK3CG,PSMB8,PTPRC,REL,RGCC,RPL22,SIT1,SOCS1,SPN,STAT1,SWAP70,SYK,TCF3,TCF7	66
Cancer,Cell Death and Survival,Organismal Injury and Abnormalities,Tumor Morphology	Cell death of cancer cells	3.47e-25	Increased	3.971	BCL2,BLNK,BRD2,CD40,CD74,EEF1A1,EIF3F,ETS1,FAU,IRF1,LEF1,LGALS1,PAX5,PUF60,REL,RPL10,RPL11,RPL19,RPL27,RPL27A,RPL35,RPL35A,RPL37,RPL37A,RPL5,RPL6,RPL7,RPL9,RPLP0,RPS11,RPS13,RPS14,RPS15A,RPS17,RPS18,RPS19,RPS21,RPS24,RPS27A,RPS28,RPS29,RPS3,RPS3A,RPS5,RPS7,SF3B2,SYK,UBB	48
Cancer,Cell Death and Survival,Organismal Injury and Abnormalities,Tumor Morphology	Cell death of tumor cells	3.87e-25	Increased	3.393	BCL2,BLNK,BRD2,BSG,CD40,CD74,EEF1A1,EIF3F,ETS1,FAU,GADD45A,IRF1,LEF1,LGALS1,MEF2C,PAX5,PUF60,RACK1,REL,RPL10,RPL11,RPL19,RPL27,RPL27A,RPL35,RPL35A,RPL37,RPL37A,RPL5,RPL6,RPL7,RPL9,RPLP0,RPS11,RPS13,RPS14,RPS15A,RPS17,RPS18,RPS19,RPS21,RPS24,RPS27A,RPS28,RPS29,RPS3,RPS3A,RPS5,RPS7,SF3B2,SYK,UBB	52
Protein Synthesis	Synthesis of protein	4.39e-25		-1.039	ADRM1,ARRB2,BANK1,BCL2,CD4,EEF1A1,EEF1B2,EIF1,EIF3D,EIF3F,EIF3I,EIF4B,EIF5A,FTH1,IL7R,JUNB,LCK,LYN,MAT2A,MTPN,NAPRT,PTPRC,RACK1,RBM3,RPL10,RPL10A,RPL19,RPL22,RPL23,RPL24,RPL27A,RPL30,RPL37,RPL5,RPS10,RPS14,RPS15,RPS15A,RPS17,RPS20,RPS23,RPS24,RPS28,RPS29,RPS3,RPS3A,RPS4X,RPS5,RPS7,RPS9,SAT1,SWAP70,SYK,VIM	54
Cell Morphology,Immunological Disease,Lymphoid Tissue Structure and Development,Organismal Injury and Abnormalities	Abnormal morphology of lymphocytes	8.62e-25			BACH2,BCL11A,BCL2,BLNK,CD19,CD247,CD3E,CD4,CD40,CD5,CD74,CD79A,CD79B,CD81,CD8A,CD8B,EBF1,ETS1,FCMR,ID3,IL2RG,IL7R,IRF1,IRF8,LAT,LCK,LGALS3,LTB,LYN,PIK3AP1,PTPRC,SOCS1,SYK,TCF3	34
Cellular Function and Maintenance	Homeostasis of blood cells	1.94e-24		1.931	ADAM9,BACH2,BCL11A,BCL2,BSG,CCL5,CD247,CD27,CD3D,CD3E,CD3G,CD4,CD40,CD5,CD74,CD79A,CD79B,CD8A,CD8B,CISH,CORO1A,CSK,EBF1,EEF1D,ETS1,FYB1,ID3,IKZF3,IL2RG,IL7R,IRF1,IRF8,ITGA4,JAK1,JUNB,KCNA3,LAT,LCK,LEF1,LGALS1,LTB,LYN,MEF2C,PAX5,PDE4B,PIK3CG,PSMB8,PTPRC,REL,RGCC,RPL22,RPS17,RPS24,SEPTIN9,SIT1,SOCS1,SPN,STAT1,SYK,TCF3,TCF7	61
Cellular Development,Cellular Growth and Proliferation,Hematological System Development and Function,Hematopoiesis,Lymphoid Tissue Structure and Development,Tissue Development	Leukopoiesis	2.25e-24		1.247	ADAM9,ARID5B,BACH2,BCL11A,BCL2,BLNK,BSG,CAMK4,CCL5,CD19,CD247,CD27,CD3D,CD3E,CD3G,CD4,CD40,CD5,CD74,CD79A,CD79B,CD81,CD8A,CD8B,CISH,CSK,EBF1,EEF1D,ETS1,EZR,FCRLA,FTH1,FYB1,GADD45A,ID3,IKZF3,IL2RG,IL7R,IRF1,IRF8,ITGA4,JAK1,JUNB,KCNA3,KMT2E,LAT,LCK,LEF1,LGALS1,LGALS3,LTB,LYN,MAT2A,MEF2C,NAAA,PAX5,PIK3AP1,PIK3CG,PLAC8,PSMB8,PTPRC,REL,RGCC,RPL22,SIT1,SOCS1,SPN,ST6GAL1,STAT1,SWAP70,SYK,TCF3,TCF7	73
Immunological Disease,Inflammatory Disease,Organismal Injury and Abnormalities	Immune mediated inflammatory disease	3.84e-24		-0.809	ACTB,ADAM9,AHNAK,ARHGDIB,ARID5B,ARPC1B,ARPC3,ARRB2,ATP1B1,BACH2,BANK1,BCAS4,BCL2,BLNK,BRD2,BSG,BST2,CCL5,CD19,CD247,CD3D,CD4,CD40,CD52,CD74,CD79A,CD8A,CFL1,CSK,CTSW,DUSP1,EEF1A1,EIF1,EIF5A,ETS1,EZR,FAU,FCER2,FTH1,GADD45A,GRIN3B,HNRNPA1,HSPA8,IFI30,IKZF3,IL2RG,IL32,IL7R,IRF1,IRF8,ITGA4,JAK1,JUNB,LAPTM5,LCK,LGALS1,LTB,LYN,LYZ,MT-ATP6,MT-ATP8,MT-ND2,MX1,PDE4B,PFN1,PIK3CG,PPIA,PSMB8,PTPRC,RCSD1,REL,R…	95
Hematological System Development and Function,Lymphoid Tissue Structure and Development,Tissue Morphology	Quantity of lymphocytes	6.49e-24		1.425	ARHGDIA,ARHGDIB,ARID5B,BACH2,BANK1,BCL11A,BCL2,BLNK,BSG,CAMK4,CCL5,CD19,CD247,CD27,CD3D,CD3E,CD3G,CD4,CD40,CD5,CD7,CD74,CD79A,CD79B,CD81,CD8A,CD8B,CISH,CORO1A,EBF1,EEF1D,EIF4B,ETS1,FCMR,FYB1,GADD45A,GNAI2,HVCN1,ID3,IKZF3,IL2RG,IL7R,IRF1,IRF8,ITGA4,JAK1,KMT2E,LAT,LCK,LGALS1,LGALS3,LTB,LYN,PAX5,PIK3AP1,PIK3CG,PPIA,PSMB8,PTPRC,REL,RGCC,SELPLG,SIT1,SOCS1,SPN,ST6GAL1,STAT1,SYK,TCF3	69
Lymphoid Tissue Structure and Development,Tissue Morphology	Quantity of lymphatic system cells	1.54e-23		1.521	ARHGDIA,ARHGDIB,ARID5B,BACH2,BANK1,BCL11A,BCL2,BLNK,BSG,CAMK4,CCL5,CD19,CD247,CD27,CD3D,CD3E,CD3G,CD4,CD40,CD5,CD7,CD74,CD79A,CD79B,CD81,CD8A,CD8B,CISH,CORO1A,CSK,EBF1,EEF1D,EIF4B,ETS1,FCMR,FYB1,GADD45A,GNAI2,HVCN1,ID3,IKZF3,IL2RG,IL7R,IRF1,IRF8,ITGA4,JAK1,KMT2E,LAT,LCK,LGALS1,LGALS3,LTB,LYN,PAK2,PAX5,PIK3AP1,PIK3CG,PPIA,PSMB8,PTPRC,REL,RGCC,SELPLG,SIT1,SOCS1,SPN,ST6GAL1,STAT1,SYK,TCF3	71
Cellular Function and Maintenance	Homeostasis of leukocytes	1.76e-23		1.931	ADAM9,BACH2,BCL11A,BCL2,BSG,CCL5,CD247,CD27,CD3D,CD3E,CD3G,CD4,CD40,CD5,CD74,CD79A,CD79B,CD8A,CD8B,CISH,CORO1A,CSK,EBF1,EEF1D,ETS1,FYB1,ID3,IKZF3,IL2RG,IL7R,IRF1,IRF8,ITGA4,JAK1,JUNB,KCNA3,LAT,LCK,LEF1,LGALS1,LTB,LYN,MEF2C,PAX5,PDE4B,PIK3CG,PSMB8,PTPRC,REL,RGCC,RPL22,SEPTIN9,SIT1,SOCS1,SPN,STAT1,SYK,TCF3,TCF7	59
Infectious Diseases,Organismal Injury and Abnormalities	Viral Infection	2.71e-23		-1.923	ACTB,AHNAK,ANXA6,ARHGDIB,ARPC1B,ARPC3,ARPC5,ARRB2,ATP1B1,ATP5PO,ATP6AP1,BANF1,BCL11A,BCL2,BSG,BST2,BTF3,CALM1 (includes others),CCL5,CD19,CD247,CD3D,CD3E,CD3G,CD4,CD40,CD74,CD79A,CD81,CD8A,CFL1,CTSW,DDOST,DUSP1,EEF1A1,EIF1,EIF3I,EIF4B,ETS1,FAU,GRIN3B,HNRNPA1,HNRNPDL,HSPA8,IL2RG,IL32,IL7R,IRF1,IRF8,ITGA4,JAK1,JUNB,KARS1,KLF6,LAPTM5,LCK,LEF1,LGALS1,LGALS3,LYN,MAT2A,MX1,MYL6,NOP53,NRGN,PAK2,PDE4B,PF…	112
Cellular Function and Maintenance	Lymphocyte homeostasis	3.14e-23		1.931	ADAM9,BACH2,BCL11A,BCL2,BSG,CCL5,CD247,CD27,CD3D,CD3E,CD3G,CD4,CD40,CD5,CD74,CD79A,CD79B,CD8A,CD8B,CISH,CORO1A,CSK,EBF1,EEF1D,ETS1,FYB1,ID3,IKZF3,IL2RG,IL7R,IRF1,IRF8,ITGA4,JAK1,JUNB,KCNA3,LAT,LCK,LEF1,LGALS1,LTB,LYN,MEF2C,PAX5,PIK3CG,PSMB8,PTPRC,REL,RGCC,RPL22,SEPTIN9,SIT1,SOCS1,SPN,STAT1,SYK,TCF3,TCF7	58
Hematological System Development and Function,Tissue Morphology	Quantity of blood cells	3.99e-23		1.429	ARHGDIA,ARHGDIB,ARID5B,ARRB2,BACH2,BANK1,BCL11A,BCL2,BLNK,BSG,CAMK4,CCL5,CD19,CD247,CD27,CD3D,CD3E,CD3G,CD4,CD40,CD5,CD7,CD74,CD79A,CD79B,CD81,CD8A,CD8B,CISH,CORO1A,CRLF3,CSK,DUSP1,EBF1,EEF1D,EIF4B,ETS1,FCMR,FYB1,GADD45A,GNAI2,HVCN1,ID3,IKZF3,IL2RG,IL7R,IRF1,IRF8,ITGA4,JAK1,KDM5A,KLF6,KMT2E,LAT,LCK,LGALS1,LGALS3,LTB,LYN,PAK2,PAX5,PDE4B,PIK3AP1,PIK3CG,PLAC8,PPIA,PSMB8,PTPRC,REL,RGCC,RPS19,SELPLG,S…	83
Cell Morphology,Humoral Immune Response,Immunological Disease,Lymphoid Tissue Structure and Development,Organismal Injury and Abnormalities	Abnormal morphology of B lymphocytes	5.58e-23			BACH2,BCL11A,BCL2,BLNK,CD19,CD3E,CD4,CD40,CD74,CD79A,CD79B,CD81,EBF1,ETS1,FCMR,IL2RG,IRF8,LTB,LYN,PIK3AP1,PTPRC,SYK,TCF3	23
Cell Morphology,Hematological Disease,Immunological Disease,Lymphoid Tissue Structure and Development,Organismal Injury and Abnormalities	Lack of lymphocytes	6.12e-23			BACH2,BCL11A,BLNK,CD247,CD3E,CD4,CD40,CD79A,CD79B,CD8A,EBF1,ETS1,IL2RG,IL7R,IRF8,LAT,LCK,LTB,PIK3AP1,SYK,TCF3	21
Hematological System Development and Function,Lymphoid Tissue Structure and Development,Tissue Morphology	Quantity of T lymphocytes	8.29e-23		1.787	ARHGDIA,ARHGDIB,ARID5B,BACH2,BCL11A,BCL2,BSG,CAMK4,CCL5,CD19,CD247,CD27,CD3D,CD3E,CD3G,CD4,CD40,CD5,CD7,CD74,CD79A,CD79B,CD8A,CD8B,CISH,CORO1A,EEF1D,ETS1,FCMR,FYB1,GADD45A,GNAI2,ID3,IL2RG,IL7R,IRF1,IRF8,ITGA4,JAK1,KMT2E,LAT,LCK,LGALS1,LTB,LYN,PIK3AP1,PIK3CG,PPIA,PSMB8,PTPRC,REL,RGCC,SELPLG,SIT1,SOCS1,STAT1,SYK,TCF3	58
Cell-mediated Immune Response,Cellular Function and Maintenance,Hematological System Development and Function	T cell homeostasis	1.04e-22		1.889	ADAM9,BACH2,BCL11A,BCL2,BSG,CCL5,CD247,CD27,CD3D,CD3E,CD3G,CD4,CD40,CD5,CD74,CD79A,CD79B,CD8A,CD8B,CISH,CORO1A,CSK,EBF1,EEF1D,ETS1,FYB1,ID3,IKZF3,IL2RG,IL7R,IRF1,IRF8,ITGA4,JAK1,JUNB,KCNA3,LAT,LCK,LEF1,LGALS1,LTB,PAX5,PIK3CG,PSMB8,PTPRC,REL,RGCC,RPL22,SEPTIN9,SIT1,SOCS1,SPN,STAT1,SYK,TCF3,TCF7	56
Cancer,Hematological Disease,Organismal Injury and Abnormalities	Hematopoietic neoplasm	1.49e-22		1.465	ACTB,ACTG1,ADAM9,ADAMTSL3,AHNAK,ANXA6,ARHGAP24,ARID5B,ARL6IP1,ATP1B1,ATP6AP1,BACH2,BCL11A,BCL2,BLNK,BRD2,BST2,BTG1,CCL5,CD19,CD247,CD27,CD3D,CD3E,CD3G,CD4,CD40,CD5,CD52,CD7,CD74,CD79A,CD79B,CD8A,CD99,CFL1,CORO1A,CSK,CTSW,DUSP1,EBF1,EEF1A1,EEF1D,EIF3D,EIF3I,ETS1,FCER2,FCHSD2,FCMR,FYB1,GADD45A,GDI2,GNAI2,GRK3,HSPA8,HVCN1,ID3,IFI30,IKZF3,IL2RG,IL32,IL7R,IRF1,IRF8,ITGA4,JAK1,JUNB,JUND,KDM5A,KLF6,KMT2…	166
Hematological System Development and Function,Tissue Morphology	Quantity of leukocytes	2.23e-22		1.246	ARHGDIA,ARHGDIB,ARID5B,ARRB2,BACH2,BANK1,BCL11A,BCL2,BLNK,BSG,CAMK4,CCL5,CD19,CD247,CD27,CD3D,CD3E,CD3G,CD4,CD40,CD5,CD7,CD74,CD79A,CD79B,CD81,CD8A,CD8B,CISH,CORO1A,DUSP1,EBF1,EEF1D,EIF4B,ETS1,FCMR,FYB1,GADD45A,GNAI2,HVCN1,ID3,IKZF3,IL2RG,IL7R,IRF1,IRF8,ITGA4,JAK1,KDM5A,KLF6,KMT2E,LAT,LCK,LGALS1,LGALS3,LTB,LYN,PAX5,PDE4B,PIK3AP1,PIK3CG,PLAC8,PPIA,PSMB8,PTPRC,REL,RGCC,SELPLG,SIT1,SLAMF9,SOCS1,SPN,…	77
Gene Expression	Expression of mRNA	2.34e-22		1.718	BACH2,BANK1,EEF1B2,EIF1,EIF3D,EIF3F,EIF3I,EIF4B,ETS1,IRF1,JAK1,MEF2C,PFN1,RACK1,RBM3,RPL10,RPL10A,RPL19,RPL23,RPL24,RPL27A,RPL30,RPL37,RPS14,RPS17,RPS23,RPS24,RPS28,RPS29,RPS3,RPS3A,RPS4X,RPS5,RPS9,STAT1	35
Hematological Disease,Immunological Disease,Organismal Injury and Abnormalities	Lymphopenia	2.71e-22		-0.106	BACH2,BCL11A,BCL2,BLNK,CD247,CD3E,CD4,CD40,CD79A,CD79B,CD8A,EBF1,ETS1,IL2RG,IL7R,IRF8,LAT,LCK,LTB,PIK3AP1,PIK3CG,SOCS1,SYK,TCF3	24
Lymphoid Tissue Structure and Development,Organ Morphology,Tissue Morphology	Quantity of lymphoid organ	9.79e-22		1.795	ARHGDIA,ARHGDIB,ARID5B,BCL11A,BCL2,BLNK,BSG,CD247,CD3E,CD3G,CD4,CD5,CD7,CD79A,CD79B,CD8A,CD8B,CORO1A,EEF1D,ETS1,FYB1,GADD45A,GNAI2,IL2RG,IL7R,IRF1,IRF8,JAK1,KMT2E,LAT,LCK,LTB,LYN,PIK3CG,PTPRC,SIT1,SOCS1,STAT1,TCF3	39
Cell-mediated Immune Response,Cellular Development,Cellular Function and Maintenance,Cellular Growth and Proliferation,Embryonic Development,Hematological System Development and Function,Hematopoiesis,Lymphoid Tissue Structure and Development,Organ Development,Organismal Development,Tissue Development	T cell development	1.15e-21		1.854	ADAM9,BACH2,BCL11A,BCL2,BSG,CCL5,CD247,CD27,CD3D,CD3E,CD3G,CD4,CD40,CD5,CD74,CD79A,CD79B,CD8A,CD8B,CISH,CSK,EBF1,EEF1D,ETS1,FYB1,ID3,IKZF3,IL2RG,IL7R,IRF1,IRF8,ITGA4,JAK1,JUNB,KCNA3,LAT,LCK,LEF1,LGALS1,LTB,PAX5,PIK3CG,PSMB8,PTPRC,REL,RGCC,RPL22,SIT1,SOCS1,SPN,STAT1,SYK,TCF3,TCF7	54
Cell Morphology,Lymphoid Tissue Structure and Development	Morphology of lymphatic system cells	1.22e-21			BACH2,BCL11A,BCL2,BLNK,CD19,CD247,CD3E,CD4,CD40,CD5,CD74,CD79A,CD79B,CD81,CD8A,CD8B,EBF1,ETS1,FCMR,FYB1,ID3,IL2RG,IL7R,IRF1,IRF8,LAT,LCK,LGALS3,LTB,LYN,PIK3AP1,PTPRC,SOCS1,STAT1,SYK,TCF3	36
Lymphoid Tissue Structure and Development,Organ Morphology,Tissue Morphology	Quantity of thymus gland	1.43e-21		1.75	ARHGDIA,ARHGDIB,ARID5B,BCL11A,BCL2,CD247,CD3E,CD3G,CD4,CD5,CD7,CD79A,CD79B,CD8A,CD8B,CORO1A,EEF1D,ETS1,FYB1,GADD45A,GNAI2,IL2RG,IL7R,IRF1,JAK1,KMT2E,LAT,LCK,LTB,PIK3CG,PTPRC,SIT1,SOCS1,STAT1,TCF3	35
Cellular Development,Cellular Growth and Proliferation,Hematological System Development and Function,Humoral Immune Response,Lymphoid Tissue Structure and Development	Proliferation of B lymphocytes	3e-21		-1.416	ARHGDIA,ARHGDIB,BACH2,BANK1,BCL11A,BCL2,BLNK,CD19,CD3E,CD4,CD40,CD74,CD79A,CD79B,CD81,EBF1,ETS1,EZR,FCER2,FTH1,ID3,IKZF3,IL2RG,IL7R,IRF8,JUNB,LEF1,LY86,LYN,MEF2C,PIK3AP1,PIK3CG,PTPRC,REL,ST6GAL1,STAT1,SWAP70,SYK,TCF3	39
Cell-To-Cell Signaling and Interaction,Hematological System Development and Function,Immune Cell Trafficking,Inflammatory Response	Activation of T lymphocytes	3.16e-21		1.565	AHNAK,BACH2,BCL2,BSG,CAMK4,CCL5,CD19,CD247,CD27,CD3E,CD3G,CD4,CD40,CD5,CD7,CD74,CD81,CD8A,CD8B,CISH,CORO1A,CSK,DDOST,DUSP1,ETS1,GADD45A,IL2RG,IRF8,KCNA3,LAPTM5,LAT,LCK,LGALS1,LYN,PAK2,PIK3CG,PTPRC,REL,RPS3,SIT1,SOCS1,SPN,STAT1,SWAP70,TBC1D10C	45
Hematological System Development and Function,Hematopoiesis,Tissue Morphology	Quantity of hematopoietic progenitor cells	3.74e-21		1.705	ARHGDIA,ARHGDIB,ARID5B,BCL11A,BCL2,BLNK,CD247,CD3E,CD3G,CD4,CD40,CD5,CD7,CD79A,CD79B,CD8A,CD8B,CORO1A,CSK,EBF1,EEF1D,ETS1,FYB1,GADD45A,GNAI2,IKZF3,IL2RG,IL7R,IRF1,IRF8,JAK1,KMT2E,LAT,LCK,LTB,LYN,PAK2,PIK3AP1,PIK3CG,PTPRC,REL,RPS19,SIT1,SOCS1,ST6GAL1,STAT1,SYK,TCF3,TSC22D3	49
Cellular Development,Cellular Growth and Proliferation,Hematological System Development and Function,Lymphoid Tissue Structure and Development	Cell proliferation of T lymphocytes	3.8e-21		1.148	AHNAK,ARHGDIA,ARHGDIB,BACH2,BCL2,BSG,CCL5,CD19,CD247,CD27,CD37,CD3E,CD3G,CD4,CD40,CD5,CD74,CD79A,CD81,CD8A,CD99,CISH,CORO1A,DUSP1,ETS1,FYB1,GADD45A,GNAI2,HSPA8,IKZF3,IL2RG,IL7R,IRF1,IRF8,JUND,KCNA3,LAPTM5,LAT,LCK,LGALS1,LGALS3,LTB,PIK3CG,PTPRC,REL,RPS3,SIT1,SKAP1,SOCS1,SPN,STAT1,SYK,TBC1D10C,TCF3,TCF7,TSC22D3,VIM	57
Hematological System Development and Function,Hematopoiesis,Lymphoid Tissue Structure and Development,Organ Morphology,Tissue Morphology	Quantity of thymocytes	6.98e-21		1.638	ARHGDIA,ARHGDIB,ARID5B,BCL11A,BCL2,CD247,CD3E,CD3G,CD4,CD5,CD7,CD79A,CD79B,CD8A,CD8B,CORO1A,EEF1D,ETS1,FYB1,GADD45A,GNAI2,IL2RG,IL7R,IRF1,JAK1,KMT2E,LAT,LCK,LTB,PIK3CG,PTPRC,SIT1,SOCS1,TCF3	34
Protein Synthesis	Metabolism of protein	8.01e-21		-0.532	ADAM9,ADRM1,ARRB2,ATP1B1,BANK1,BCL2,CCT6A,CD4,CD74,CD81,CFL1,DDOST,EEF1A1,EEF1B2,EIF1,EIF3D,EIF3F,EIF3I,EIF4B,EIF5A,EZR,FTH1,HSPA8,IFI30,IL7R,JAK1,JUNB,LCK,LYN,MAT2A,MTPN,NACA,NAPRT,NOP53,NUCB1,OAZ1,PFN1,PTPRC,RACK1,RBM3,RPL10,RPL10A,RPL11,RPL19,RPL22,RPL23,RPL24,RPL27A,RPL30,RPL37,RPL5,RPS10,RPS14,RPS15,RPS15A,RPS17,RPS20,RPS23,RPS24,RPS28,RPS29,RPS3,RPS3A,RPS4X,RPS5,RPS7,RPS9,SAT1,SOCS1,SUGT1,S…	74
Cell Death and Survival	Apoptosis	3.14e-20	Increased	2.727	AHNAK,ANXA6,ARHGDIA,ARHGDIB,ARID5B,ARL6IP1,ARRB2,BACH2,BCAP31,BCL11A,BCL2,BLNK,BSG,BTF3,BTG1,CAMK4,CAVIN3,CCL5,CCNI,CD19,CD247,CD27,CD3E,CD4,CD40,CD5,CD53,CD74,CD79B,CD99,CFL1,CORO1A,CRLF3,CSK,DUSP1,EBF1,EEF1A1,EEF1B2,EEF1D,EIF3F,EIF3I,EIF4B,EIF5A,EMP3,ERP29,ETS1,EZR,FAU,FCER2,FCHSD2,FCMR,FTH1,GADD45A,GNAI2,GNG2,HNRNPA1,HSPA8,ID3,IKZF3,IL2RG,IL32,IL7R,IRF1,IRF8,ITGA4,JAK1,JUNB,JUND,KCNA3,KLF6,LAP…	134
Cellular Function and Maintenance	Function of lymphatic system cells	5.57e-20		0.216	AHNAK,ARHGDIA,ARHGDIB,ARRB2,BACH2,BANK1,BCL2,CCL5,CD247,CD27,CD3E,CD3G,CD4,CD74,CD81,CD8A,CD8B,DUSP1,EIF5A,ETS1,FYB1,GNAI2,ID3,IL2RG,IRF1,IRF8,LAT,LGALS1,LTB,PIK3CG,PPIA,PTPRC,PVRIG,REL,SOCS1,SPN,STAT1,TCF7	38
Cellular Function and Maintenance,Hematological System Development and Function	Function of lymphocytes	5.89e-20		-0.114	AHNAK,ARHGDIA,ARHGDIB,ARRB2,BACH2,BANK1,BCL2,CCL5,CD247,CD27,CD3E,CD3G,CD4,CD74,CD81,CD8A,CD8B,DUSP1,EIF5A,ETS1,FYB1,GNAI2,ID3,IL2RG,IRF1,IRF8,LAT,LGALS1,PIK3CG,PPIA,PTPRC,PVRIG,REL,SOCS1,SPN,STAT1,TCF7	37
Gene Expression,Protein Synthesis	Translation of mRNA	7.13e-20			BANK1,EEF1B2,EIF1,EIF3D,EIF3F,EIF3I,EIF4B,RACK1,RBM3,RPL10,RPL10A,RPL19,RPL23,RPL24,RPL27A,RPL30,RPL37,RPS14,RPS17,RPS23,RPS24,RPS28,RPS29,RPS3,RPS3A,RPS4X,RPS5,RPS9	28
Cancer,Organismal Injury and Abnormalities	Lymphoreticular neoplasm	8.66e-20		1.184	ACTB,ADAM9,ADAMTSL3,AHNAK,ANXA6,ARHGAP24,ARID5B,ARL6IP1,ATP1B1,ATP6AP1,BACH2,BCL2,BRD2,BST2,BTG1,CCL5,CD19,CD247,CD27,CD3D,CD3E,CD3G,CD4,CD40,CD5,CD52,CD7,CD74,CD79A,CD79B,CD8A,CD99,CORO1A,CSK,CTSW,EBF1,EEF1A1,EEF1D,EIF3D,EIF3I,ETS1,FCER2,FYB1,GADD45A,GDI2,GNAI2,GRK3,HSPA8,HVCN1,ID3,IFI30,IKZF3,IL2RG,IL32,IL7R,IRF1,IRF8,ITGA4,JAK1,JUNB,JUND,KDM5A,KLF6,KMT2E,LAPTM5,LCK,LEF1,LGALS1,LTB,LYN,LYZ,MCM5…	134
Gene Expression	Expression of RNA	9.08e-20		1.972	ACTG1,ARID5B,ARRB2,ATP1B1,BACH2,BANK1,BCL11A,BCL2,BEND5,BLNK,BRD2,BST2,BTG1,CAMK4,CCL5,CD19,CD3E,CD4,CD40,CD74,CD81,CISH,CRLF3,DUSP1,EBF1,EEF1B2,EEF1D,EIF1,EIF3D,EIF3F,EIF3I,EIF4B,EIF5A,ERP29,ETS1,EZR,GADD45A,GNG2,HNRNPA1,HOPX,HSBP1,HSPA8,ID3,IKZF3,IL2RG,IL7R,IRF1,IRF8,JAK1,JUNB,JUND,KARS1,KDM5A,KLF6,KMT2E,LAT,LCK,LEF1,LGALS1,LYN,MEF2C,MTPN,NACA,NCOA7,NME2,NOP53,PAK2,PAX5,PFDN5,PFN1,PLAC8,PTMS,PT…	114
Protein Synthesis	Translation	9.92e-20		-1.039	BANK1,EEF1A1,EEF1B2,EIF1,EIF3D,EIF3F,EIF3I,EIF4B,EIF5A,FTH1,LCK,RACK1,RBM3,RPL10,RPL10A,RPL19,RPL23,RPL24,RPL27A,RPL30,RPL37,RPS14,RPS15A,RPS17,RPS20,RPS23,RPS24,RPS28,RPS29,RPS3,RPS3A,RPS4X,RPS5,RPS7,RPS9,SYK	36
Protein Synthesis	Expression of protein	1.25e-19		0.155	ADRM1,BANK1,EEF1A1,EEF1B2,EIF1,EIF3D,EIF3F,EIF3I,EIF4B,EIF5A,IL7R,JUNB,LCK,LYN,PTPRC,RACK1,RBM3,RPL10,RPL10A,RPL19,RPL23,RPL24,RPL27A,RPL30,RPL37,RPS14,RPS17,RPS23,RPS24,RPS28,RPS29,RPS3,RPS3A,RPS4X,RPS5,RPS7,RPS9,SWAP70,SYK	39
Cellular Function and Maintenance	Function of leukocytes	1.52e-19		0.097	AHNAK,ARHGDIA,ARHGDIB,ARRB2,BACH2,BANK1,BCL2,CCL5,CD247,CD27,CD3E,CD3G,CD4,CD40,CD74,CD81,CD8A,CD8B,DUSP1,EIF5A,ETS1,FCER2,FCMR,FYB1,GNAI2,ID3,IFI30,IL2RG,IRF1,IRF8,LAT,LGALS1,LGALS3,LTB,LYN,PIK3CG,PPIA,PTPRC,PVRIG,REL,SOCS1,SPN,ST6GAL1,STAT1,TCF7,UCP2	46
Immunological Disease,Organismal Injury and Abnormalities	Abnormal morphology of immune system	1.56e-19			BACH2,BCL11A,BCL2,BLNK,CD19,CD247,CD3E,CD4,CD40,CD5,CD74,CD79A,CD79B,CD81,CD8A,CD8B,CISH,EBF1,ETS1,FCMR,GNAI2,ID3,IL2RG,IL7R,IRF1,IRF8,LAT,LCK,LGALS3,LTB,LYN,PIK3AP1,PTPRC,REL,SOCS1,SYK,TCF3	37
Cancer,Hematological Disease,Immunological Disease,Organismal Injury and Abnormalities	Mature B-cell lymphoma	1.66e-19			ADAM9,ADAMTSL3,ANXA6,BCL2,BRD2,BTG1,CCL5,CD19,CD247,CD27,CD3D,CD3E,CD3G,CD40,CD5,CD52,CD79A,CD79B,CD8A,EBF1,EEF1A1,ETS1,FCER2,FYB1,GADD45A,GNAI2,HVCN1,ID3,IKZF3,IL2RG,IL32,IL7R,IRF1,IRF8,JAK1,LAPTM5,LEF1,LTB,MCM5,PAX5,PIK3CG,PPIA,PSIP1,PSMB8,PTPRC,REL,SOCS1,SPN,SWAP70,TBC1D10C,TCF3,TUBB4B	52
Hematological Disease,Immunological Disease,Organismal Injury and Abnormalities	Leukopenia	9.67e-19		0.374	BACH2,BCL11A,BCL2,BLNK,CD247,CD3E,CD4,CD40,CD52,CD79A,CD79B,CD8A,EBF1,ETS1,IL2RG,IL7R,IRF8,LAT,LCK,LTB,PIK3AP1,PIK3CG,PPIA,RPS19,SOCS1,SYK,TCF3,TUBB4B	28
Cancer,Hematological Disease,Organismal Injury and Abnormalities	Hematologic cancer	2.84e-18		1.675	ACTB,ACTG1,ADAM9,ADAMTSL3,AHNAK,ANXA6,ARHGAP24,ARID5B,ARL6IP1,ATP1B1,ATP6AP1,BACH2,BCL11A,BCL2,BLNK,BRD2,BST2,BTG1,CCL5,CD19,CD247,CD27,CD3D,CD3E,CD3G,CD4,CD40,CD5,CD52,CD7,CD74,CD79A,CD79B,CD8A,CD99,CFL1,CORO1A,CSK,CTSW,DUSP1,EBF1,EEF1A1,EEF1D,EIF3D,EIF3I,ETS1,FCER2,FCHSD2,FCMR,FYB1,GADD45A,GDI2,GNAI2,GRK3,HSPA8,HVCN1,ID3,IFI30,IKZF3,IL2RG,IL32,IL7R,IRF1,IRF8,ITGA4,JAK1,JUNB,JUND,KDM5A,KLF6,KMT2…	155
Cell Morphology,Hematological Disease,Humoral Immune Response,Immunological Disease,Lymphoid Tissue Structure and Development,Organismal Injury and Abnormalities	Lack of B lymphocytes	3.05e-18			BACH2,BCL11A,BLNK,CD4,CD40,CD79A,CD79B,EBF1,ETS1,IL2RG,IRF8,LTB,PIK3AP1,SYK,TCF3	15
Cellular Development	Arrest in differentiation of cells	4.31e-18			BLNK,CD3D,CD3E,CD40,CD74,CD79B,EBF1,IKZF3,IL2RG,IL7R,IRF8,JAK1,LAT,LYN,MEIS1,PAX5,PTPRC,SYK,TCF3	19
Protein Synthesis	Translation of protein	4.51e-18		0.029	BANK1,EEF1A1,EEF1B2,EIF1,EIF3D,EIF3F,EIF3I,EIF4B,EIF5A,LCK,RACK1,RBM3,RPL10,RPL10A,RPL19,RPL23,RPL24,RPL27A,RPL30,RPL37,RPS14,RPS17,RPS23,RPS24,RPS28,RPS29,RPS3,RPS3A,RPS4X,RPS5,RPS7,RPS9,SYK	33
Hematological Disease,Organismal Injury and Abnormalities	Failure of bone marrow	4.6e-18			CD52,PFN1,RPL11,RPL18,RPL26,RPL27,RPL35,RPL35A,RPL5,RPS10,RPS15A,RPS17,RPS19,RPS20,RPS24,RPS26,RPS27,RPS28,RPS29,RPS7	20
Cellular Development,Cellular Growth and Proliferation,Hematological System Development and Function,Hematopoiesis,Tissue Development	Development of hematopoietic cells	5.45e-18		0.104	BCL2,BLNK,CD3D,CD3E,CD3G,CD4,CD5,CD74,CD79A,CD79B,EBF1,EEF1D,ETS1,ID3,IL2RG,IL7R,IRF1,IRF8,JAK1,KMT2E,LAT,LCK,LYN,MEF2C,PAX5,PTPRC,REL,RPL22,RPS19,SIT1,SOCS1,STAT1,SYK,TCF3,TCF7	35
Cellular Function and Maintenance	Cellular homeostasis	8.29e-18		1.641	ADAM9,ANXA6,ARL6IP1,ATP1B1,ATP5PO,ATP6AP1,BACH2,BCAP31,BCL11A,BCL2,BSG,BST2,CAMK4,CCL5,CD19,CD247,CD27,CD3D,CD3E,CD3G,CD4,CD40,CD5,CD52,CD74,CD79A,CD79B,CD81,CD8A,CD8B,CISH,CLIC1,CORO1A,CSK,EBF1,EEF1D,EIF5A,EMP3,ETS1,EZR,FTH1,FYB1,HSPA8,ID3,IKZF3,IL2RG,IL7R,IRF1,IRF8,ITGA4,JAK1,JUNB,KCNA3,LAPTM5,LAT,LCK,LEF1,LGALS1,LTB,LYN,MEF2C,NME2,NPTN,PAK2,PAX5,PDE4B,PFDN5,PIK3CG,PLAC8,PPIA,PSMB8,PTPRC,RACK1,…	98
Cancer,Hematological Disease,Organismal Injury and Abnormalities	Neoplasia of blood cells	9.89e-18		1.327	ACTB,ACTG1,ADAM9,ADAMTSL3,AHNAK,ANXA6,ARHGAP24,ARID5B,ARL6IP1,ATP1B1,ATP6AP1,BACH2,BCL11A,BCL2,BLNK,BRD2,BST2,BTG1,CCL5,CD19,CD247,CD27,CD3D,CD3E,CD3G,CD4,CD40,CD5,CD52,CD7,CD74,CD79A,CD79B,CD8A,CD99,CFL1,CORO1A,CSK,CTSW,DUSP1,EBF1,EEF1A1,EEF1D,EIF3D,EIF3I,ETS1,FCER2,FCHSD2,FCMR,FYB1,GADD45A,GDI2,GNAI2,GRK3,HSPA8,HVCN1,ID3,IFI30,IKZF3,IL2RG,IL32,IL7R,IRF1,IRF8,ITGA4,JAK1,JUNB,JUND,KDM5A,KLF6,KMT2…	150
RNA Post-Transcriptional Modification	Processing of rRNA	1.14e-17			MAT2A,RPL11,RPL14,RPL26,RPL27,RPL35A,RPL5,RPL7,RPS15,RPS17,RPS19,RPS24,RPS25,RPS27,RPS28,RPS7,TRMT112	17
Hematological System Development and Function,Hematopoiesis,Lymphoid Tissue Structure and Development,Organ Morphology,Tissue Morphology	Quantity of double-positive thymocyte	1.17e-17		1.58	ARHGDIA,ARHGDIB,ARID5B,BCL2,CD247,CD3E,CD4,CD5,CD7,CD79A,CD8A,ETS1,IL2RG,IL7R,IRF1,KMT2E,LAT,LCK,PIK3CG,PTPRC,SIT1,TCF3	22
Cancer,Hematological Disease,Immunological Disease,Organismal Injury and Abnormalities	High-grade lymphoma	1.24e-17			ADAMTSL3,BCL2,BRD2,BTG1,CD19,CD247,CD27,CD3D,CD3E,CD3G,CD4,CD40,CD5,CD7,CD79A,CD79B,CSK,EBF1,ETS1,FCER2,GNAI2,ID3,IKZF3,IL2RG,IRF1,IRF8,JAK1,LCK,LEF1,LTB,LYN,MCM5,PAX5,PPIA,PTPRC,REL,SOCS1,SPN,TBC1D10C,TCF3,TUBB4B	41
Cellular Development,Cellular Growth and Proliferation,Hematological System Development and Function,Hematopoiesis,Tissue Development	Development of hematopoietic progenitor cells	1.53e-17		0.104	BCL2,BLNK,CD3D,CD3E,CD3G,CD4,CD5,CD74,CD79A,CD79B,EBF1,EEF1D,ETS1,ID3,IL2RG,IL7R,IRF1,IRF8,KMT2E,LAT,LCK,LYN,MEF2C,PAX5,PTPRC,REL,RPL22,RPS19,SIT1,SOCS1,STAT1,SYK,TCF3,TCF7	34
Cancer,Hematological Disease,Immunological Disease,Organismal Injury and Abnormalities	Large-cell lymphoma	1.67e-17			ADAMTSL3,BCL2,BRD2,BTG1,CD19,CD247,CD3D,CD3E,CD3G,CD4,CD40,CD5,CD79A,CD79B,EBF1,ETS1,FCER2,ID3,IKZF3,IL2RG,IRF1,IRF8,JAK1,LTB,PAX5,PPIA,PTPRC,REL,SOCS1,SPN,STAT1,SYK,TBC1D10C,TCF3,TUBB4B	35
Cancer,Hematological Disease,Organismal Injury and Abnormalities	Myeloid or lymphoid neoplasm	1.72e-17		1.469	ACTB,ACTG1,ADAM9,ADAMTSL3,AHNAK,ANXA6,ARHGAP24,ARID5B,ARL6IP1,ATP1B1,ATP6AP1,BACH2,BCL11A,BCL2,BLNK,BRD2,BST2,BTG1,CCL5,CD19,CD247,CD27,CD3D,CD3E,CD3G,CD4,CD40,CD5,CD52,CD7,CD74,CD79A,CD79B,CD8A,CD99,CFL1,CORO1A,CSK,CTSW,DUSP1,EBF1,EEF1A1,EEF1D,EIF3D,EIF3I,ETS1,FCER2,FCHSD2,FCMR,FYB1,GADD45A,GDI2,GNAI2,GRK3,HSPA8,HVCN1,ID3,IFI30,IKZF3,IL2RG,IL32,IL7R,IRF1,IRF8,ITGA4,JAK1,JUNB,JUND,KDM5A,KLF6,KMT2…	154
Cardiovascular Disease,Hematological Disease,Organismal Injury and Abnormalities	Aplastic anemia	1.89e-17			CD52,PPIA,RPL11,RPL18,RPL26,RPL27,RPL35,RPL35A,RPL5,RPS10,RPS15A,RPS17,RPS19,RPS20,RPS24,RPS26,RPS27,RPS28,RPS29,RPS7	20
Organismal Injury and Abnormalities	Dyskeratosis congenita or aplastic anemia	2.06e-17			CD52,NOP10,PPIA,RPL11,RPL18,RPL26,RPL27,RPL35,RPL35A,RPL5,RPS10,RPS15A,RPS17,RPS19,RPS20,RPS24,RPS26,RPS27,RPS28,RPS29,RPS7	21
Cellular Development,Cellular Growth and Proliferation	Development of progenitor cells	2.08e-17		-0.152	BCL2,BLNK,CD3D,CD3E,CD3G,CD4,CD5,CD74,CD79A,CD79B,EBF1,EEF1D,ETS1,ID3,IL2RG,IL7R,IRF1,IRF8,KCNA3,KMT2E,LAT,LCK,LYN,MEF2C,PAX5,PTPRC,REL,RPL22,RPS19,SIT1,SOCS1,STAT1,SYK,TCF3,TCF7	35
Cancer,Hematological Disease,Immunological Disease,Organismal Injury and Abnormalities	B-cell non-Hodgkin lymphoma	2.09e-17			ADAM9,ADAMTSL3,AHNAK,ANXA6,BCL2,BRD2,BTG1,CCL5,CD19,CD247,CD27,CD3D,CD3E,CD3G,CD40,CD5,CD52,CD79A,CD79B,CD8A,EBF1,EEF1A1,ETS1,FCER2,FYB1,GADD45A,GNAI2,GRK3,HVCN1,ID3,IKZF3,IL2RG,IL32,IL7R,IRF1,IRF8,JAK1,LAPTM5,LCK,LEF1,LTB,MCM5,PAX5,PIK3CG,PPIA,PSIP1,PSMB8,PTPRC,RACK1,REL,RPL19,RPS15,RPS2,RPS20,RPSA,SMC6,SOCS1,SP140,SPN,SWAP70,TBC1D10C,TCF3,TMEM131,TUBB4B	64
Cell-mediated Immune Response,Cellular Development,Cellular Function and Maintenance,Cellular Growth and Proliferation,Embryonic Development,Hematological System Development and Function,Hematopoiesis,Lymphoid Tissue Structure and Development,Organ Development,Organismal Development,Tissue Development	Differentiation of T lymphocytes	2.5e-17		0.261	ADAM9,BACH2,BCL11A,BCL2,BSG,CCL5,CD247,CD3D,CD3E,CD3G,CD4,CD74,CD79A,CD8A,CD8B,CISH,EBF1,ETS1,ID3,IKZF3,IL2RG,IL7R,IRF1,IRF8,JAK1,JUNB,KCNA3,LAT,LCK,LEF1,PIK3CG,PTPRC,REL,RGCC,RPL22,SIT1,SOCS1,STAT1,SYK,TCF3,TCF7	41
Cellular Development,Cellular Growth and Proliferation,Embryonic Development,Hematological System Development and Function,Hematopoiesis,Lymphoid Tissue Structure and Development,Organ Development,Organismal Development,Tissue Development	Arrest in differentiation of lymphocytes	2.64e-17			BLNK,CD3D,CD3E,CD74,CD79B,EBF1,IKZF3,IL2RG,IL7R,IRF8,JAK1,LAT,LYN,PAX5,PTPRC,SYK,TCF3	17
Cancer,Hematological Disease,Immunological Disease,Organismal Injury and Abnormalities	Lymphoma	2.64e-17		0.674	ADAM9,ADAMTSL3,AHNAK,ANXA6,BACH2,BCL2,BRD2,BST2,BTG1,CCL5,CD19,CD247,CD27,CD3D,CD3E,CD3G,CD4,CD40,CD5,CD52,CD7,CD74,CD79A,CD79B,CD8A,CSK,EBF1,EEF1A1,ETS1,FCER2,FYB1,GADD45A,GNAI2,GRK3,HSPA8,HVCN1,ID3,IFI30,IKZF3,IL2RG,IL32,IL7R,IRF1,IRF8,JAK1,JUNB,JUND,KLF6,LAPTM5,LCK,LEF1,LGALS1,LTB,LYN,MCM5,MX1,PAK2,PAX5,PDE4B,PIK3CG,PLAC8,PPIA,PSIP1,PSMB8,PTPRC,PXDNL,RACK1,REL,RGCC,RPL19,RPL23,RPL35,RPL5,RPS13…	91
Cell Death and Survival,Organismal Injury and Abnormalities	Cell death of lymphoma cell lines	3.16e-17		1.402	ARHGDIA,BACH2,BCL2,BLNK,CD40,CD74,CD79B,CD99,DUSP1,EBF1,EZR,FCER2,FTH1,HNRNPA1,IRF8,ITGA4,JAK1,LAPTM5,LEF1,LGALS1,LGALS3,LYN,PDE4B,PTPRC,RPLP0,SOCS1,ST6GAL1,STAT1,SYK	29
Cellular Development,Cellular Growth and Proliferation,Embryonic Development,Hematological System Development and Function,Hematopoiesis,Humoral Immune Response,Lymphoid Tissue Structure and Development,Organ Development,Organismal Development,Tissue Development	Differentiation of B lymphocytes	4.79e-17		-0.215	BACH2,BCL11A,BCL2,BLNK,CD19,CD27,CD40,CD74,CD79A,CD79B,CD81,EBF1,ETS1,EZR,ID3,IKZF3,IL2RG,IL7R,IRF8,JAK1,LAT,LGALS1,LGALS3,LYN,PAX5,PIK3AP1,PTPRC,STAT1,SWAP70,SYK,TCF3	31
Cell-mediated Immune Response,Cellular Development,Cellular Function and Maintenance,Cellular Growth and Proliferation,Embryonic Development,Hematological System Development and Function,Hematopoiesis,Lymphoid Tissue Structure and Development,Organ Development,Organismal Development,Tissue Development	Formation of thymocytes	5.7e-17		0.621	BCL2,CD3D,CD3E,CD3G,CD5,CD74,EEF1D,ETS1,ID3,IL2RG,IL7R,IRF1,LAT,LCK,PTPRC,RPL22,SIT1,SOCS1,SYK,TCF3,TCF7	21
Cell Morphology	Morphology of leukocytes	5.93e-17			BACH2,BCL11A,BCL2,BLNK,CD19,CD247,CD3E,CD4,CD40,CD5,CD74,CD79A,CD79B,CD81,CD8A,CD8B,EBF1,ETS1,FCMR,ID3,IL2RG,IL7R,IRF1,IRF8,LAT,LCK,LGALS3,LTB,LYN,PIK3AP1,PIK3CG,PTPRC,REL,SOCS1,SYK,TCF3	36
Cellular Development,Cellular Growth and Proliferation,Hematological System Development and Function,Hematopoiesis	Proliferation of hematopoietic cells	6.74e-17		0.418	BCL11A,BCL2,BLNK,BTG1,CD3E,CD40,CD79A,EBF1,FTH1,FYB1,IL2RG,IL32,IL7R,IRF8,JAK1,JUNB,LCK,LEF1,LGALS3,LTB,LYN,MEF2C,MEIS1,PIK3AP1,PIK3CG,PTPRC,REL,RPS19,SOCS1,STAT1,SYK,TCF3,TLE5	33
Hematological System Development and Function,Hematopoiesis	Development of hematopoietic system	8.24e-17		0.574	BCL2,BLNK,CD3D,CD3E,CD3G,CD4,CD40,CD5,CD74,CD79A,CD79B,EBF1,EEF1D,ETS1,ID3,IL2RG,IL7R,IRF1,IRF8,JAK1,KMT2E,LAT,LCK,LTB,LYN,MEF2C,PAX5,PTPRC,REL,RPL22,RPS19,SIT1,SOCS1,STAT1,SYK,TCF3,TCF7	37
Cancer,Hematological Disease,Organismal Injury and Abnormalities	Refractory hematologic cancer	8.94e-17			BCL2,CD19,CD247,CD3D,CD3E,CD3G,CD52,CD79B,CSK,EEF1A1,IL2RG,JAK1,LCK,LYN,LYZ,PIK3CG,PPIA,PSIP1,PSMB8,PTPRC,RPL11,RPL6,RPS24,RPS25,RPS4X,TUBB4B	26
Cell Death and Survival,Organismal Injury and Abnormalities	Cell death of tumor cell lines	9.45e-17	Increased	2.199	ADRM1,AHNAK,ARHGDIA,ARL6IP1,ARRB2,BACH2,BCAP31,BCL2,BLNK,BSG,BTG1,CAMK4,CAVIN3,CCT6A,CD4,CD40,CD74,CD79B,CD99,DUSP1,EBF1,EEF1A1,EEF1B2,EIF3F,EIF3I,EIF4B,EIF5A,EMP3,ERP29,ETS1,EZR,FAU,FCER2,FCHSD2,FCMR,FTH1,GADD45A,HNRNPA1,HSPA8,ID3,IL32,IRF1,IRF8,ITGA4,JAK1,JUNB,JUND,KLF6,LAPTM5,LCK,LEF1,LGALS1,LGALS3,LYN,MAT2A,MEF2C,NCOA7,NME2,OAZ1,PAK2,PAX5,PDE4B,PPIA,PPP1R10,PSIP1,PTPRC,PUF60,RACK1,RBM3,REL,RP…	95
Cancer,Hematological Disease,Immunological Disease,Organismal Injury and Abnormalities	B-cell lymphoma	9.75e-17		0.152	ADAM9,ADAMTSL3,AHNAK,ANXA6,BCL2,BRD2,BTG1,CCL5,CD19,CD247,CD27,CD3D,CD3E,CD3G,CD40,CD5,CD52,CD74,CD79A,CD79B,CD8A,EBF1,EEF1A1,ETS1,FCER2,FYB1,GADD45A,GNAI2,GRK3,HVCN1,ID3,IKZF3,IL2RG,IL32,IL7R,IRF1,IRF8,JAK1,LAPTM5,LCK,LEF1,LGALS1,LTB,MCM5,PAX5,PDE4B,PIK3CG,PPIA,PSIP1,PSMB8,PTPRC,RACK1,REL,RPL19,RPS15,RPS2,RPS20,RPSA,SMC6,SOCS1,SP140,SPN,SWAP70,TBC1D10C,TCF3,TMEM131,TUBB4B	67
Cellular Development,Cellular Growth and Proliferation,Hematological System Development and Function,Hematopoiesis	Proliferation of hematopoietic progenitor cells	1.29e-16		0.418	BCL11A,BCL2,BLNK,BTG1,CD3E,CD40,CD79A,EBF1,FTH1,FYB1,IL2RG,IL32,IL7R,IRF8,JUNB,LCK,LEF1,LGALS3,LTB,LYN,MEF2C,MEIS1,PIK3AP1,PIK3CG,PTPRC,REL,RPS19,SOCS1,STAT1,SYK,TCF3,TLE5	32
Cancer,Hematological Disease,Immunological Disease,Organismal Injury and Abnormalities	Non-Hodgkin lymphoma	1.45e-16		0.152	ADAM9,ADAMTSL3,AHNAK,ANXA6,BACH2,BCL2,BRD2,BTG1,CCL5,CD19,CD247,CD27,CD3D,CD3E,CD3G,CD4,CD40,CD5,CD52,CD7,CD79A,CD79B,CD8A,CSK,EBF1,EEF1A1,ETS1,FCER2,FYB1,GADD45A,GNAI2,GRK3,HSPA8,HVCN1,ID3,IFI30,IKZF3,IL2RG,IL32,IL7R,IRF1,IRF8,JAK1,JUNB,JUND,KLF6,LAPTM5,LCK,LEF1,LTB,LYN,MCM5,MX1,PAK2,PAX5,PIK3CG,PPIA,PSIP1,PSMB8,PTPRC,PXDNL,RACK1,REL,RGCC,RPL19,RPS15,RPS2,RPS20,RPSA,SELPLG,SMC6,SOCS1,SP140,SPN,S…	81
Inflammatory Response,Organismal Injury and Abnormalities	Inflammation of organ	1.74e-16		-0.382	ACTB,ADAM9,AHNAK,ARHGDIA,ARHGDIB,ARRB2,ATP1B1,BACH2,BANK1,BCAS4,BCL2,BSG,CAMK4,CCL5,CD19,CD4,CD40,CD5,CD53,CD7,CD74,CD79A,CD79B,CD81,CD8A,CD99,CFL1,CISH,CORO1A,COTL1,CSK,CTSW,DUSP1,EEF1A1,EIF1,EIF4B,ETS1,FCER2,GADD45A,GNAI2,GRIN3B,ID3,IFI30,IKZF3,IL2RG,IL32,IL7R,IRF1,ITGA4,JAK1,JUNB,KCNA3,LAPTM5,LAT,LEF1,LGALS1,LGALS3,LTB,LY86,LYN,LYZ,MAT2A,MX1,NAAA,NRGN,PAX5,PDE4B,PIK3CG,PPIA,PSMB8,PTPRC,RACK1,R…	87
Cancer,Organismal Injury and Abnormalities	Cancer	2.01e-16	Increased	3.507	ACTB,ACTG1,ADAM9,ADAMTSL3,ADRM1,AHNAK,ANXA6,ARHGAP24,ARHGDIA,ARHGDIB,ARID5B,ARL6IP1,ARPC1B,ARPC5,ARPC5L,ARRB2,ATP1B1,ATP5F1E,ATP5PB,ATP5PD,ATP5PO,ATP6AP1,AUP1,BACH2,BANK1,BBLN,BCAP31,BCAS4,BCL11A,BCL2,BEND5,BIN2,BLNK,BRD2,BSG,BST2,BTF3,BTG1,CALM1 (includes others),CAMK4,CAVIN3,CCDC25,CCDC32,CCDC50,CCL5,CCNI,CCT6A,CD19,CD247,CD27,CD37,CD3D,CD3E,CD3G,CD4,CD40,CD5,CD52,CD53,CD7,CD74,CD79A,CD79B,CD81…	309
Cell Morphology	Morphology of blood cells	2.18e-16			BACH2,BCL11A,BCL2,BLNK,CD19,CD247,CD3E,CD4,CD40,CD5,CD74,CD79A,CD79B,CD81,CD8A,CD8B,EBF1,EPB41,ETS1,FCMR,FYB1,ID3,IL2RG,IL7R,IRF1,IRF8,KDM5A,KMT2E,LAT,LCK,LGALS3,LTB,LYN,PIK3AP1,PIK3CG,PTPRC,REL,SOCS1,STAT1,SYK,TCF3	41
Cell Death and Survival,Organismal Injury and Abnormalities	Cell death of mononuclear leukocytes	2.49e-16		1.922	BCL11A,BCL2,BLNK,CCL5,CD247,CD27,CD3E,CD4,CD40,CD5,CD7,CD79B,CD99,CORO1A,ETS1,EZR,FCMR,FTH1,ID3,IL2RG,IL7R,IRF8,LAPTM5,LAT,LCK,LGALS1,LGALS3,LTB,LYN,PAX5,PIK3CG,PTPRC,REL,SH3BP5,SOCS1,SPN,STAT1,SWAP70,TSC22D3	39
Cancer,Hematological Disease,Immunological Disease,Organismal Injury and Abnormalities	Refractory leukemia	2.74e-16			BCL2,CD19,CD247,CD3D,CD3E,CD3G,CD52,CSK,EEF1A1,LCK,LYN,LYZ,PIK3CG,PPIA,PSIP1,PTPRC,RPL11,RPL6,RPS24,RPS25,RPS4X,TUBB4B	22
Cell Death and Survival,Organismal Injury and Abnormalities	Cell viability of leukocytes	2.84e-16		0.053	BCL2,BLNK,CAMK4,CD19,CD3E,CD40,CD74,CD79A,CD81,CISH,EBF1,FCMR,IL2RG,IL7R,JAK1,LAT,LEF1,LGALS3,LYN,MEF2C,MX1,PIK3CG,PTPRC,REL,SELPLG,SLAMF9,SPN,STAT1,SYK,TCF7,TSC22D3	31
Infectious Diseases,Organismal Injury and Abnormalities	Severe COVID-19	3.91e-16			ACTB,AHNAK,CCL5,CD3D,CD3G,CD74,DUSP1,EEF1A1,EIF1,EIF4B,ETS1,IL32,JAK1,JUNB,LGALS1,MX1,PFN1,PLAC8,PLBD1,PPIA,RACK1,STAT1,TRIM22,TUBB4B	24
Cell Signaling,Post-Translational Modification	Tyrosine phosphorylation of protein	4.31e-16		0.709	BSG,CCL5,CD19,CD247,CD3E,CD4,CD40,CD5,CD79A,CD79B,CD81,CD8A,CD8B,CSK,DUSP1,LCK,LGALS1,LYN,PPIA,PTPRC,RACK1,SOCS1,SPN,ST6GAL1,SYK	25
Cancer,Hematological Disease,Immunological Disease,Organismal Injury and Abnormalities	Diffuse lymphoma	7.01e-16			ADAM9,ADAMTSL3,AHNAK,BCL2,BRD2,BTG1,CD19,CD247,CD27,CD3D,CD3E,CD3G,CD4,CD40,CD5,CD7,CD79A,CD79B,CSK,EBF1,ETS1,FCER2,GNAI2,GRK3,ID3,IKZF3,IL2RG,IRF1,IRF8,JAK1,LCK,LEF1,LTB,LYN,MCM5,PAX5,PIK3CG,PPIA,PTPRC,RACK1,REL,RPL19,RPS15,RPS2,RPS20,RPSA,SMC6,SOCS1,SP140,SPN,TBC1D10C,TCF3,TMEM131,TUBB4B	54
Inflammatory Response,Organismal Injury and Abnormalities	Inflammation of absolute anatomical region	8.03e-16		-0.364	ACTB,ADAM9,AHNAK,ARHGDIA,ARHGDIB,ARRB2,ATP1B1,BACH2,BANK1,BCL2,BSG,CAMK4,CCL5,CD19,CD4,CD40,CD5,CD53,CD74,CD79A,CD79B,CD81,CD8A,CD99,CISH,CORO1A,COTL1,CSK,DUSP1,EIF4B,ETS1,GADD45A,GNAI2,GRIN3B,ID3,IFI30,IKZF3,IL2RG,IL32,IL7R,IRF1,ITGA4,JAK1,JUNB,KCNA3,LAPTM5,LAT,LEF1,LGALS1,LGALS3,LTB,LY86,LYN,LYZ,MAT2A,NAAA,PAX5,PDE4B,PIK3CG,PPIA,PSMB8,PTPRC,RACK1,REL,RGCC,SAT1,SELPLG,SIT1,SLAMF9,SOCS1,SPN,ST6GA…	78
Hematological Disease,Organismal Injury and Abnormalities	Aplastic anemia or thalassemia	1.02e-15			CD52,JAK1,PPIA,RPL11,RPL18,RPL26,RPL27,RPL35,RPL35A,RPL5,RPS10,RPS15A,RPS17,RPS19,RPS20,RPS24,RPS26,RPS27,RPS28,RPS29,RPS7	21
Embryonic Development,Hematological System Development and Function,Lymphoid Tissue Structure and Development,Organ Development,Organismal Development,Tissue Development	Formation of lymphoid tissue	1.08e-15		0.619	ADRM1,BANK1,BCL2,CD19,CD37,CD3D,CD3E,CD3G,CD40,CD5,CD74,CD81,EEF1D,ETS1,ID3,IKZF3,IL2RG,IL7R,IRF1,ITGA4,LAT,LCK,LTB,LYN,MEF2C,PAX5,PTPRC,REL,RPL22,SIT1,SOCS1,STAT1,SYK,TCF3,TCF7	35
Cell Death and Survival	Cell viability of blood cells	1.08e-15		-0.186	BCL2,BLNK,CAMK4,CD19,CD3E,CD40,CD74,CD79A,CD81,CISH,EBF1,FCMR,GADD45A,IL2RG,IL7R,JAK1,LAT,LEF1,LGALS3,LYN,MEF2C,MX1,PIK3CG,PTPRC,REL,SELPLG,SLAMF9,SPN,STAT1,SYK,TCF7,TSC22D3	32
Cell Death and Survival,Hematological System Development and Function,Organismal Injury and Abnormalities	Cell viability of lymphocytes	1.39e-15		0.541	BCL2,BLNK,CAMK4,CD19,CD3E,CD40,CD74,CD79A,CISH,EBF1,FCMR,IL2RG,IL7R,LAT,LEF1,LGALS3,MEF2C,PIK3CG,PTPRC,REL,SELPLG,SPN,STAT1,SYK,TCF7,TSC22D3	26
Cell Death and Survival	Cell viability of lymphatic system cells	1.88e-15		0.574	BCL2,BLNK,CAMK4,CD19,CD3E,CD4,CD40,CD74,CD79A,CISH,EBF1,FCMR,IL2RG,IL7R,LAT,LEF1,LGALS3,MEF2C,PIK3CG,PTPRC,REL,SELPLG,SPN,STAT1,SYK,TCF7,TSC22D3	27
Cancer,Hematological Disease,Immunological Disease,Organismal Injury and Abnormalities	Mature B cell malignant tumor	2.12e-15			ADAM9,ADAMTSL3,AHNAK,ANXA6,ATP1B1,BCL11A,BCL2,BRD2,BTG1,CCL5,CD19,CD247,CD27,CD3D,CD3E,CD3G,CD40,CD5,CD52,CD79A,CD79B,CD8A,CSK,EBF1,EEF1A1,ETS1,FCER2,FYB1,GADD45A,GNAI2,GRK3,HVCN1,ID3,IKZF3,IL2RG,IL32,IL7R,IRF1,IRF8,JAK1,LAPTM5,LEF1,LTB,MCM5,PAX5,PIK3CG,PNRC1,PPIA,PSIP1,PSMB8,PTPRC,RACK1,REL,RPL19,RPS15,RPS2,RPS20,RPSA,SLAMF9,SMC6,SOCS1,SP140,SPN,SWAP70,TBC1D10C,TCF3,TMEM131,TUBB4B,VIM,VPREB3	70
Cell Death and Survival,Organismal Injury and Abnormalities	Cell death of lymphocytes	2.44e-15		1.887	BCL11A,BCL2,BLNK,CCL5,CD247,CD27,CD3E,CD4,CD40,CD5,CD7,CD79B,CD99,CORO1A,ETS1,EZR,FCMR,FTH1,ID3,IL2RG,IL7R,LAPTM5,LAT,LCK,LGALS1,LGALS3,LTB,LYN,PIK3CG,PTPRC,REL,SH3BP5,SOCS1,SPN,STAT1,SWAP70,TSC22D3	37
Connective Tissue Disorders,Inflammatory Disease,Organismal Injury and Abnormalities,Skeletal and Muscular Disorders	Rheumatic Disease	2.87e-15		-0.943	ADAM9,ARHGDIB,ARPC3,ARPC5,ATP1B1,BLNK,BRD2,CAVIN3,CCL5,CD19,CD247,CD27,CD3D,CD3E,CD4,CD40,CD74,CD79A,CD79B,CD81,CISH,CSK,DUSP1,EIF1,ETS1,FAU,FTH1,GNAI2,HNRNPA1,HSPA8,IL32,IL7R,IRF1,IRF8,JAK1,LGALS1,LTB,LYN,LYZ,MCM5,PAX5,PDE4B,PIK3CG,PPIA,PSIP1,PSMB8,PTPRC,RCSD1,REL,RGCC,RPL11,RPL18A,RPL19,RPL32,RPS13,RPS18,RPS24,RPS3,RPSA,SLAMF9,SOCS1,STAT1,SYK,TCF7,TPI1,TUBB4B,UBB,VIM	68
Cellular Movement,Immune Cell Trafficking	Cell movement of lymphatic system cells	3.37e-15	Increased	2.901	ACTB,ARRB2,BACH2,BCL2,BSG,CCL5,CD19,CD247,CD4,CD40,CD74,CD81,CD8A,CD99,CORO1A,EIF4B,ETS1,EZR,FYB1,GNAI2,IL7R,ITGA4,JAK1,KCNA3,LAT,LCK,LGALS1,LGALS3,LTB,PFN1,PIK3CG,PPIA,SELPLG,SKAP1,SLC9A3R1,SOCS1,SPN,STAT1,SWAP70,SYK,UCP2	41
Humoral Immune Response,Protein Synthesis	Quantity of IgM	3.46e-15		-0.767	BACH2,BANK1,BLNK,CD19,CD40,CD74,CD81,EBF1,FCER2,FCMR,GADD45A,GNAI2,IKZF3,IL2RG,IRF8,LCK,LTB,LY86,LYN,PIK3AP1,REL	21
Cellular Movement,Hematological System Development and Function,Immune Cell Trafficking	Cell movement of mononuclear leukocytes	4.01e-15	Increased	2.647	ACTB,ARRB2,BACH2,BCL2,BSG,CCL5,CD19,CD247,CD4,CD40,CD74,CD81,CD8A,CD99,CORO1A,DUSP1,EIF4B,ETS1,EZR,FYB1,GNAI2,IL7R,ITGA4,JAK1,KCNA3,LAT,LCK,LGALS1,LGALS3,LTB,LYN,PFN1,PIK3CG,PPIA,PSMB8,RPS19,SELPLG,SKAP1,SLC9A3R1,SOCS1,SPN,STAT1,SWAP70,UCP2	44
Developmental Disorder,Immunological Disease,Organismal Injury and Abnormalities	Hypoplasia of lymphoid organ	4.07e-15		-1.142	ARHGDIA,ARHGDIB,ARID5B,BACH2,BCL11A,BLNK,CD247,CD3E,CD3G,ETS1,IL2RG,IL7R,KMT2E,LAT,LCK,LYN,PIK3AP1,PIK3CG,PTPRC,RPSA,SIT1,TCF3	22
Cancer,Hematological Disease,Immunological Disease,Organismal Injury and Abnormalities	T acute lymphoblastic leukemia	4.3e-15			ARID5B,BCL2,BTG1,CD19,CD247,CD3D,CD3E,CD3G,CD5,CD52,CD7,EBF1,HSPA8,IL7R,JAK1,LCK,LEF1,PAX5,PTPRC,RPL10,RPL22,TCF3,TCF7,TUBB4B	24
Endocrine System Disorders,Gastrointestinal Disease,Immunological Disease,Metabolic Disease,Organismal Injury and Abnormalities	Insulin-dependent diabetes mellitus	4.51e-15		0.943	BACH2,BANK1,BRD2,CCL5,CD19,CD27,CD3D,CD3E,CD3G,CD4,CD40,CD5,CD7,CD74,CD79B,CISH,CTSW,DAPL1,FCER2,FCMR,IKZF3,IL7R,ITGA4,LAT,LCK,LEF1,LY86,LYZ,PLBD1,PPIA,PSMB8,PTPRC,PXDNL,REL,SPN,STAT1,UCP2,VPREB3,ZBP1	39
Cellular Movement,Immune Cell Trafficking	Migration of lymphatic system cells	5.46e-15	Increased	3.184	ACTB,ARRB2,BACH2,BCL2,BSG,CCL5,CD19,CD247,CD4,CD40,CD74,CD81,CD8A,CD99,CORO1A,ETS1,EZR,FYB1,GNAI2,IL7R,ITGA4,JAK1,KCNA3,LAT,LCK,LGALS1,LGALS3,LTB,PFN1,PIK3CG,SELPLG,SKAP1,SLC9A3R1,SOCS1,SPN,STAT1,SWAP70,SYK	38
Cancer,Hematological Disease,Immunological Disease,Organismal Injury and Abnormalities	T-cell leukemia	5.92e-15			ARID5B,ATP1B1,BCL2,BTG1,CD19,CD247,CD3D,CD3E,CD3G,CD4,CD5,CD52,CD7,EBF1,HSPA8,IL7R,JAK1,LCK,LEF1,PAX5,PPIA,PTPRC,REL,RPL10,RPL22,SOCS1,TCF3,TCF7,TUBB4B	29
Infectious Diseases,Organismal Injury and Abnormalities	Infection by RNA virus	6.03e-15		-1.233	ACTB,AHNAK,ARPC1B,ARPC3,ARPC5,ARRB2,ATP5PO,BCL11A,BCL2,BSG,CCL5,CD19,CD3D,CD3G,CD4,CD74,CD81,CD8A,CFL1,DDOST,DUSP1,EEF1A1,EIF1,EIF3I,EIF4B,ETS1,FAU,HNRNPDL,HSPA8,IL2RG,IL32,IL7R,IRF1,IRF8,ITGA4,JAK1,JUNB,KARS1,KLF6,LAPTM5,LGALS1,LYN,MAT2A,MX1,NRGN,PDE4B,PFN1,PLAC8,PLBD1,PNRC1,PPIA,PSIP1,PSMB8,PTPRC,RACK1,RPL10,RPL10A,RPL12,RPL18,RPL5,RSBN1L,SAT1,SF3B2,ST6GAL1,STAT1,SUMO2,SYK,TLE5,TMEM123,TRIM22,T…	71
Cancer,Hematological Disease,Immunological Disease,Organismal Injury and Abnormalities	Mature B-cell neoplasm	6.46e-15			ADAM9,ADAMTSL3,AHNAK,ANXA6,ATP1B1,BACH2,BCL11A,BCL2,BRD2,BTG1,CCL5,CD19,CD247,CD27,CD3D,CD3E,CD3G,CD40,CD5,CD52,CD74,CD79A,CD79B,CD8A,CFL1,CSK,DUSP1,EBF1,EEF1A1,ETS1,FCER2,FCMR,FYB1,GADD45A,GNAI2,GRK3,HVCN1,ID3,IKZF3,IL2RG,IL32,IL7R,IRF1,IRF8,ITGA4,JAK1,LAPTM5,LCK,LEF1,LTB,LYN,MCM5,PAX5,PIK3CG,PNRC1,PPIA,PSIP1,PSMB8,PTPRC,RACK1,REL,RPL19,RPS15,RPS2,RPS20,RPSA,SF3B2,SLAMF9,SMC6,SOCS1,SP140,SPN,SWA…	80
Cancer,Hematological Disease,Immunological Disease,Organismal Injury and Abnormalities	Large-cell diffuse lymphoma	6.84e-15			ADAMTSL3,BCL2,BRD2,BTG1,CD19,CD247,CD3D,CD3E,CD3G,CD40,CD5,CD79A,CD79B,EBF1,ETS1,FCER2,ID3,IKZF3,IL2RG,IRF1,IRF8,LTB,PAX5,PPIA,PTPRC,REL,SOCS1,TBC1D10C,TCF3,TUBB4B	30
Cancer,Organismal Injury and Abnormalities	Liquid tumor	6.99e-15		1.697	ACTB,ACTG1,ADAMTSL3,AHNAK,ARHGAP24,ARID5B,ARL6IP1,ATP1B1,ATP6AP1,BACH2,BCL2,BLNK,BTG1,CCL5,CD19,CD247,CD3D,CD3E,CD3G,CD4,CD40,CD5,CD52,CD7,CD74,CD79A,CD79B,CD99,CFL1,CORO1A,CSK,CTSW,DUSP1,EBF1,EEF1A1,EEF1D,EIF3D,EIF3I,ETS1,FCHSD2,FCMR,GADD45A,GDI2,HSPA8,HVCN1,IFI30,IKZF3,IL2RG,IL32,IL7R,IRF1,IRF8,ITGA4,JAK1,JUNB,KDM5A,KMT2E,LCK,LEF1,LGALS1,LYN,LYZ,MEF2C,MEIS1,MT-ATP6,MT-ATP8,MT-ND2,NT5C,PAX5,PDE4…	114
Cell Death and Survival,Organismal Injury and Abnormalities	Cell death of lymphatic system cells	7.08e-15		1.858	BCL11A,BCL2,BLNK,CCL5,CD247,CD27,CD3E,CD4,CD40,CD5,CD7,CD79B,CD99,CORO1A,ETS1,EZR,FCMR,FTH1,GADD45A,ID3,IL2RG,IL7R,LAPTM5,LAT,LCK,LGALS1,LGALS3,LTB,LYN,PIK3CG,PTPRC,REL,SH3BP5,SOCS1,SPN,STAT1,SWAP70,TSC22D3	38
Cell Death and Survival,Organismal Injury and Abnormalities	Apoptosis of leukocytes	7.24e-15		1.076	BCL11A,BCL2,BLNK,BTG1,CCL5,CD247,CD27,CD3E,CD4,CD40,CD5,CD79B,CORO1A,ETS1,EZR,FCMR,ID3,IL2RG,IL7R,IRF1,IRF8,LAPTM5,LCK,LGALS1,LGALS3,LTB,LYN,PAX5,PIK3AP1,PIK3CG,PTPRC,REL,SOCS1,SPN,ST6GAL1,STAT1,SWAP70,SYK,TSC22D3,ZBP1	40
Cellular Movement,Hematological System Development and Function,Immune Cell Trafficking	Cell movement of lymphocytes	7.6e-15	Increased	2.799	ACTB,ARRB2,BACH2,BCL2,BSG,CCL5,CD19,CD247,CD4,CD40,CD74,CD81,CD8A,CD99,CORO1A,EIF4B,ETS1,EZR,FYB1,GNAI2,IL7R,ITGA4,JAK1,KCNA3,LAT,LCK,LGALS1,LGALS3,LTB,PFN1,PIK3CG,PPIA,SELPLG,SKAP1,SLC9A3R1,SOCS1,SPN,STAT1,SWAP70,UCP2	40
Protein Synthesis	Production of protein	8.66e-15		-0.61	BACH2,BANK1,BCL2,BLNK,CD19,CD37,CD40,CD74,CD81,EBF1,FCER2,FCMR,FCRLA,GADD45A,GNAI2,ID3,IKZF3,IL2RG,IRF1,IRF8,LCK,LGALS3,LTB,LY86,LYN,PIK3AP1,PPIA,REL,SOCS1,SWAP70,TBC1D10C,UXS1	32
Cancer,Hematological Disease,Organismal Injury and Abnormalities	Mature lymphocytic neoplasm	9.42e-15			ADAM9,ADAMTSL3,AHNAK,ANXA6,ATP1B1,BACH2,BCL11A,BCL2,BRD2,BTG1,CCL5,CD19,CD247,CD27,CD3D,CD3E,CD3G,CD4,CD40,CD5,CD52,CD7,CD74,CD79A,CD79B,CD8A,CFL1,CSK,DUSP1,EBF1,EEF1A1,ETS1,FCER2,FCMR,FYB1,GADD45A,GNAI2,GRK3,HSPA8,HVCN1,ID3,IFI30,IKZF3,IL2RG,IL32,IL7R,IRF1,IRF8,ITGA4,JAK1,JUNB,JUND,KLF6,LAPTM5,LCK,LEF1,LTB,LYN,MCM5,MX1,PAK2,PAX5,PIK3CG,PNRC1,PPIA,PSIP1,PSMB8,PTPRC,PXDNL,RACK1,REL,RGCC,RPL19,RPS1…	93
Cancer,Hematological Disease,Organismal Injury and Abnormalities	Myelodysplastic syndrome or leukemia	9.89e-15		1.697	ACTB,ACTG1,ADAMTSL3,AHNAK,ARHGAP24,ARID5B,ARL6IP1,ATP1B1,ATP6AP1,BACH2,BCL2,BLNK,BTG1,CD19,CD247,CD3D,CD3E,CD3G,CD4,CD40,CD5,CD52,CD7,CD74,CD79A,CD79B,CD99,CFL1,CORO1A,CSK,CTSW,DUSP1,EBF1,EEF1A1,EEF1D,EIF3D,EIF3I,ETS1,FCHSD2,FCMR,GADD45A,GDI2,HSPA8,HVCN1,IKZF3,IL2RG,IL32,IL7R,IRF1,IRF8,ITGA4,JAK1,JUNB,KDM5A,KMT2E,LCK,LEF1,LGALS1,LYN,LYZ,MEF2C,MEIS1,MT-ATP6,MT-ATP8,MT-ND2,NT5C,PAX5,PDE4B,PIK3AP1,P…	112
Humoral Immune Response,Protein Synthesis	Production of antibody	1.04e-14		-0.409	BACH2,BANK1,BCL2,BLNK,CD19,CD37,CD40,CD74,CD81,EBF1,FCER2,FCMR,FCRLA,GADD45A,GNAI2,ID3,IKZF3,IL2RG,IRF1,IRF8,LCK,LGALS3,LTB,LY86,LYN,PIK3AP1,PPIA,REL,SWAP70,TBC1D10C,UXS1	31
Cell Death and Survival,Organismal Injury and Abnormalities	Apoptosis of blood cells	1.05e-14		1.027	BCL11A,BCL2,BLNK,BTG1,CCL5,CD247,CD27,CD3E,CD4,CD40,CD5,CD79B,CORO1A,ETS1,EZR,FCMR,ID3,IL2RG,IL7R,IRF1,IRF8,LAPTM5,LCK,LGALS1,LGALS3,LTB,LYN,PAX5,PFN1,PIK3AP1,PIK3CG,PPIA,PTPRC,REL,SOCS1,SPN,ST6GAL1,STAT1,SWAP70,SYK,TSC22D3,ZBP1	42
Humoral Immune Response,Protein Synthesis	Quantity of immunoglobulin	1.2e-14		-0.534	BACH2,BANK1,BLNK,CD19,CD37,CD40,CD74,CD81,EBF1,FCER2,FCMR,FCRLA,GADD45A,GNAI2,ID3,IKZF3,IL2RG,IRF1,IRF8,LCK,LGALS3,LTB,LY86,LYN,PIK3AP1,PPIA,REL,SWAP70,TBC1D10C,UXS1	30
Embryonic Development,Hematological System Development and Function,Lymphoid Tissue Structure and Development,Organ Development,Organismal Development,Tissue Development	Formation of thymus gland	1.22e-14		0.354	ADRM1,BCL2,CD3D,CD3E,CD3G,CD40,CD5,CD74,EEF1D,ETS1,ID3,IL2RG,IL7R,IRF1,LAT,LCK,PTPRC,RPL22,SIT1,SOCS1,SYK,TCF3,TCF7	23
Cell Death and Survival,Organismal Injury and Abnormalities	Apoptosis of tumor cell lines	1.32e-14	Increased	2.041	AHNAK,ARHGDIA,ARRB2,BACH2,BCAP31,BCL2,BLNK,BSG,CAVIN3,CD4,CD40,CD74,CD79B,CD99,DUSP1,EBF1,EEF1A1,EEF1B2,EIF3F,EIF3I,EIF4B,EMP3,ERP29,ETS1,EZR,FAU,FCER2,FCHSD2,FCMR,FTH1,GADD45A,HNRNPA1,HSPA8,ID3,IL32,IRF1,IRF8,ITGA4,JAK1,JUNB,JUND,KLF6,LAPTM5,LCK,LEF1,LGALS1,LGALS3,LYN,MAT2A,MEF2C,NME2,PAK2,PAX5,PDE4B,PPIA,PPP1R10,PSIP1,PTPRC,PUF60,RACK1,RBM3,REL,RPLP0,RPS19,RPS24,RPS27,RPS27L,RPS3,SAT1,SLC9A3R1,…	79
Connective Tissue Disorders,Inflammatory Disease,Inflammatory Response,Organismal Injury and Abnormalities,Skeletal and Muscular Disorders	Inflammation of joint	1.39e-14		-0.882	ADAM9,ARHGDIB,ATP1B1,BLNK,BRD2,CAVIN3,CCL5,CD247,CD27,CD3D,CD3E,CD4,CD40,CD74,CD79A,CD79B,CD81,CISH,CSK,DUSP1,EIF1,ETS1,FAU,FTH1,GNAI2,HNRNPA1,HSPA8,IL32,IL7R,IRF1,JAK1,LGALS1,LTB,LYN,LYZ,MCM5,PAX5,PDE4B,PIK3CG,PPIA,PSIP1,PSMB8,PTPRC,RCSD1,REL,RGCC,RPL11,RPL18A,RPL19,RPL32,RPS13,RPS18,RPS24,RPS3,RPSA,SLAMF9,SOCS1,STAT1,SYK,TCF7,TPI1,TUBB4B,UBB,VIM	64
Cellular Function and Maintenance,Hematological System Development and Function	Function of T lymphocytes	1.52e-14		0.243	AHNAK,ARHGDIA,ARHGDIB,BCL2,CCL5,CD247,CD27,CD3E,CD3G,CD4,CD74,CD81,CD8A,CD8B,DUSP1,FYB1,GNAI2,ID3,IRF8,LAT,LGALS1,PIK3CG,PPIA,PTPRC,PVRIG,REL,SPN,TCF7	28
Cellular Movement,Hematological System Development and Function,Immune Cell Trafficking	Lymphocyte migration	1.59e-14	Increased	3.083	ACTB,ARRB2,BACH2,BCL2,BSG,CCL5,CD19,CD247,CD4,CD40,CD74,CD81,CD8A,CD99,CORO1A,ETS1,EZR,FYB1,GNAI2,IL7R,ITGA4,JAK1,KCNA3,LAT,LCK,LGALS1,LGALS3,LTB,PFN1,PIK3CG,SELPLG,SKAP1,SLC9A3R1,SOCS1,SPN,STAT1,SWAP70	37
Hematological System Development and Function,Humoral Immune Response,Lymphoid Tissue Structure and Development,Tissue Morphology	Quantity of B lymphocytes	1.62e-14		0.668	ARHGDIA,ARHGDIB,ARID5B,BACH2,BANK1,BCL2,BLNK,CD19,CD27,CD40,CD74,CD79A,CD79B,CD81,EBF1,ETS1,FCMR,HVCN1,IKZF3,IL2RG,IL7R,IRF8,JAK1,KMT2E,LTB,LYN,PAX5,PIK3AP1,PTPRC,REL,SOCS1,SPN,ST6GAL1,STAT1,SYK,TCF3	36
Hematological System Development and Function,Lymphoid Tissue Structure and Development,Tissue Morphology	Morphology of lymphoid tissue	1.89e-14			ARHGDIA,ARHGDIB,ARID5B,BACH2,BANK1,BCL11A,BCL2,BLNK,BSG,CAMK4,CD19,CD247,CD37,CD3E,CD4,CD40,CD74,CD8A,ETS1,EZR,GADD45A,GNAI2,ID3,IKZF3,IL2RG,IL7R,IRF1,IRF8,JAK1,KMT2E,LAT,LCK,LTB,LYN,PIK3CG,PTPRC,REL,SOCS1,SPN,STAT1,SYK,TCF3,TSC22D3	43
Cancer,Hematological Disease,Immunological Disease,Organismal Injury and Abnormalities	High grade lymphocytic cancer	1.9e-14			ADAMTSL3,BCL2,BRD2,BTG1,CD19,CD247,CD27,CD3D,CD3E,CD3G,CD40,CD5,CD79A,CD79B,EBF1,ETS1,FCER2,GNAI2,ID3,IKZF3,IL2RG,IRF1,IRF8,JAK1,LCK,LTB,MCM5,PAX5,PPIA,PTPRC,REL,SOCS1,SPN,TBC1D10C,TCF3,TUBB4B	36
Cellular Movement	Cell movement of blood cells	2.02e-14	Increased	2.276	ACTB,ARRB2,BACH2,BCL2,BSG,CCL5,CD19,CD247,CD37,CD4,CD40,CD5,CD53,CD74,CD81,CD8A,CD99,CORO1A,CSK,DUSP1,EIF4B,ETS1,EZR,FCER2,FYB1,GNAI2,IL7R,ITGA4,JAK1,KARS1,KCNA3,KLF6,LAT,LCK,LGALS1,LGALS3,LTB,LYN,LYZ,NAAA,PDE4B,PFN1,PIK3CG,PPIA,PSMB8,PTPRC,RACK1,REL,RGCC,RPS19,SELPLG,SKAP1,SLAMF9,SLC9A3R1,SOCS1,SPN,STAT1,SWAP70,SYK,TMSB10/TMSB4X,UCP2,ZBP1	62
Immunological Disease,Organismal Injury and Abnormalities	Abnormality of thymus gland	2.04e-14		-1.41	ARHGDIA,ARHGDIB,BCL11A,BCL2,CD247,CD3E,CD4,CD8A,ETS1,ID3,IL2RG,IL7R,IRF1,JAK1,KMT2E,LAT,LCK,LTB,PIK3CG,SOCS1,STAT1,TCF3,TSC22D3	23
Cancer,Hematological Disease,Immunological Disease,Organismal Injury and Abnormalities	Follicular lymphoma	2.14e-14			BCL2,BTG1,CD19,CD247,CD3D,CD3E,CD3G,CD5,CD79A,CD79B,EEF1A1,FCER2,HVCN1,IL2RG,IRF8,PIK3CG,SOCS1,SPN,TUBB4B	19
Cancer,Hematological Disease,Immunological Disease,Organismal Injury and Abnormalities	Refractory acute leukemia	2.47e-14			BCL2,CD19,CD247,CD3D,CD3E,CD3G,CSK,EEF1A1,LCK,LYN,LYZ,PSIP1,PTPRC,RPL11,RPL6,RPS24,RPS25,RPS4X,TUBB4B	19
Cell Death and Survival,Organismal Injury and Abnormalities	Apoptosis of lymphoma cell lines	2.51e-14		1.467	ARHGDIA,BACH2,BCL2,BLNK,CD40,CD79B,DUSP1,EBF1,EZR,FCER2,HNRNPA1,IRF8,ITGA4,JAK1,LAPTM5,LGALS3,LYN,PDE4B,PTPRC,RPLP0,SOCS1,ST6GAL1,STAT1,SYK	24
Cellular Development,Cellular Growth and Proliferation,Embryonic Development,Hematological System Development and Function,Hematopoiesis,Humoral Immune Response,Lymphoid Tissue Structure and Development,Organ Development,Organismal Development,Tissue Development	Arrest in differentiation of B lymphocytes	2.68e-14			BLNK,CD74,CD79B,EBF1,IKZF3,IL2RG,IL7R,IRF8,JAK1,LYN,PAX5,SYK,TCF3	13
Cellular Movement,Hematological System Development and Function,Immune Cell Trafficking	Migration of mononuclear leukocytes	3.02e-14	Increased	3.401	ACTB,ARRB2,BACH2,BCL2,BSG,CCL5,CD19,CD247,CD4,CD40,CD74,CD81,CD8A,CD99,CORO1A,ETS1,EZR,FYB1,GNAI2,IL7R,ITGA4,JAK1,KCNA3,LAT,LCK,LGALS1,LGALS3,LTB,LYN,PFN1,PIK3CG,SELPLG,SKAP1,SLC9A3R1,SOCS1,SPN,STAT1,SWAP70	38
Cancer,Hematological Disease,Immunological Disease,Organismal Injury and Abnormalities	Diffuse large B-cell lymphoma	3.58e-14			ADAMTSL3,BCL2,BRD2,BTG1,CD19,CD247,CD3D,CD3E,CD3G,CD40,CD5,CD79A,CD79B,EBF1,ETS1,FCER2,ID3,IKZF3,IRF1,IRF8,LTB,PAX5,PPIA,PTPRC,REL,SOCS1,TBC1D10C,TCF3,TUBB4B	29
Cell Death and Survival	Cell death of hematopoietic cell lines	3.9e-14		1.81	ARID5B,BCL2,CCL5,CD19,CD27,CD3E,CD40,CD99,EIF4B,IKZF3,IL32,IRF8,ITGA4,LGALS1,LGALS3,LYN,NRGN,PAK2,PAX5,PTPRC,SOCS1,SPN,ST6GAL1,SYK,TSC22D3	25
Cell Death and Survival,Organismal Injury and Abnormalities	Apoptosis of mononuclear leukocytes	3.95e-14		1.427	BCL11A,BCL2,BLNK,CCL5,CD247,CD27,CD3E,CD4,CD40,CD5,CD79B,CORO1A,ETS1,EZR,FCMR,ID3,IL2RG,IL7R,IRF8,LAPTM5,LCK,LGALS1,LGALS3,LTB,LYN,PAX5,PIK3CG,PTPRC,REL,SOCS1,SPN,STAT1,SWAP70,TSC22D3	34
Cellular Movement,Immune Cell Trafficking	Leukocyte migration	4.48e-14	Increased	2.105	ACTB,ARRB2,BACH2,BCL2,BSG,CCL5,CD19,CD247,CD37,CD4,CD40,CD5,CD53,CD74,CD81,CD8A,CD99,CORO1A,CSK,DUSP1,EIF4B,ETS1,EZR,FCER2,FYB1,GNAI2,IL7R,ITGA4,JAK1,KARS1,KCNA3,KLF6,LAT,LCK,LGALS1,LGALS3,LTB,LYN,LYZ,NAAA,PDE4B,PFN1,PIK3CG,PPIA,PSMB8,PTPRC,RACK1,REL,RGCC,RPS19,SELPLG,SKAP1,SLAMF9,SLC9A3R1,SOCS1,SPN,STAT1,SWAP70,SYK,TMSB10/TMSB4X,UCP2	61
Cancer,Organismal Injury and Abnormalities	Malignant solid tumor	4.87e-14		0.295	ACTB,ACTG1,ADAM9,ADAMTSL3,ADRM1,AHNAK,ANXA6,ARHGAP24,ARHGDIA,ARHGDIB,ARID5B,ARL6IP1,ARPC1B,ARPC5,ARPC5L,ARRB2,ATP1B1,ATP5F1E,ATP5PB,ATP5PD,ATP5PO,ATP6AP1,AUP1,BACH2,BANK1,BBLN,BCAP31,BCAS4,BCL11A,BCL2,BEND5,BIN2,BLNK,BRD2,BSG,BST2,BTF3,BTG1,CALM1 (includes others),CAMK4,CAVIN3,CCDC25,CCDC32,CCDC50,CCL5,CCNI,CCT6A,CD19,CD247,CD27,CD37,CD3D,CD3E,CD3G,CD4,CD40,CD5,CD52,CD53,CD7,CD74,CD79A,CD79B,CD81…	305
Inflammatory Disease,Organismal Injury and Abnormalities	Chronic inflammatory disorder	4.94e-14			ADAM9,ARHGDIB,ATP1B1,BANK1,BCL2,BLNK,BRD2,BSG,CAMK4,CCL5,CD19,CD247,CD3D,CD4,CD40,CD52,CD53,CD74,CD79A,CD79B,COTL1,DUSP1,EIF1,ETS1,FAU,FTH1,GRIN3B,HNRNPA1,HSPA8,IKZF3,IL2RG,IL32,IL7R,ITGA4,JAK1,KCNA3,LAPTM5,LGALS1,LTB,LY86,LYZ,NAAA,PAX5,PDE4B,PIK3CG,PPIA,PSMB8,PTPRC,RCSD1,RGCC,RPL11,RPL18A,RPL19,RPL32,RPS13,RPS18,RPS24,RPS3,RPSA,SOCS1,STAT1,SYK,TEX9,TPI1,UBB,UXS1,VIM,ZBP1	68
Cancer,Organismal Injury and Abnormalities	Refractory malignant tumor	5.3e-14			BCL2,CD19,CD247,CD3D,CD3E,CD3G,CD52,CD79B,CSK,EEF1A1,IL2RG,JAK1,KLF6,LCK,LEF1,LYN,LYZ,PIK3CG,PPIA,PSIP1,PSMB8,PTPRC,RPL11,RPL6,RPS24,RPS25,RPS4X,TUBB4B	28
Cell Death and Survival	Cell survival	5.53e-14		-0.777	ADRM1,AHNAK,ARPC3,ARRB2,ATP5PD,BANF1,BCAP31,BCL2,BLNK,BRD2,CAMK4,CCL5,CCNI,CCT6A,CD19,CD247,CD27,CD3E,CD4,CD40,CD74,CD79A,CD81,CISH,DUSP1,EBF1,EEF1B2,EIF3F,EZR,FCMR,FTH1,GADD45A,HOPX,HSPA8,IKZF3,IL2RG,IL7R,IRF8,JAK1,JUND,KLF6,LAT,LCK,LEF1,LGALS3,LYN,LYZ,MAT2A,MEF2C,MX1,NAPRT,NOP53,PAK2,PFDN5,PIK3CG,PLAC8,POLR1D,PPIA,PSIP1,PSMB8,PTPRC,RACK1,REL,RPL24,RPL27,RPL35A,RPS11,RPS4X,RPSA,SAT1,SELPLG,SEPTI…	87
Gastrointestinal Disease,Organismal Injury and Abnormalities	Chronic bowel disorder	6.13e-14			ARHGDIB,BANK1,CD19,CD53,CD74,CD79A,CD79B,GNAI2,IKZF3,IL2RG,ITGA4,LAPTM5,LY86,LYZ,PSMB8,PTPRC,ZBP1	17
Cell Death and Survival	Cytolysis	7.54e-14		0.484	ARRB2,BCL2,CD19,CD247,CD3G,CD4,CD52,CD7,CD8A,EPB41,ETS1,IL2RG,IL7R,KMT2E,LCK,LGALS1,LGALS3,LYN,LYZ,PIK3CG,PPIA,PTPRC,REL,RPL9,SH3BGRL3,SPN,STAT1,TRMT112,VIM	29
Hematological System Development and Function,Immunological Disease,Lymphoid Tissue Structure and Development,Organ Morphology,Organismal Development,Organismal Injury and Abnormalities,Tissue Morphology	Abnormal morphology of thymus gland	8.53e-14			ARHGDIA,ARHGDIB,BCL11A,BCL2,CD247,CD3E,CD4,CD8A,ETS1,ID3,IL2RG,IL7R,IRF1,JAK1,KMT2E,LAT,LCK,PIK3CG,TCF3,TSC22D3	20
Immunological Disease,Organismal Injury and Abnormalities	Hypersensitive reaction	9.42e-14		1.182	ACTB,AHNAK,ATP1B1,BCL2,CCL5,CD4,CD40,CD74,CD81,CFL1,CISH,CORO1A,DUSP1,EEF1A1,EIF1,FCER2,GADD45A,GRIN3B,IFI30,IKZF3,IL2RG,JAK1,JUNB,LAPTM5,LAT,LGALS1,LTB,LYN,MX1,PDE4B,PIK3CG,PPIA,PTPRC,STAT1,SYK,TPI1,TPM3,TSC22D3	38
Cancer,Hematological Disease,Organismal Injury and Abnormalities	Bone marrow neoplasm	9.67e-14		1.709	ACTB,AHNAK,ARHGAP24,ARID5B,ARL6IP1,ATP1B1,ATP6AP1,BCL2,CCL5,CD19,CD247,CD3D,CD3E,CD3G,CD4,CD52,CD7,CD74,CD99,CORO1A,CSK,CTSW,EEF1A1,EEF1D,EIF3D,EIF3I,ETS1,GADD45A,GDI2,ID3,IFI30,IL2RG,IL32,IL7R,IRF1,IRF8,ITGA4,JAK1,JUNB,KDM5A,KMT2E,LCK,LEF1,LYN,LYZ,MEF2C,MEIS1,MT-ATP6,PDE4B,PIK3AP1,PPIA,PSIP1,PSMB8,PTPRC,PVRIG,RACK1,RALGPS2,RPL11,RPL28,RPL35,RPL37,RPL5,RPL6,RPL7,RPLP0,RPS11,RPS13,RPS14,RPS15A,RPS…	86
Cell Morphology,Hematological System Development and Function,Immunological Disease,Lymphoid Tissue Structure and Development,Organismal Injury and Abnormalities	Abnormal morphology of T lymphocytes	1.07e-13			BCL11A,BCL2,CD247,CD3E,CD4,CD40,CD5,CD8A,CD8B,ETS1,ID3,IL2RG,IL7R,IRF1,LAT,LCK,LGALS3,PTPRC,SOCS1	19
Hematological System Development and Function,Hematopoiesis,Humoral Immune Response,Lymphoid Tissue Structure and Development,Tissue Morphology	Quantity of pre-B lymphocytes	1.21e-13		1	ARHGDIA,ARHGDIB,ARID5B,BCL2,BLNK,CD40,CD79A,CD79B,EBF1,ETS1,IKZF3,IL2RG,IL7R,IRF8,KMT2E,LYN,PIK3AP1,ST6GAL1,SYK,TCF3	20
Hematological System Development and Function,Hematopoiesis,Lymphoid Tissue Structure and Development,Organ Morphology,Tissue Morphology	Quantity of double-negative T lymphocyte	1.27e-13		-0.442	BCL11A,BCL2,CD247,CD3E,CD4,CD79A,CD79B,ETS1,IL2RG,IL7R,JAK1,KMT2E,LAT,LCK,PTPRC,TCF3	16
Cell-mediated Immune Response,Cellular Movement,Hematological System Development and Function,Immune Cell Trafficking	T cell migration	1.61e-13	Increased	2.991	ACTB,ARRB2,BACH2,BCL2,BSG,CCL5,CD19,CD247,CD4,CD40,CD74,CD81,CORO1A,EZR,FYB1,GNAI2,ITGA4,JAK1,KCNA3,LAT,LCK,LGALS1,LGALS3,LTB,PFN1,PIK3CG,SELPLG,SLC9A3R1,SOCS1,SPN,STAT1	31
Cancer,Hematological Disease,Immunological Disease,Organismal Injury and Abnormalities	Aggressive mature B-cell lymphoma	1.68e-13			ADAMTSL3,BCL2,BRD2,BTG1,CD19,CD247,CD27,CD3D,CD3E,CD3G,CD40,CD5,CD79A,CD79B,EBF1,ETS1,FCER2,GNAI2,ID3,IKZF3,IL2RG,IRF1,IRF8,LTB,MCM5,PAX5,PPIA,PTPRC,REL,SOCS1,SPN,TBC1D10C,TCF3,TUBB4B	34
Cancer,Hematological Disease,Immunological Disease,Organismal Injury and Abnormalities	Tumorigenesis of lymphocytes	1.94e-13		1.414	ADAM9,ADAMTSL3,AHNAK,ANXA6,ARID5B,ATP1B1,BACH2,BCL11A,BCL2,BLNK,BRD2,BST2,BTG1,CCL5,CD19,CD247,CD27,CD3D,CD3E,CD3G,CD4,CD40,CD5,CD52,CD7,CD74,CD79A,CD79B,CD8A,CFL1,CSK,DUSP1,EBF1,EEF1A1,ETS1,FCER2,FCHSD2,FCMR,FYB1,GADD45A,GNAI2,GRK3,HSPA8,HVCN1,ID3,IFI30,IKZF3,IL2RG,IL32,IL7R,IRF1,IRF8,ITGA4,JAK1,JUNB,JUND,KLF6,LAPTM5,LCK,LEF1,LGALS1,LTB,LYN,MCM5,MEIS1,MT-ATP8,MT-ND2,MX1,PAK2,PAX5,PDE4B,PIK3CG,PL…	109
Cancer,Hematological Disease,Organismal Injury and Abnormalities	Hematologic cancer of cells	1.96e-13		1.244	ACTG1,ADAM9,ADAMTSL3,AHNAK,ANXA6,ARID5B,ATP1B1,BACH2,BCL2,BLNK,BRD2,BST2,BTG1,CCL5,CD19,CD247,CD27,CD3D,CD3E,CD3G,CD4,CD40,CD5,CD52,CD7,CD74,CD79A,CD79B,CD8A,CFL1,CSK,DUSP1,EBF1,EEF1A1,ETS1,FCER2,FCHSD2,FCMR,FYB1,GADD45A,GNAI2,GRK3,HSPA8,HVCN1,ID3,IFI30,IKZF3,IL2RG,IL32,IL7R,IRF1,IRF8,ITGA4,JAK1,JUNB,JUND,KLF6,LAPTM5,LCK,LEF1,LGALS1,LTB,LYN,MCM5,MEIS1,MT-ATP8,MT-ND2,MX1,PAK2,PAX5,PDE4B,PIK3CG,PLA…	107
Cell Morphology,Hematopoiesis	Morphology of hematopoietic progenitor cells	2.02e-13			BCL11A,BLNK,CD247,CD3E,CD4,CD79A,CD79B,CD8A,EPB41,FYB1,ID3,IL2RG,IRF8,KDM5A,KMT2E,LCK,LYN,PTPRC,STAT1,SYK,TCF3	21
Embryonic Development,Hematological System Development and Function,Lymphoid Tissue Structure and Development,Organ Development,Organismal Development,Tissue Development	Formation of lymphoid organ	2.4e-13		1.01	ADRM1,BANK1,BCL2,CD37,CD3D,CD3E,CD3G,CD40,CD5,CD74,EEF1D,ETS1,ID3,IKZF3,IL2RG,IL7R,IRF1,LAT,LCK,LTB,PTPRC,RPL22,SIT1,SOCS1,STAT1,SYK,TCF3,TCF7	28
Infectious Diseases,Organismal Injury and Abnormalities	COVID-19	2.79e-13			ACTB,AHNAK,ARRB2,BCL11A,CCL5,CD3D,CD3G,CD74,CFL1,DUSP1,EEF1A1,EIF1,EIF4B,ETS1,HSPA8,IL32,JAK1,JUNB,KLF6,LGALS1,LYN,MX1,NRGN,PDE4B,PFN1,PLAC8,PLBD1,PPIA,PSMB8,RACK1,RPL10,RSBN1L,SAT1,STAT1,SYK,TMEM123,TRIM22,TUBB4B	38
Cancer,Hematological Disease,Immunological Disease,Organismal Injury and Abnormalities	Neoplasia of leukocytes	2.85e-13		1.129	ACTG1,ADAM9,ADAMTSL3,AHNAK,ANXA6,ARID5B,ATP1B1,BACH2,BCL11A,BCL2,BLNK,BRD2,BST2,BTG1,CCL5,CD19,CD247,CD27,CD3D,CD3E,CD3G,CD4,CD40,CD5,CD52,CD7,CD74,CD79A,CD79B,CD8A,CFL1,CSK,DUSP1,EBF1,EEF1A1,ETS1,FCER2,FCHSD2,FCMR,FYB1,GADD45A,GNAI2,GRK3,HSPA8,HVCN1,ID3,IFI30,IKZF3,IL2RG,IL32,IL7R,IRF1,IRF8,ITGA4,JAK1,JUNB,JUND,KLF6,LAPTM5,LCK,LEF1,LGALS1,LTB,LYN,MCM5,MEIS1,MT-ATP8,MT-ND2,MX1,PAK2,PAX5,PDE4B,PIK…	112
Tissue Morphology	Quantity of cells	2.91e-13		1.508	ADAM9,ARHGDIA,ARHGDIB,ARID5B,ARRB2,BACH2,BANK1,BCL11A,BCL2,BLNK,BSG,CAMK4,CCL5,CD19,CD247,CD27,CD3D,CD3E,CD3G,CD4,CD40,CD5,CD7,CD74,CD79A,CD79B,CD81,CD8A,CD8B,CISH,CORO1A,CRLF3,CSK,DUSP1,EBF1,EEF1D,EIF4B,ETS1,FCER2,FCMR,FTH1,FYB1,GADD45A,GNAI2,HVCN1,ID3,IKZF3,IL2RG,IL32,IL7R,IRF1,IRF8,ITGA4,JAK1,JUNB,KDM5A,KLF6,KMT2E,LAT,LCK,LEF1,LGALS1,LGALS3,LTB,LYN,MEF2C,NACA,PAK2,PAX5,PDE4B,PFN1,PIK3AP1,PIK3C…	95
Cellular Movement,Hematological System Development and Function,Immune Cell Trafficking	Cell movement of leukocytes	2.91e-13		1.94	ACTB,ARRB2,BACH2,BCL2,BSG,CCL5,CD19,CD247,CD37,CD4,CD40,CD5,CD53,CD74,CD81,CD8A,CD99,CORO1A,CSK,DUSP1,EIF4B,ETS1,EZR,FYB1,GNAI2,IL7R,ITGA4,JAK1,KCNA3,KLF6,LAT,LCK,LGALS1,LGALS3,LTB,LYN,NAAA,PDE4B,PFN1,PIK3CG,PPIA,PSMB8,REL,RGCC,RPS19,SELPLG,SKAP1,SLAMF9,SLC9A3R1,SOCS1,SPN,STAT1,SWAP70,SYK,TMSB10/TMSB4X,UCP2	56
Hematological System Development and Function,Lymphoid Tissue Structure and Development,Organ Morphology,Organismal Development,Tissue Morphology	Morphology of thymus gland	3.1e-13			ARHGDIA,ARHGDIB,BCL11A,BCL2,CAMK4,CD247,CD3E,CD4,CD8A,ETS1,GADD45A,ID3,IL2RG,IL7R,IRF1,JAK1,KMT2E,LAT,LCK,PIK3CG,SOCS1,TCF3,TSC22D3	23
Immunological Disease,Inflammatory Disease,Organismal Injury and Abnormalities	Systemic lupus erythematosus	3.48e-13		-1.533	ADAM9,ARID5B,BACH2,BANK1,BCAS4,BCL2,BSG,BST2,CCL5,CD19,CD247,CD4,CD40,CSK,CTSW,ETS1,IKZF3,IL2RG,IL32,IRF8,JAK1,JUNB,LCK,LTB,LYN,MT-ATP6,MT-ATP8,MT-ND2,MX1,PTPRC,SOCS1,ST6GAL1,STAT1,TBC1D10C,TCF7,TRIM22,VPREB3,ZBP1	38
Cellular Development,Cellular Growth and Proliferation	Proliferation of progenitor cells	3.54e-13		0.439	BCL11A,BCL2,BLNK,BTG1,CD3E,CD40,CD79A,CFL1,EBF1,FTH1,FYB1,IL2RG,IL32,IL7R,IRF8,JUNB,LCK,LEF1,LGALS3,LTB,LYN,MEF2C,MEIS1,PIK3AP1,PIK3CG,PTPRC,REL,RPS19,SOCS1,STAT1,SYK,TCF3,TLE5	33
Cell Death and Survival,Organismal Injury and Abnormalities	Apoptosis of lymphocytes	3.54e-13		1.343	BCL11A,BCL2,BLNK,CCL5,CD247,CD27,CD3E,CD4,CD40,CD5,CD79B,CORO1A,ETS1,EZR,FCMR,ID3,IL2RG,IL7R,LAPTM5,LCK,LGALS1,LGALS3,LTB,LYN,PIK3CG,PTPRC,REL,SOCS1,SPN,STAT1,SWAP70,TSC22D3	32
Hematological System Development and Function,Lymphoid Tissue Structure and Development,Organ Morphology,Tissue Morphology	Morphology of lymphoid organ	3.69e-13			ARHGDIA,ARHGDIB,ARID5B,BANK1,BCL11A,BCL2,BLNK,BSG,CAMK4,CD19,CD247,CD3E,CD4,CD40,CD74,CD8A,ETS1,EZR,GADD45A,GNAI2,ID3,IKZF3,IL2RG,IL7R,IRF1,IRF8,JAK1,KMT2E,LAT,LCK,LTB,LYN,PIK3CG,PTPRC,REL,SOCS1,SPN,TCF3,TSC22D3	39
Dermatological Diseases and Conditions,Inflammatory Disease,Inflammatory Response,Organismal Injury and Abnormalities	Dermatitis	3.85e-13		-0.23	AHNAK,ARHGDIA,BCAS4,BCL2,CCL5,CD4,CD5,CD7,CD74,CFL1,CSK,CTSW,DUSP1,EEF1A1,EIF1,FCER2,GADD45A,IFI30,IL2RG,JAK1,JUNB,LGALS1,LTB,LYN,MX1,NRGN,PDE4B,PIK3CG,PPIA,PTPRC,REL,SELPLG,SOCS1,STAT1,SYK,TPI1,TPM3,TUBB4B,ZBP1	39
Hematological Disease,Immunological Disease,Organismal Injury and Abnormalities	Lymphoproliferative disorder	4.73e-13		0.995	ACTG1,ADAM9,ADAMTSL3,AHNAK,ANXA6,ARID5B,ATP1B1,BACH2,BCL11A,BCL2,BLNK,BRD2,BST2,BTG1,CCL5,CD19,CD247,CD27,CD3D,CD3E,CD3G,CD4,CD40,CD5,CD52,CD7,CD74,CD79A,CD79B,CD8A,CFL1,CSK,DUSP1,EBF1,EEF1A1,ETS1,FCER2,FCHSD2,FCMR,FYB1,GADD45A,GNAI2,GRK3,HSPA8,HVCN1,ID3,IFI30,IKZF3,IL2RG,IL32,IL7R,IRF1,IRF8,ITGA4,JAK1,JUNB,JUND,KLF6,LAPTM5,LAT,LCK,LEF1,LGALS1,LTB,LYN,MCM5,MEIS1,MT-ATP8,MT-ND2,MX1,PAK2,PAX5,PDE4B…	117
Cell Death and Survival	Apoptosis of hematopoietic cell lines	4.87e-13		1.266	ARID5B,BCL2,CCL5,CD19,CD27,CD3E,CD40,EIF4B,IKZF3,IL32,IRF8,ITGA4,LGALS3,LYN,NRGN,PAK2,PAX5,PTPRC,SOCS1,SPN,SYK,TSC22D3	22
Cancer,Hematological Disease,Organismal Injury and Abnormalities	Myeloid neoplasm	5e-13		1.165	ACTB,AHNAK,ARHGAP24,ARID5B,ARL6IP1,ATP1B1,ATP6AP1,BCL2,CCL5,CD19,CD247,CD3D,CD3E,CD3G,CD4,CD52,CD7,CD74,CD99,CORO1A,CSK,CTSW,EEF1A1,EEF1D,EIF3D,EIF3I,ETS1,GADD45A,GDI2,IFI30,IKZF3,IL2RG,IL32,IL7R,IRF1,IRF8,JAK1,JUNB,KDM5A,KMT2E,LCK,LEF1,LYN,LYZ,MEF2C,MEIS1,MT-ATP6,PDE4B,PIK3AP1,PPIA,PSIP1,PSMB8,PTPRC,PVRIG,RACK1,RALGPS2,RPL11,RPL28,RPL35,RPL37,RPL5,RPL6,RPL7,RPLP0,RPS11,RPS13,RPS14,RPS15A,RPS18,R…	85
Inflammatory Response,Organismal Injury and Abnormalities	Inflammation of body cavity	5.13e-13		-0.361	ACTB,AHNAK,ARHGDIA,ARHGDIB,ARRB2,ATP1B1,BACH2,BANK1,BCL2,BSG,CAMK4,CCL5,CD19,CD4,CD40,CD53,CD74,CD79A,CD79B,CD81,CD8A,CISH,CORO1A,COTL1,CSK,DUSP1,EIF4B,ETS1,GADD45A,GNAI2,GRIN3B,ID3,IKZF3,IL2RG,IL32,IL7R,IRF1,ITGA4,JAK1,JUNB,LAPTM5,LAT,LEF1,LGALS1,LGALS3,LTB,LY86,LYN,LYZ,NAAA,PAX5,PDE4B,PIK3CG,PPIA,PSMB8,PTPRC,RACK1,REL,SAT1,SOCS1,STAT1,SYK,TPI1,TUBB4B,ZBP1	65
Lymphoid Tissue Structure and Development,Tissue Morphology	Quantity of lymph follicle	5.33e-13		0.027	ARHGDIA,ARHGDIB,BANK1,BCL2,BLNK,CD19,CD37,CD40,CD74,FCMR,GNAI2,HVCN1,IKZF3,IL2RG,IL7R,IRF8,LTB,LYN,PIK3AP1,REL,ST6GAL1,STAT1	22
Infectious Diseases,Organismal Injury and Abnormalities	Replication of virus	6.03e-13		-1.688	ANXA6,ARHGDIB,ATP1B1,ATP6AP1,BANF1,BCL2,BST2,BTF3,CCL5,CD4,CD40,CD81,CTSW,DUSP1,EEF1A1,EIF4B,FAU,HNRNPA1,IL32,IRF1,JAK1,LCK,MX1,PAK2,PPIA,PSIP1,PTPRC,RPL35,RPS10,RPS14,RPS27A,RPS5,RPSA,SELPLG,SLC9A3R1,SNX6,SOCS1,STAT1,SUMO2,TCF3,UBA52,VIM,ZBP1	43
Cell-To-Cell Signaling and Interaction	Selection of lymphocytes	6.15e-13		-0.73	CD19,CD3D,CD3E,CD4,CD40,CD74,ID3,LCK,LGALS1,LYN,PTPRC,SIT1,SPN,SYK	14
Humoral Immune Response,Protein Synthesis	Quantity of IgG	7.54e-13		-0.795	BACH2,BANK1,BLNK,CD19,CD37,CD40,CD81,FCER2,FCMR,FCRLA,GADD45A,GNAI2,IKZF3,IL2RG,LCK,LGALS3,LTB,LY86,LYN,PIK3AP1,PPIA,REL,TBC1D10C,UXS1	24
Cell Death and Survival,Organismal Injury and Abnormalities	Apoptosis of lymphatic system cells	7.64e-13		1.366	BCL11A,BCL2,BLNK,CCL5,CD247,CD27,CD3E,CD4,CD40,CD5,CD79B,CORO1A,ETS1,EZR,FCMR,GADD45A,ID3,IL2RG,IL7R,LAPTM5,LCK,LGALS1,LGALS3,LTB,LYN,PIK3CG,PTPRC,REL,SOCS1,SPN,STAT1,SWAP70,TSC22D3	33
Cell Death and Survival	Cell viability	7.97e-13		-0.609	ADRM1,AHNAK,ARPC3,ATP5PD,BCAP31,BCL2,BLNK,BRD2,CAMK4,CCL5,CCNI,CCT6A,CD19,CD247,CD27,CD3E,CD4,CD40,CD74,CD79A,CD81,CISH,DUSP1,EBF1,EEF1B2,EIF3F,EZR,FCMR,FTH1,GADD45A,HOPX,HSPA8,IKZF3,IL2RG,IL7R,IRF8,JAK1,KLF6,LAT,LCK,LEF1,LGALS3,LYN,LYZ,MAT2A,MEF2C,MX1,NAPRT,NOP53,PAK2,PFDN5,PIK3CG,PLAC8,POLR1D,PPIA,PSIP1,PSMB8,PTPRC,RACK1,REL,RPL24,RPL27,RPL35A,RPS11,RPS4X,RPSA,SAT1,SELPLG,SEPTIN9,SLAMF9,SMC6,SN…	82
Cell-To-Cell Signaling and Interaction,Hematological System Development and Function,Immune Cell Trafficking	Adhesion of immune cells	9.2e-13		1.694	ADAM9,ARRB2,CCL5,CD37,CD4,CD40,CD74,CD81,CD99,CORO1A,CSK,EZR,FYB1,GNAI2,IL7R,ITGA4,JAK1,LCK,LGALS1,LGALS3,LYN,PAK2,PIK3CG,PTPRC,REL,SELPLG,SKAP1,SPN,STAT1,SWAP70,SYK,VIM	32
Cancer,Hematological Disease,Immunological Disease,Organismal Injury and Abnormalities	Lymphocytic cancer	9.49e-13		1.244	ACTG1,ADAM9,ADAMTSL3,AHNAK,ANXA6,ARID5B,ATP1B1,BACH2,BCL11A,BCL2,BLNK,BRD2,BST2,BTG1,CCL5,CD19,CD247,CD27,CD3D,CD3E,CD3G,CD4,CD40,CD5,CD52,CD7,CD74,CD79A,CD79B,CD8A,CFL1,CSK,DUSP1,EBF1,EEF1A1,ETS1,FCER2,FCHSD2,FCMR,FYB1,GADD45A,GNAI2,GRK3,HSPA8,HVCN1,ID3,IFI30,IKZF3,IL2RG,IL32,IL7R,IRF1,IRF8,ITGA4,JAK1,JUNB,JUND,KLF6,LAPTM5,LCK,LEF1,LGALS1,LTB,LYN,MCM5,MEIS1,MT-ATP8,MT-ND2,MX1,PAK2,PAX5,PDE4B,PIK…	116
Cancer,Hematological Disease,Organismal Injury and Abnormalities	Malignant lymphocytic neoplasm	9.49e-13		1.244	ACTG1,ADAM9,ADAMTSL3,AHNAK,ANXA6,ARID5B,ATP1B1,BACH2,BCL11A,BCL2,BLNK,BRD2,BST2,BTG1,CCL5,CD19,CD247,CD27,CD3D,CD3E,CD3G,CD4,CD40,CD5,CD52,CD7,CD74,CD79A,CD79B,CD8A,CFL1,CSK,DUSP1,EBF1,EEF1A1,ETS1,FCER2,FCHSD2,FCMR,FYB1,GADD45A,GNAI2,GRK3,HSPA8,HVCN1,ID3,IFI30,IKZF3,IL2RG,IL32,IL7R,IRF1,IRF8,ITGA4,JAK1,JUNB,JUND,KLF6,LAPTM5,LCK,LEF1,LGALS1,LTB,LYN,MCM5,MEIS1,MT-ATP8,MT-ND2,MX1,PAK2,PAX5,PDE4B,PIK…	116
Cancer,Hematological Disease,Immunological Disease,Organismal Injury and Abnormalities	B cell cancer	9.53e-13		1.287	ADAM9,ADAMTSL3,AHNAK,ANXA6,ARID5B,ATP1B1,BACH2,BCL11A,BCL2,BLNK,BRD2,BTG1,CCL5,CD19,CD247,CD27,CD3D,CD3E,CD3G,CD40,CD5,CD52,CD74,CD79A,CD79B,CD8A,CSK,DUSP1,EBF1,EEF1A1,ETS1,FCER2,FCHSD2,FCMR,FYB1,GADD45A,GNAI2,GRK3,HVCN1,ID3,IKZF3,IL2RG,IL32,IL7R,IRF1,IRF8,ITGA4,JAK1,LAPTM5,LCK,LEF1,LGALS1,LTB,LYN,MCM5,MEIS1,MT-ATP8,MT-ND2,PAX5,PDE4B,PIK3CG,PNRC1,PPIA,PSIP1,PSMB8,PTPRC,RACK1,REL,RPL19,RPL22,RPS15…	88
Cell Death and Survival,Organismal Injury and Abnormalities	Cell death of T lymphocytes	9.95e-13		1.876	BCL2,CCL5,CD247,CD27,CD3E,CD4,CD40,CD5,CD7,CD99,CORO1A,ETS1,EZR,FCMR,FTH1,ID3,IL2RG,IL7R,LAT,LCK,LGALS1,LGALS3,LTB,PIK3CG,PTPRC,REL,SOCS1,SPN,STAT1,TSC22D3	30
Cellular Development,Cellular Growth and Proliferation,Embryonic Development,Hematological System Development and Function,Hematopoiesis,Humoral Immune Response,Lymphoid Tissue Structure and Development,Organ Development,Organismal Development,Tissue Development	Development of B lymphocytes	1.06e-12		-1.353	BCL2,BLNK,CD19,CD40,CD79A,CD79B,EBF1,ETS1,ID3,IL2RG,IL7R,ITGA4,LTB,LYN,MEF2C,PAX5,PTPRC,REL,SYK,TCF3	20
Cancer,Hematological Disease,Immunological Disease,Organismal Injury and Abnormalities	Diffuse B-cell lymphoma	1.19e-12			ADAM9,ADAMTSL3,AHNAK,BCL2,BRD2,BTG1,CD19,CD247,CD27,CD3D,CD3E,CD3G,CD40,CD5,CD79A,CD79B,EBF1,ETS1,FCER2,GRK3,ID3,IKZF3,IRF1,IRF8,JAK1,LCK,LTB,PAX5,PIK3CG,PPIA,PTPRC,RACK1,REL,RPL19,RPS15,RPS2,RPS20,RPSA,SMC6,SOCS1,SP140,SPN,TBC1D10C,TCF3,TMEM131,TUBB4B	46
Gastrointestinal Disease,Inflammatory Disease,Inflammatory Response,Organismal Injury and Abnormalities	Chronic colitis	1.21e-12			ARHGDIB,BANK1,CD19,CD53,CD74,CD79A,CD79B,IKZF3,IL2RG,LAPTM5,LY86,LYZ,PSMB8,PTPRC,ZBP1	15
Cancer,Organismal Injury and Abnormalities	Lymphatic system tumor	1.33e-12		1.419	ACTB,ACTG1,ADAM9,ADAMTSL3,AHNAK,ANXA6,ARID5B,ATP1B1,BACH2,BCL11A,BCL2,BLNK,BRD2,BST2,BTG1,CCL5,CD19,CD247,CD27,CD3D,CD3E,CD3G,CD4,CD40,CD5,CD52,CD7,CD74,CD79A,CD79B,CD8A,CFL1,CSK,DUSP1,EBF1,EEF1A1,ETS1,FCER2,FCHSD2,FCMR,FYB1,GADD45A,GNAI2,GRK3,HSPA8,HVCN1,ID3,IFI30,IKZF3,IL2RG,IL32,IL7R,IRF1,IRF8,ITGA4,JAK1,JUNB,JUND,KLF6,LAPTM5,LCK,LEF1,LGALS1,LTB,LYN,MCM5,MEIS1,MT-ATP8,MT-ND2,MX1,PAK2,PAX5,PDE4…	117
Hematological System Development and Function,Immunological Disease,Lymphoid Tissue Structure and Development,Organ Morphology,Organismal Injury and Abnormalities,Tissue Morphology	Abnormal morphology of lymphoid organ	1.41e-12			ARHGDIA,ARHGDIB,ARID5B,BANK1,BCL11A,BCL2,BLNK,CD19,CD247,CD3E,CD4,CD40,CD74,CD8A,ETS1,EZR,ID3,IKZF3,IL2RG,IL7R,IRF1,IRF8,JAK1,KMT2E,LAT,LCK,LTB,LYN,PIK3CG,PTPRC,REL,SOCS1,TCF3,TSC22D3	34
Infectious Diseases,Organismal Injury and Abnormalities	Replication of RNA virus	1.48e-12	Decreased	-2.175	ANXA6,ARHGDIB,ATP1B1,ATP6AP1,BANF1,BCL2,BST2,BTF3,CCL5,CD4,CD40,CD81,CTSW,EEF1A1,EIF4B,FAU,HNRNPA1,IL32,IRF1,JAK1,LCK,MX1,PAK2,PPIA,PSIP1,PTPRC,RPL35,RPS10,RPS14,RPS27A,RPS5,RPSA,SELPLG,SLC9A3R1,SNX6,SOCS1,STAT1,SUMO2,TCF3,UBA52	40
Cancer,Hematological Disease,Organismal Injury and Abnormalities	Bone marrow cancer	1.61e-12		1.452	ACTB,AHNAK,ARHGAP24,ARID5B,ARL6IP1,ATP1B1,ATP6AP1,BCL2,CD19,CD247,CD3D,CD3E,CD3G,CD4,CD52,CD7,CD74,CD99,CORO1A,CSK,CTSW,EEF1A1,EEF1D,EIF3D,EIF3I,ETS1,GADD45A,GDI2,IL2RG,IL32,IL7R,IRF1,IRF8,ITGA4,JAK1,JUNB,KDM5A,KMT2E,LCK,LEF1,LYN,LYZ,MEF2C,MEIS1,MT-ATP6,PIK3AP1,PPIA,PSIP1,PSMB8,PTPRC,PVRIG,RACK1,RALGPS2,RPL11,RPL28,RPL35,RPL37,RPL5,RPL6,RPL7,RPLP0,RPS11,RPS13,RPS14,RPS15A,RPS18,RPS19,RPS20,RPS23,…	81
Cell-To-Cell Signaling and Interaction,Hematological System Development and Function	Binding of leukocytes	1.68e-12		1.874	ADAM9,ARRB2,CCL5,CD37,CD3E,CD4,CD40,CD74,CD81,CD99,CORO1A,CSK,EZR,FYB1,GNAI2,IL7R,ITGA4,JAK1,LCK,LGALS1,LGALS3,LYN,PAK2,PIK3CG,PTPRC,REL,SELPLG,SKAP1,SPN,STAT1,SWAP70,SYK,VIM	33
Cellular Movement	Cell movement	1.8e-12		1.37	ACTB,ACTG1,ADAM9,AHNAK,ARHGAP24,ARHGDIA,ARHGDIB,ARID5B,ARPC1B,ARPC3,ARRB2,BACH2,BCL2,BIN2,BLNK,BSG,BST2,CAMK4,CCL5,CD19,CD247,CD37,CD4,CD40,CD5,CD53,CD74,CD81,CD8A,CD99,CFL1,CLIC1,CORO1A,CSK,DUSP1,EBF1,EIF3F,EIF3I,EIF4B,ETS1,EZR,FCER2,FCHSD2,FTH1,FYB1,GADD45A,GNAI2,HSBP1,HSPA8,HVCN1,ID3,IL32,IL7R,IRF8,ITGA4,JAK1,JUNB,JUND,KARS1,KCNA3,KDM5A,KLF6,LAT,LCK,LEF1,LGALS1,LGALS3,LTB,LYN,LYZ,MEF2C,MX1,NAA…	110
Cancer,Organismal Injury and Abnormalities	Extracranial solid tumor	1.95e-12		0.061	ACTB,ACTG1,ADAM9,ADAMTSL3,ADRM1,AHNAK,ANXA6,ARHGAP24,ARHGDIA,ARHGDIB,ARID5B,ARL6IP1,ARPC1B,ARPC5,ARPC5L,ARRB2,ATP1B1,ATP5F1E,ATP5PB,ATP5PD,ATP5PO,ATP6AP1,AUP1,BACH2,BANK1,BBLN,BCAP31,BCAS4,BCL11A,BCL2,BEND5,BIN2,BLNK,BRD2,BSG,BST2,BTF3,BTG1,CALM1 (includes others),CAMK4,CAVIN3,CCDC25,CCDC32,CCDC50,CCL5,CCNI,CCT6A,CD19,CD247,CD27,CD37,CD3D,CD3E,CD3G,CD4,CD40,CD5,CD52,CD53,CD7,CD74,CD79A,CD79B,CD81…	302
Cell Cycle	Cell cycle progression	2.08e-12		-0.066	ACTB,AHNAK,ARPC1B,ARPC5,ARRB2,BANF1,BCL2,BLNK,BRD2,BTG1,CAMK4,CCNI,CD19,CD3E,CD4,CD40,CSK,DUSP1,ETS1,EZR,GADD45A,HSPA8,ID3,IKZF3,IL2RG,IL7R,IRF1,JUNB,KDM5A,KLF6,KMT2E,LCK,LEF1,LGALS3,LYN,NOP53,PAK2,PAX5,PIK3CG,PLAC8,PPP1R10,PTPRC,RACK1,RBM3,REL,RGCC,RNF167,RPL11,RPL24,RPS15A,RPS24,RPS3,RPS9,SEPTIN9,SLC9A3R1,SNX6,SOCS1,SPN,STAT1,SUGT1,SYK,TCF3	62
Inflammatory Response	Immune response of cells	2.18e-12		0.036	ARPC3,BCL2,BRD2,CD19,CD247,CD27,CD4,CD40,CD74,CD79A,CORO1A,CSK,ETS1,FCMR,GNAI2,HSPA8,IL2RG,IL7R,IRF1,IRF8,ITGA4,JAK1,JUNB,LAT,LCK,LGALS1,LGALS3,LYN,NAPRT,PFN1,PIK3CG,PSMB8,PTPRC,RACK1,REL,RGCC,SELPLG,SOCS1,STAT1,SWAP70,SYK,UCP2,UXS1,VIM	44
Cancer,Organismal Injury and Abnormalities	Non-hematological solid tumor	2.32e-12		-0.84	ACTB,ACTG1,ADAM9,ADAMTSL3,ADRM1,AHNAK,ANXA6,ARHGAP24,ARHGDIA,ARHGDIB,ARID5B,ARL6IP1,ARPC1B,ARPC5,ARPC5L,ARRB2,ATP1B1,ATP5F1E,ATP5PB,ATP5PD,ATP5PO,ATP6AP1,AUP1,BACH2,BANK1,BBLN,BCAP31,BCAS4,BCL11A,BCL2,BEND5,BIN2,BLNK,BRD2,BSG,BST2,BTF3,BTG1,CALM1 (includes others),CAMK4,CAVIN3,CCDC25,CCDC32,CCDC50,CCL5,CCNI,CCT6A,CD19,CD247,CD27,CD37,CD3D,CD3E,CD3G,CD4,CD40,CD5,CD52,CD53,CD7,CD74,CD79A,CD79B,CD81…	299
Cancer,Hematological Disease,Organismal Injury and Abnormalities	Malignant myeloid neoplasm	2.36e-12			ACTB,AHNAK,ARHGAP24,ARID5B,ARL6IP1,ATP1B1,ATP6AP1,BCL2,CD19,CD247,CD3D,CD3E,CD3G,CD4,CD52,CD7,CD74,CD99,CORO1A,CSK,CTSW,EEF1A1,EEF1D,EIF3D,EIF3I,ETS1,GADD45A,GDI2,IKZF3,IL2RG,IL32,IRF1,JAK1,JUNB,KDM5A,KMT2E,LCK,LEF1,LYN,LYZ,MEF2C,MEIS1,MT-ATP6,PDE4B,PIK3AP1,PPIA,PSIP1,PSMB8,PTPRC,PVRIG,RACK1,RALGPS2,RPL11,RPL28,RPL35,RPL37,RPL5,RPL6,RPL7,RPLP0,RPS11,RPS13,RPS14,RPS15A,RPS18,RPS19,RPS20,RPS23,RPS2…	80
Hematological System Development and Function,Tissue Morphology	Abnormal quantity of leukocytes	2.75e-12			ARHGDIA,ARHGDIB,CD247,CD4,CD8A,GNAI2,IL2RG,IRF1,IRF8,LCK,PTPRC,REL,SIT1,SYK,TCF3	15
Cell Morphology,Hematopoiesis	Abnormal morphology of hematopoietic progenitor cells	3.31e-12			BCL11A,BLNK,CD247,CD3E,CD4,CD79A,CD79B,CD8A,ID3,IL2RG,IRF8,KDM5A,KMT2E,LCK,LYN,PTPRC,STAT1,SYK,TCF3	19
Cancer,Organismal Injury and Abnormalities	Nonhematologic malignant neoplasm	3.36e-12		-1.099	ACTB,ACTG1,ADAM9,ADAMTSL3,ADRM1,AHNAK,ANXA6,ARHGAP24,ARHGDIA,ARHGDIB,ARID5B,ARL6IP1,ARPC1B,ARPC5,ARPC5L,ARRB2,ATP1B1,ATP5F1E,ATP5PB,ATP5PD,ATP5PO,ATP6AP1,AUP1,BACH2,BANK1,BBLN,BCAP31,BCAS4,BCL11A,BCL2,BEND5,BIN2,BLNK,BRD2,BSG,BST2,BTF3,BTG1,CALM1 (includes others),CAMK4,CAVIN3,CCDC25,CCDC32,CCDC50,CCL5,CCNI,CCT6A,CD19,CD247,CD27,CD37,CD3D,CD3E,CD3G,CD4,CD40,CD5,CD52,CD53,CD7,CD74,CD79A,CD79B,CD81…	298
Cancer,Organismal Injury and Abnormalities	Tumorigenesis of tissue	4.28e-12		-0.776	ACTB,ACTG1,ADAM9,ADAMTSL3,ADRM1,AHNAK,ANXA6,ARHGAP24,ARHGDIA,ARHGDIB,ARID5B,ARL6IP1,ARPC1B,ARPC5,ARPC5L,ARRB2,ATP1B1,ATP5F1E,ATP5PB,ATP5PD,ATP5PO,ATP6AP1,AUP1,BACH2,BANK1,BBLN,BCAS4,BCL11A,BCL2,BEND5,BIN2,BLNK,BRD2,BSG,BST2,BTF3,BTG1,CALM1 (includes others),CAMK4,CAVIN3,CCDC25,CCDC32,CCDC50,CCL5,CCNI,CCT6A,CD19,CD247,CD27,CD37,CD3D,CD3E,CD3G,CD4,CD5,CD52,CD53,CD7,CD74,CD79A,CD79B,CD81,CD8A,CD8B,C…	296
Gene Expression	Transcription	4.7e-12		1.861	ACTG1,ARID5B,ARRB2,ATP1B1,BACH2,BCL11A,BCL2,BEND5,BLNK,BRD2,BST2,BTG1,CAMK4,CCL5,CD19,CD3E,CD4,CD40,CD74,CD81,CISH,CRLF3,DUSP1,EBF1,EEF1D,EIF5A,ERP29,ETS1,EZR,GADD45A,GNG2,HNRNPA1,HOPX,HSBP1,HSPA8,ID3,IKZF3,IL2RG,IL7R,IRF1,IRF8,JAK1,JUNB,JUND,KARS1,KDM5A,KLF6,KMT2E,LAT,LCK,LEF1,LGALS1,LYN,MEF2C,MTPN,MX1,NACA,NCOA7,NME2,NOP53,PAK2,PAX5,PFDN5,PFN1,PLAC8,PTMS,PTPRC,RACK1,REL,RGCC,RPL10,RPL11,RPL12,R…	93
Cell-To-Cell Signaling and Interaction	Binding of blood cells	7.18e-12		1.751	ADAM9,ARRB2,CCL5,CD37,CD3E,CD4,CD40,CD74,CD81,CD99,CORO1A,CSK,EZR,FYB1,GNAI2,IL7R,IRF8,ITGA4,JAK1,LCK,LGALS1,LGALS3,LYN,PAK2,PIK3CG,PTPRC,REL,SELPLG,SKAP1,SPN,STAT1,SWAP70,SYK,VIM	34
Cell Death and Survival,Hematological System Development and Function,Organismal Injury and Abnormalities	Cell viability of B lymphocytes	7.62e-12		-0.804	BCL2,BLNK,CD19,CD40,CD74,CD79A,EBF1,FCMR,IL7R,LEF1,LGALS3,MEF2C,PIK3CG,REL,SPN,SYK,TSC22D3	17
Immunological Disease,Organismal Injury and Abnormalities	Humoral immunodeficiency	7.71e-12			ARPC1B,BCL2,CD247,CD27,CD3D,CD3E,CD3G,CORO1A,IL2RG,IL7R,LAT,LCK,PTPRC	13
Cell Cycle,Gene Expression	Binding of DNA	8.91e-12		1.16	BANF1,BCL2,CALM1 (includes others),CD3E,CD4,CD40,CD99,CFL1,CISH,EBF1,ETS1,FYB1,ID3,IL2RG,IL32,IRF1,JAK1,JUNB,JUND,LCK,LEF1,LGALS1,LYN,PIK3CG,PPIA,PSIP1,PTPRC,RACK1,REL,RGCC,SOCS1,SP140,SPN,STAT1,TCF3,TSC22D3,ZBP1	37
Immunological Disease,Organismal Injury and Abnormalities	Immunodeficiency	8.97e-12			ARPC1B,ATP6AP1,BACH2,BCL2,BLNK,CD19,CD247,CD27,CD3D,CD3E,CD3G,CD4,CD40,CD74,CD79A,CD79B,CD81,CORO1A,FCER2,IL2RG,IL7R,IRF8,JAK1,LAT,LCK,MX1,PTPRC,STAT1,TCF3	29
Cancer,Organismal Injury and Abnormalities	Non-melanoma solid tumor	9.59e-12		-0.46	ACTB,ACTG1,ADAM9,ADAMTSL3,ADRM1,AHNAK,ANXA6,ARHGAP24,ARHGDIA,ARHGDIB,ARID5B,ARL6IP1,ARPC1B,ARPC5,ARPC5L,ARRB2,ATP1B1,ATP5F1E,ATP5PB,ATP5PD,ATP5PO,ATP6AP1,AUP1,BACH2,BANK1,BBLN,BCAS4,BCL11A,BCL2,BEND5,BIN2,BLNK,BRD2,BSG,BST2,BTF3,BTG1,CALM1 (includes others),CAMK4,CAVIN3,CCDC25,CCDC32,CCDC50,CCL5,CCNI,CCT6A,CD19,CD247,CD27,CD37,CD3D,CD3E,CD3G,CD4,CD40,CD5,CD52,CD53,CD7,CD74,CD79A,CD79B,CD81,CD8A,C…	297
Cell Death and Survival,Organismal Injury and Abnormalities	Cell death of B lymphocytes	9.81e-12		-0.23	BCL11A,BCL2,BLNK,CD27,CD40,CD5,CD79B,ETS1,FCMR,ID3,LAPTM5,LGALS1,LYN,PTPRC,REL,SH3BP5,SPN,SWAP70,TSC22D3	19
Hereditary Disorder,Immunological Disease,Organismal Injury and Abnormalities	Autosomal recessive immunodeficiency	1.08e-11			BLNK,CD19,CD247,CD3D,CD3E,CD3G,CD4,CD40,CD79A,CD79B,CD81,CORO1A,IL2RG,IL7R,IRF8,LAT,LCK,PTPRC,TCF3	19
Immunological Disease,Organismal Injury and Abnormalities	Immediate hypersensitivity	1.11e-11		-0.686	ACTB,AHNAK,BCL2,CCL5,CD74,CD81,CFL1,CORO1A,DUSP1,EEF1A1,EIF1,FCER2,GADD45A,GRIN3B,IFI30,IL2RG,JAK1,JUNB,LAT,LGALS1,LYN,MX1,PDE4B,PIK3CG,PPIA,STAT1,SYK,TPI1,TPM3	29
Cellular Development,Cellular Growth and Proliferation,Hematological System Development and Function,Hematopoiesis,Lymphoid Tissue Structure and Development,Tissue Development	Differentiation of phagocytes	1.36e-11		1.012	BCL11A,BCL2,CAMK4,CD4,CD40,CD74,EBF1,FCRLA,FTH1,ID3,IL7R,IRF1,IRF8,KMT2E,LEF1,LGALS3,LTB,LYN,MAT2A,MEF2C,NAAA,PAX5,PIK3AP1,PLAC8,REL,SOCS1,STAT1,TCF3	28
Cancer,Hematological Disease,Immunological Disease,Organismal Injury and Abnormalities	Lymphoplasmacytic lymphoma	1.93e-11			ADAM9,ANXA6,CCL5,CD19,CD247,CD3D,CD3G,CD5,CD52,CD79A,CD79B,CD8A,FCER2,FYB1,GADD45A,IL32,IL7R,JAK1,LAPTM5,LEF1,PAX5,PPIA,PSIP1,PSMB8,TUBB4B	25
Hereditary Disorder,Immunological Disease,Organismal Injury and Abnormalities	Autosomal recessive immunological disorder	2.08e-11			ARPC1B,BLNK,CD19,CD247,CD27,CD3D,CD3E,CD3G,CD4,CD40,CD79A,CD79B,CD81,CD8A,CORO1A,IL2RG,IL7R,IRF8,LAT,LCK,PPIA,PTPRC,TCF3,TUBB4B	24
Cell Death and Survival,Organismal Injury and Abnormalities	Cell death of leukocyte cell lines	2.28e-11	Increased	2.081	ARID5B,BCL2,CCL5,CD19,CD27,CD3E,CD40,CD99,EIF4B,IKZF3,IL32,ITGA4,LGALS1,LGALS3,LYN,NRGN,PTPRC,SOCS1,SPN,ST6GAL1,SYK	21
Connective Tissue Disorders,Immunological Disease,Inflammatory Disease,Inflammatory Response,Organismal Injury and Abnormalities,Skeletal and Muscular Disorders	Rheumatoid arthritis	2.32e-11			ADAM9,ARHGDIB,ATP1B1,BLNK,BRD2,CCL5,CD247,CD3D,CD4,CD40,CD74,CD79A,DUSP1,EIF1,ETS1,FAU,FTH1,HNRNPA1,HSPA8,IL7R,JAK1,LGALS1,LTB,LYZ,PDE4B,PIK3CG,PPIA,PSMB8,PTPRC,RCSD1,RGCC,RPL11,RPL18A,RPL19,RPL32,RPS13,RPS18,RPS24,RPS3,RPSA,SOCS1,STAT1,SYK,TPI1,UBB,VIM	46
Humoral Immune Response,Protein Synthesis	Quantity of IgG1	2.6e-11		0.223	BACH2,BLNK,CD19,CD37,CD40,CD81,FCER2,FCMR,FCRLA,GADD45A,IKZF3,LCK,LTB,LYN,PPIA,REL,UXS1	17
Cellular Movement	Migration of cells	2.74e-11		0.873	ACTB,ACTG1,ADAM9,AHNAK,ARHGAP24,ARHGDIA,ARHGDIB,ARID5B,ARRB2,BACH2,BCL2,BLNK,BSG,BST2,CAMK4,CCL5,CD19,CD247,CD37,CD4,CD40,CD5,CD53,CD74,CD81,CD8A,CD99,CFL1,CORO1A,CSK,DUSP1,EBF1,EIF3F,EIF3I,EIF4B,ETS1,EZR,FCER2,FCHSD2,FTH1,FYB1,GADD45A,GNAI2,HSBP1,HSPA8,HVCN1,ID3,IL32,IL7R,ITGA4,JAK1,KARS1,KCNA3,KDM5A,KLF6,LAT,LCK,LEF1,LGALS1,LGALS3,LTB,LYN,LYZ,MEF2C,NAAA,NACA,NME2,PAK2,PAX5,PDE4B,PFN1,PIK3CG,PPI…	100
Neurological Disease,Organismal Injury and Abnormalities,Skeletal and Muscular Disorders	Neuromuscular disease	2.9e-11			ACTB,ARHGDIB,ATP1B1,ATP5F1E,ATP5PB,ATP5PD,ATP5PO,BCL2,BRD2,BSG,BST2,CAMK4,CCL5,CD19,CD3G,CD52,CD74,CD79B,EEF1A1,EPB41,EZR,FTH1,GADD45A,GRIN3B,HNRNPA1,HNRNPDL,HSBP1,HSPA8,ID3,IL7R,IRF8,ITGA4,JUNB,KCNA3,LAT,MT-ATP6,MT-ATP8,MT-ND2,MT-ND4L,MX1,NRGN,PDE4B,PFN1,PPIA,PSMB8,PTPRC,RPL17,RPL5,RPS3A,RPS4X,RPSA,SAT1,SELENOF,STAT1,TPI1,TPM3,TRIM22,TSC22D3,UBB,UCP2,VIM,ZBP1	62
Cancer,Hematological Disease,Immunological Disease,Organismal Injury and Abnormalities	Mediastinal lymphoma	2.9e-11			BCL2,CD19,CD247,CD3D,CD3E,CD3G,CD79B,FCER2,ID3,LCK,PTPRC,REL,SOCS1,TUBB4B	14
Cancer,Hematological Disease,Immunological Disease,Organismal Injury and Abnormalities	B-cell neoplasm	3.18e-11		1.534	ADAM9,ADAMTSL3,AHNAK,ANXA6,ARID5B,ATP1B1,BACH2,BCL11A,BCL2,BLNK,BRD2,BTG1,CCL5,CD19,CD247,CD27,CD3D,CD3E,CD3G,CD40,CD5,CD52,CD74,CD79A,CD79B,CD8A,CFL1,CSK,DUSP1,EBF1,EEF1A1,ETS1,FCER2,FCHSD2,FCMR,FYB1,GADD45A,GNAI2,GRK3,HVCN1,ID3,IKZF3,IL2RG,IL32,IL7R,IRF1,IRF8,ITGA4,JAK1,LAPTM5,LCK,LEF1,LGALS1,LTB,LYN,MCM5,MEIS1,MT-ATP8,MT-ND2,PAX5,PDE4B,PIK3CG,PNRC1,PPIA,PSIP1,PSMB8,PTPRC,RACK1,REL,RPL19,RPL22,…	89
Cancer,Hematological Disease,Immunological Disease,Organismal Injury and Abnormalities	Leukemia	3.21e-11		1.697	ACTB,ACTG1,ADAMTSL3,AHNAK,ARHGAP24,ARID5B,ARL6IP1,ATP1B1,ATP6AP1,BACH2,BCL2,BLNK,BTG1,CD19,CD247,CD3D,CD3E,CD3G,CD4,CD40,CD5,CD52,CD7,CD74,CD79A,CD79B,CD99,CFL1,CORO1A,CSK,CTSW,DUSP1,EBF1,EEF1A1,EEF1D,EIF3D,EIF3I,ETS1,FCHSD2,FCMR,GADD45A,GDI2,HSPA8,HVCN1,IKZF3,IL2RG,IL32,IL7R,IRF1,IRF8,ITGA4,JAK1,JUNB,KDM5A,LCK,LEF1,LGALS1,LYN,LYZ,MEF2C,MEIS1,MT-ATP6,MT-ATP8,MT-ND2,NT5C,PAX5,PDE4B,PIK3AP1,PIK3CG,…	101
Immunological Disease,Organismal Injury and Abnormalities	Combined immunodeficiency	3.57e-11			ARPC1B,CD247,CD27,CD3D,CD3E,CD3G,CORO1A,IL2RG,IL7R,LAT,LCK,PTPRC	12
Cellular Development,Cellular Growth and Proliferation,Hematological System Development and Function,Lymphoid Tissue Structure and Development	Expansion of lymphocytes	3.88e-11		0.289	BCL2,CD19,CD27,CD3E,CD4,CD40,CISH,EBF1,ETS1,HSPA8,IL7R,IRF1,IRF8,LAT,PIK3CG,PTPRC,REL,SOCS1,STAT1,SYK,TCF3	21
Cellular Development,Cellular Growth and Proliferation,Hematological System Development and Function,Lymphoid Tissue Structure and Development	Expansion of leukocytes	4.77e-11		0.54	BCL2,CD19,CD27,CD3E,CD4,CD40,CISH,EBF1,ETS1,HSPA8,IL7R,IRF1,IRF8,LAT,LYN,PIK3CG,PTPRC,REL,SOCS1,STAT1,SYK,TCF3	22
Cancer,Hematological Disease,Immunological Disease,Organismal Injury and Abnormalities	Relapsed lymphocytic cancer	4.87e-11			ACTG1,BCL2,CD19,CD247,CD3D,CD3E,CD3G,CD52,CD79B,CSK,IL2RG,LCK,LYN,PIK3CG,PPIA,PSMB8,TUBB4B	17
Cell Death and Survival	Cytolysis of lymphocytes	5.21e-11			CD247,CD3G,CD4,CD7,CD8A,ETS1,IL2RG,LCK,PIK3CG,PTPRC,REL,SPN,STAT1,VIM	14
Cellular Growth and Proliferation,Lymphoid Tissue Structure and Development	Expansion of lymphatic system cells	5.48e-11		0.503	BCL2,CD19,CD27,CD3E,CD4,CD40,CISH,EBF1,ETS1,HSPA8,IL7R,IRF1,IRF8,LAT,LYN,PIK3CG,PTPRC,REL,SOCS1,STAT1,SYK,TCF3	22
Cancer,Hematological Disease,Immunological Disease,Organismal Injury and Abnormalities	Recurrent lymphocytic cancer	5.96e-11			ACTG1,BCL2,CD19,CD247,CD3D,CD3E,CD3G,CD52,CD79B,CSK,IL2RG,LCK,LYN,PIK3CG,PPIA,PSMB8,TUBB4B	17
Cancer,Hematological Disease,Immunological Disease,Organismal Injury and Abnormalities	Chemoresistant acute myeloid leukemia	6.77e-11			EEF1A1,LYZ,PSIP1,RPL11,RPL6,RPS24,RPS25,RPS4X	8
Cardiovascular Disease,Hematological Disease,Organismal Injury and Abnormalities	Anemia	9.44e-11		0.314	ATP1B1,BCL2,CD52,EPB41,IL2RG,IL7R,KMT2E,LGALS3,LYN,MT-ATP6,PPIA,PTPRC,RPL11,RPL18,RPL26,RPL27,RPL35,RPL35A,RPL5,RPL9,RPS10,RPS14,RPS15A,RPS17,RPS19,RPS20,RPS24,RPS26,RPS27,RPS28,RPS29,RPS7,TRMT112,TUBB4B	34
Cancer,Hematological Disease,Immunological Disease,Organismal Injury and Abnormalities	Waldenström macroglobulinemia	1.02e-10			ADAM9,ANXA6,CCL5,CD19,CD247,CD3D,CD3G,CD5,CD52,CD79A,CD8A,FCER2,FYB1,GADD45A,IL32,IL7R,JAK1,LAPTM5,LEF1,PAX5,PPIA,PSIP1,PSMB8,TUBB4B	24
Cancer,Hematological Disease,Immunological Disease,Organismal Injury and Abnormalities	Low-grade lymphoma	1.03e-10			ADAM9,AHNAK,ANXA6,BCL2,CCL5,CD19,CD247,CD3D,CD3G,CD40,CD5,CD52,CD79A,CD79B,CD8A,FCER2,FYB1,GADD45A,GRK3,IKZF3,IL2RG,IL32,IL7R,JAK1,LAPTM5,LEF1,PAX5,PIK3CG,PPIA,PSIP1,PSMB8,RACK1,RPL19,RPS15,RPS2,RPS20,RPSA,SMC6,SP140,TMEM131,TUBB4B	41
Cancer,Hematological Disease,Immunological Disease,Organismal Injury and Abnormalities	Relapsed lymphocytic leukemia	1.04e-10			ACTG1,BCL2,CD19,CD247,CD3D,CD3E,CD3G,CD52,CSK,LCK,LYN,PIK3CG,PPIA,TUBB4B	14
Hematological System Development and Function,Lymphoid Tissue Structure and Development,Tissue Morphology	Quantity of CD8+ T lymphocyte	1.07e-10	Increased	2.023	BCL11A,BCL2,CD19,CD247,CD3D,CD3E,CD4,CD5,CD74,CD8A,CD8B,CORO1A,ETS1,IL2RG,IRF1,LCK,LGALS1,PIK3CG,PSMB8,PTPRC,SIT1	21
Cellular Development,Hematological System Development and Function,Lymphoid Tissue Structure and Development	Maturation of leukocytes	1.3e-10		1.272	BACH2,BLNK,CCL5,CD19,CD247,CD3E,CD4,CD40,CSK,IL7R,IRF1,IRF8,LAT,LCK,LEF1,LYN,PTPRC,STAT1,SWAP70,TCF3,TCF7,TLE5	22
Cancer,Hematological Disease,Organismal Injury and Abnormalities	Relapsed hematologic cancer	1.33e-10			ACTG1,BCL2,CD19,CD247,CD3D,CD3E,CD3G,CD52,CD79B,CSK,IL2RG,LCK,LYN,PIK3CG,PPIA,PSMB8,PTPRC,TUBB4B	18
Cancer,Hematological Disease,Organismal Injury and Abnormalities	Recurrent hematologic cancer	1.58e-10			ACTG1,BCL2,CD19,CD247,CD3D,CD3E,CD3G,CD52,CD79B,CSK,IL2RG,LCK,LYN,PIK3CG,PPIA,PSMB8,PTPRC,TUBB4B	18
Cancer,Hematological Disease,Immunological Disease,Organismal Injury and Abnormalities	Primary diffuse large B-cell lymphoma	1.6e-10			BCL2,CD19,CD247,CD3D,CD3E,CD3G,CD79A,CD79B,FCER2,REL,SOCS1,TUBB4B	12
Cell Death and Survival,Organismal Injury and Abnormalities	Cell death of leukemia cell lines	1.71e-10		1.082	BCL2,BTG1,CD4,CD74,CD99,DUSP1,EIF4B,EZR,FCER2,FCMR,FTH1,HSPA8,ITGA4,LCK,LGALS1,LGALS3,LYN,PAK2,PAX5,PPIA,PSIP1,PTPRC,REL,RPS19,SAT1,SOCS1,SPN,TMEM123,TSC22D3	29
Cell Death and Survival,Organismal Injury and Abnormalities	Apoptosis of B lymphocytes	1.73e-10		-0.237	BCL11A,BCL2,BLNK,CD27,CD40,CD5,CD79B,ETS1,FCMR,ID3,LAPTM5,LYN,PTPRC,REL,SPN,SWAP70,TSC22D3	17
Cancer,Organismal Injury and Abnormalities	Carcinoma	1.76e-10		-1.682	ACTB,ACTG1,ADAM9,ADAMTSL3,ADRM1,AHNAK,ANXA6,ARHGAP24,ARHGDIA,ARHGDIB,ARID5B,ARL6IP1,ARPC1B,ARPC5,ARPC5L,ARRB2,ATP1B1,ATP5F1E,ATP5PB,ATP5PD,ATP5PO,ATP6AP1,AUP1,BACH2,BANK1,BBLN,BCAS4,BCL11A,BCL2,BEND5,BIN2,BLNK,BRD2,BSG,BST2,BTF3,BTG1,CALM1 (includes others),CAMK4,CAVIN3,CCDC25,CCDC32,CCDC50,CCL5,CCNI,CCT6A,CD19,CD247,CD27,CD37,CD3D,CD3E,CD3G,CD4,CD5,CD53,CD7,CD74,CD79A,CD79B,CD81,CD8A,CD8B,CD99,C…	292
Hematological System Development and Function,Lymphoid Tissue Structure and Development,Tissue Morphology	Abnormal quantity of lymphocytes	1.9e-10			CD247,CD4,CD8A,IL2RG,IRF1,IRF8,LCK,PTPRC,REL,SIT1,SYK,TCF3	12
Cell Death and Survival,Organismal Injury and Abnormalities	Apoptosis of T lymphocytes	1.99e-10		1.364	BCL2,CCL5,CD247,CD27,CD3E,CD4,CD40,CD5,CORO1A,ETS1,EZR,FCMR,ID3,IL2RG,IL7R,LCK,LGALS1,LGALS3,LTB,PIK3CG,PTPRC,SOCS1,SPN,STAT1,TSC22D3	25
Cancer,Hematological Disease,Immunological Disease,Organismal Injury and Abnormalities	Peripheral T-cell lymphoma	2.21e-10			BTG1,CD19,CD27,CD4,CD5,CD52,CD7,FCER2,GADD45A,IL2RG,JAK1,JUND,KLF6,LCK,PIK3CG,PTPRC,REL,RGCC,SOCS1,STAT1,SYK,TCF3,TUBB4B	23
Gene Expression	Transcription of RNA	2.34e-10	Increased	2.002	ARID5B,ARRB2,BACH2,BCL11A,BCL2,BEND5,BLNK,BRD2,BST2,BTG1,CAMK4,CD19,CD3E,CD4,CD40,CD74,CD81,CISH,CRLF3,DUSP1,EBF1,EEF1D,EIF5A,ETS1,EZR,GADD45A,GNG2,HNRNPA1,HOPX,HSBP1,HSPA8,ID3,IKZF3,IRF1,IRF8,JAK1,JUNB,JUND,KARS1,KDM5A,KLF6,KMT2E,LAT,LCK,LEF1,LGALS1,LYN,MEF2C,MTPN,NACA,NCOA7,NME2,NOP53,PAK2,PAX5,PFDN5,PFN1,PLAC8,PTMS,REL,RGCC,RPL10,RPL11,RPL23,RPL6,RPS14,SELPLG,SKAP1,SNX6,SOCS1,STAT1,SUMO2,SYK,T…	78
Cancer,Hematological Disease,Immunological Disease,Organismal Injury and Abnormalities	B-other acute lymphoblastic leukemia	2.46e-10			ARID5B,CD19,CD247,CD3D,CD3E,CD3G,IL7R,JAK1,LCK,LYN,TUBB4B	11
Cancer,Hematological Disease,Immunological Disease,Organismal Injury and Abnormalities	Refractory lymphocytic cancer	2.52e-10			BCL2,CD19,CD247,CD3D,CD3E,CD3G,CD52,CD79B,CSK,IL2RG,LCK,LYN,PIK3CG,PPIA,PSMB8,TUBB4B	16
Hematological System Development and Function,Lymphoid Tissue Structure and Development,Tissue Morphology	Quantity of natural killer T lymphocytes	2.58e-10		0.817	CD247,CD3E,CISH,ETS1,FYB1,ID3,IL2RG,IL7R,IRF1,KMT2E,PTPRC,SOCS1,STAT1,TCF3	14
Cancer,Organismal Injury and Abnormalities,Respiratory Disease	Stage I metastatic non-small cell lung carcinoma	2.87e-10			EEF1A1,IFI30,PPIA,RPL27,RPL7,RPS11,RPS27A,SSR2,TMSB10/TMSB4X	9
Cell-mediated Immune Response,Cellular Movement,Hematological System Development and Function,Immune Cell Trafficking	Cell movement of T lymphocytes	3.19e-10	Increased	2.307	ARRB2,BACH2,BCL2,BSG,CCL5,CD19,CD247,CD40,CD74,CD81,FYB1,GNAI2,ITGA4,JAK1,KCNA3,LAT,LGALS1,LGALS3,LTB,PFN1,PIK3CG,SELPLG,SLC9A3R1,SOCS1,STAT1	25
Hematological System Development and Function,Lymphoid Tissue Structure and Development,Tissue Morphology	Quantity of CD4+ T-lymphocytes	3.51e-10		1.513	BCL2,BSG,CCL5,CD247,CD3D,CD3E,CD4,CD40,CD5,CD74,CD79A,CD79B,CORO1A,ETS1,IRF1,LAT,LCK,PIK3AP1,PIK3CG,PTPRC,RGCC,SELPLG,SIT1	23
Cancer,Hematological Disease,Immunological Disease,Organismal Injury and Abnormalities	Philadelphia-like acute lymphoblastic leukemia	3.64e-10			CD19,CD247,CD3D,CD3E,CD3G,EBF1,IL7R,JAK1,LCK,LYN,TUBB4B	11
Cellular Movement	Homing of cells	3.73e-10		1.242	ARRB2,BCL2,BIN2,BSG,CCL5,CD37,CD4,CD40,CD74,CORO1A,CSK,DUSP1,FYB1,GNAI2,ITGA4,JAK1,LAT,LCK,LEF1,LGALS1,LGALS3,LYN,MEF2C,PDE4B,PFN1,PIK3CG,PPIA,PTPRC,REL,RPS19,SELPLG,SOCS1,SPN,ST6GAL1,STAT1,SWAP70,SYK,TMSB10/TMSB4X	38
Cell Death and Survival,Organismal Injury and Abnormalities	Apoptosis of leukocyte cell lines	3.93e-10		1.505	ARID5B,BCL2,CCL5,CD19,CD27,CD3E,CD40,EIF4B,IKZF3,IL32,ITGA4,LGALS3,LYN,NRGN,PTPRC,SOCS1,SPN,SYK	18
Connective Tissue Disorders,Organismal Injury and Abnormalities,Skeletal and Muscular Disorders	Non-traumatic arthropathy	4.18e-10			ADAM9,ARHGDIB,ATP1B1,BLNK,BRD2,CAVIN3,CCL5,CD247,CD3D,CD4,CD40,CD74,CD79A,DUSP1,EIF1,ETS1,FAU,FTH1,HNRNPA1,HSPA8,IL7R,JAK1,LGALS1,LTB,LYZ,PDE4B,PIK3CG,PPIA,PSIP1,PSMB8,PTPRC,RCSD1,RGCC,RPL11,RPL18A,RPL19,RPL32,RPS13,RPS18,RPS24,RPS3,RPSA,SLAMF9,SOCS1,STAT1,SYK,TPI1,TUBB4B,UBB,VIM	50
Developmental Disorder,Immunological Disease,Organismal Injury and Abnormalities	Hypoplasia of thymus gland	4.21e-10		-1.583	ARID5B,BCL11A,CD247,CD3E,CD3G,ETS1,IL2RG,IL7R,KMT2E,LAT,LCK,PIK3CG,PTPRC,TCF3	14
Cancer,Hematological Disease,Immunological Disease,Organismal Injury and Abnormalities	Refractory de novo acute lymphocytic leukemia	4.37e-10			CD19,CD247,CD3D,CD3E,CD3G	5
Hematological Disease,Immunological Disease,Organismal Injury and Abnormalities	Post-transplant lymphoproliferative disorder	4.4e-10			BCL2,CD19,CD4,CD5,CD52,CD7,CD79A,CD79B,PAX5,PTPRC,TUBB4B	11
Cell Death and Survival	Cytotoxicity	4.77e-10		-0.8	ARRB2,BCL2,CALM1 (includes others),CCL5,CD247,CD27,CD5,CD74,CD81,CORO1A,HSPA8,LAT,LCK,LGALS3,LYN,PFDN5,PPIA,PTPRC,SOCS1,SPN,STAT1,SYK	22
Metabolic Disease,Organismal Injury and Abnormalities	Glucose metabolism disorder	4.85e-10		1.027	ATP1B1,ATP5F1E,BACH2,BANK1,BCAP31,BCL2,BRD2,BSG,BTG1,CCDC25,CCL5,CD19,CD27,CD3D,CD3E,CD3G,CD4,CD40,CD5,CD52,CD7,CD74,CD79B,CISH,CTSW,DAPL1,DUSP1,EBF1,FCER2,FCMR,GRIN3B,HVCN1,ID3,IKZF3,IL7R,IRF1,ITGA4,LAT,LCK,LEF1,LGALS3,LY86,LYZ,MEF2C,PDE4B,PFDN5,PIK3CG,PLBD1,PPIA,PSMB8,PTPRC,PXDNL,REL,RPL10A,RPL17,RPL21,RPL23,RPL26,RPL28,RPL5,RPL6,RPL7,RPL9,RPS15A,RPS18,RPS20,RPS24,RPS27L,RPS29,RPS3A,RPS7,SOCS1,…	79
Cellular Development,Cellular Growth and Proliferation,Embryonic Development,Hematological System Development and Function,Hematopoiesis,Humoral Immune Response,Lymphoid Tissue Structure and Development,Organ Development,Organismal Development,Tissue Development	Differentiation of plasma cells	5.07e-10		0	BLNK,CD27,CD40,EBF1,ETS1,ID3,LGALS1,LGALS3,LYN,SWAP70,SYK,TCF3	12
Cancer,Hematological Disease,Immunological Disease,Organismal Injury and Abnormalities	Refractory lymphocytic leukemia	5.08e-10			BCL2,CD19,CD247,CD3D,CD3E,CD3G,CD52,CSK,LCK,LYN,PIK3CG,PPIA,TUBB4B	13
Cancer,Hematological Disease,Immunological Disease,Organismal Injury and Abnormalities	Primary mediastinal large B-cell lymphoma	5.3e-10			BCL2,CD19,CD247,CD3D,CD3E,CD3G,CD79B,FCER2,REL,SOCS1,TUBB4B	11
Cancer,Hematological Disease,Immunological Disease,Organismal Injury and Abnormalities	Lymphoblastic lymphoma	5.33e-10			CD19,CD247,CD3D,CD3E,CD3G,CD4,CD7,CSK,JAK1,LCK,LEF1,LYN,PPIA,TUBB4B	14
Cancer,Hematological Disease,Immunological Disease,Organismal Injury and Abnormalities	Recurrent leukemia	5.81e-10			ACTG1,BCL2,CD19,CD247,CD3D,CD3E,CD3G,CD52,CSK,LCK,LYN,PIK3CG,PPIA,PTPRC,TUBB4B	15
Cell Death and Survival,Cellular Compromise	Cytotoxicity of cells	5.93e-10		-0.552	ARRB2,BCL2,CALM1 (includes others),CCL5,CD247,CD27,CD5,CD74,CD81,CORO1A,HSPA8,LAT,LCK,LGALS3,LYN,PFDN5,PTPRC,SOCS1,SPN,STAT1,SYK	21
Hematological System Development and Function,Tissue Morphology	Abnormal number of leukocytes	6.37e-10			CD247,CD4,CD8A,IL2RG,IRF1,IRF8,LCK,PTPRC,REL,SYK,TCF3	11
Gastrointestinal Disease,Inflammatory Response,Organismal Injury and Abnormalities	Inflammation of gastrointestinal tract	6.56e-10		-1.046	ARHGDIB,ATP1B1,BANK1,CAMK4,CCL5,CD19,CD4,CD40,CD53,CD74,CD79A,CD79B,CORO1A,ETS1,FCER2,GNAI2,GRIN3B,ID3,IKZF3,IL2RG,ITGA4,JAK1,LAPTM5,LEF1,LGALS1,LGALS3,LTB,LY86,LYZ,NAAA,PAX5,PDE4B,PIK3CG,PSMB8,PTPRC,SOCS1,STAT1,ZBP1	38
Immunological Disease,Organismal Injury and Abnormalities	Allergy	6.69e-10		-0.64	ACTB,AHNAK,BCL2,CCL5,CD40,CD74,CD81,CFL1,CORO1A,DUSP1,EEF1A1,EIF1,FCER2,GADD45A,GRIN3B,IFI30,IL2RG,JAK1,JUNB,LAT,LGALS1,LYN,MX1,PDE4B,PIK3CG,PPIA,RPS14,STAT1,SYK,TPI1,TPM3	31
Cellular Function and Maintenance,Molecular Transport	Flux of ion	7.59e-10		1.655	BCAP31,BCL2,BSG,CCL5,CD19,CD247,CD3E,CD4,CD40,CD5,CD79A,CD79B,CD81,CD8A,CSK,EZR,JUNB,LAT,LCK,LGALS1,LYN,NME2,PAK2,PPIA,PTPRC,SYK,UCP2	27
Immunological Disease,Inflammatory Disease,Organismal Injury and Abnormalities	Atopic disease	8.26e-10			ACTB,AHNAK,BCL2,CCL5,CD74,CFL1,DUSP1,EEF1A1,EIF1,FCER2,GADD45A,GRIN3B,IFI30,IL2RG,JAK1,JUNB,LGALS1,LYN,MX1,PDE4B,PPIA,STAT1,SYK,TPI1,TPM3	25
Cancer,Hematological Disease,Immunological Disease,Organismal Injury and Abnormalities	B-lymphoblastic leukemia/lymphoma with recurrent genetic abnormalities	8.59e-10			ARID5B,CD19,CD247,CD3D,CD3E,CD3G,CSK,IL7R,JAK1,LCK,LYN,PAX5,TUBB4B	13
Infectious Diseases,Organismal Injury and Abnormalities	Replication of Influenza A virus	9.03e-10	Decreased	-2.327	ANXA6,ATP1B1,ATP6AP1,BCL2,CD81,CTSW,EEF1A1,EIF4B,FAU,IL32,JAK1,MX1,PAK2,RPL35,RPS10,RPS14,RPS27A,RPS5,RPSA,SELPLG,SNX6,STAT1,SUMO2,TCF3	24
Cancer,Hematological Disease,Immunological Disease,Organismal Injury and Abnormalities	Acute leukemia	9.31e-10	Increased	2.156	ACTB,ACTG1,ADAMTSL3,AHNAK,ARHGAP24,ARID5B,ARL6IP1,ATP1B1,ATP6AP1,BCL2,BLNK,BTG1,CD19,CD247,CD3D,CD3E,CD3G,CD4,CD5,CD52,CD7,CD74,CD79A,CD99,CORO1A,CSK,CTSW,EBF1,EEF1A1,EEF1D,EIF3D,EIF3I,ETS1,FCHSD2,GADD45A,GDI2,HSPA8,IL2RG,IL32,IL7R,IRF1,JAK1,JUNB,KDM5A,LCK,LEF1,LGALS1,LYN,LYZ,MEF2C,MEIS1,MT-ATP6,MT-ATP8,MT-ND2,PAX5,PDE4B,PIK3AP1,PPIA,PSIP1,PSMB8,PTPRC,PVRIG,RACK1,RALGPS2,RPL10,RPL11,RPL22,RPL37,R…	86
Cellular Function and Maintenance,Molecular Transport	Flux of inorganic cation	1.01e-09		1.96	BCL2,BSG,CCL5,CD19,CD247,CD3E,CD4,CD40,CD5,CD79A,CD79B,CD81,CD8A,CSK,EZR,JUNB,LAT,LCK,LGALS1,LYN,NME2,PAK2,PPIA,PTPRC,SYK,UCP2	26
Cellular Development	Differentiation of progenitor cells	1.03e-09		-0.23	BCL2,BLNK,BSG,BTG1,CD3E,CD40,CD79A,CD79B,CD8B,EBF1,FCRLA,FTH1,HOPX,ID3,IL2RG,IRF1,IRF8,JAK1,JUNB,LAT,LCK,LGALS1,LYN,MEF2C,NAAA,PAX5,PIK3AP1,PLAC8,PTPRC,RPS14,RPS19,SOCS1,STAT1,SYK,TCF3	35
Cancer,Organismal Injury and Abnormalities	Extrapancreatic malignant tumor	1.05e-09		1.051	ACTB,ACTG1,ADAM9,ADAMTSL3,ADRM1,AHNAK,ANXA6,ARHGAP24,ARHGDIA,ARHGDIB,ARID5B,ARL6IP1,ARPC1B,ARPC5,ARPC5L,ARRB2,ATP1B1,ATP5PB,ATP5PD,ATP5PO,ATP6AP1,AUP1,BACH2,BANK1,BCAS4,BCL11A,BCL2,BEND5,BIN2,BLNK,BRD2,BSG,BST2,BTF3,BTG1,CALM1 (includes others),CAMK4,CAVIN3,CCDC25,CCDC32,CCDC50,CCL5,CCNI,CCT6A,CD19,CD247,CD27,CD37,CD3D,CD3E,CD3G,CD4,CD40,CD5,CD52,CD53,CD7,CD74,CD79A,CD79B,CD81,CD8A,CD8B,CD99,CFL1…	291
Gastrointestinal Disease,Inflammatory Disease,Organismal Injury and Abnormalities	Gastroenteritis	1.08e-09		-1.423	ARHGDIB,ATP1B1,BANK1,CAMK4,CCL5,CD19,CD4,CD40,CD53,CD74,CD79A,CD79B,CORO1A,ETS1,GNAI2,GRIN3B,ID3,IKZF3,IL2RG,ITGA4,JAK1,LAPTM5,LEF1,LGALS3,LTB,LY86,LYZ,NAAA,PAX5,PDE4B,PIK3CG,PSMB8,PTPRC,SOCS1,STAT1,ZBP1	36
Cancer,Hereditary Disorder,Organismal Injury and Abnormalities	Hereditary cancer-predisposing syndrome	1.09e-09			BCL2,CD40,CD52,GNAI2,ID3,JAK1,LAPTM5,MT-ND4L,NOP10,OAZ1,PAX5,PPIA,RPL11,RPL18,RPL26,RPL27,RPL35,RPL35A,RPL5,RPS10,RPS14,RPS15A,RPS17,RPS19,RPS20,RPS24,RPS26,RPS27,RPS28,RPS29,RPS7,SF3B2,TUBB4B,VIM	34
Developmental Disorder,Hereditary Disorder,Immunological Disease,Metabolic Disease,Organismal Injury and Abnormalities	Severe combined immunodeficiency	1.12e-09			CD247,CD3D,CD3E,CD3G,CORO1A,IL2RG,IL7R,LAT,LCK,PTPRC	10
Gastrointestinal Disease,Inflammatory Disease,Inflammatory Response,Organismal Injury and Abnormalities	Colitis	1.14e-09		-0.943	ARHGDIB,ATP1B1,BANK1,CAMK4,CCL5,CD19,CD40,CD53,CD74,CD79A,CD79B,ETS1,GNAI2,GRIN3B,ID3,IKZF3,IL2RG,ITGA4,JAK1,LAPTM5,LEF1,LTB,LY86,LYZ,NAAA,PAX5,PDE4B,PIK3CG,PSMB8,PTPRC,SOCS1,STAT1,ZBP1	33
Gastrointestinal Disease,Inflammatory Disease,Inflammatory Response,Organismal Injury and Abnormalities	Enteritis	1.21e-09		-1.719	ARHGDIB,ATP1B1,BANK1,CAMK4,CCL5,CD19,CD4,CD40,CD53,CD74,CD79A,CD79B,ETS1,GNAI2,GRIN3B,ID3,IKZF3,IL2RG,ITGA4,JAK1,LAPTM5,LEF1,LGALS3,LTB,LY86,LYZ,NAAA,PAX5,PDE4B,PIK3CG,PSMB8,PTPRC,SOCS1,STAT1,ZBP1	35
Developmental Disorder,Hereditary Disorder,Immunological Disease,Organismal Injury and Abnormalities	Hypoplasia of spleen	1.24e-09		0.044	ARHGDIA,ARHGDIB,ARID5B,BACH2,BLNK,IL2RG,IL7R,KMT2E,LYN,PIK3AP1,PIK3CG,RPSA	12
Hematological System Development and Function,Hematopoiesis,Humoral Immune Response,Lymphoid Tissue Structure and Development,Tissue Morphology	Quantity of pro-B lymphocytes	1.24e-09		1.484	ARID5B,BCL2,BLNK,CD79A,CD79B,EBF1,ETS1,IL2RG,IL7R,KMT2E,SYK,TCF3	12
Cancer,Hematological Disease,Immunological Disease,Organismal Injury and Abnormalities	Chronic lymphocytic leukemia or small lymphocytic lymphoma or prolymphocytic leukemia	1.4e-09			ADAM9,AHNAK,BACH2,BCL2,CD19,CD3G,CD4,CD40,CD5,CD52,CD7,CD74,CD79B,DUSP1,FCER2,FCMR,GRK3,HVCN1,IKZF3,IRF8,ITGA4,LCK,LYN,PAX5,PIK3CG,PPIA,PTPRC,RACK1,RPL19,RPS15,RPS2,RPS20,RPSA,SF3B2,SMC6,SP140,SPN,SYK,TMEM131,TUBB4B	40
Dermatological Diseases and Conditions,Immunological Disease,Inflammatory Disease,Inflammatory Response,Organismal Injury and Abnormalities	Atopic dermatitis	1.42e-09			AHNAK,BCL2,CCL5,CD74,CFL1,DUSP1,EEF1A1,EIF1,FCER2,GADD45A,IFI30,JAK1,JUNB,LGALS1,LYN,MX1,PDE4B,PPIA,STAT1,SYK,TPI1,TPM3	22
Cancer,Hematological Disease,Immunological Disease,Organismal Injury and Abnormalities	Relapsed acute lymphoblastic leukemia	1.43e-09			ACTG1,BCL2,CD19,CD247,CD3D,CD3E,CD3G,CSK,LCK,LYN,PPIA,TUBB4B	12
Cell Signaling,Cellular Function and Maintenance,Molecular Transport,Vitamin and Mineral Metabolism	Flux of Ca2+	1.69e-09	Increased	2.342	BCL2,BSG,CCL5,CD19,CD247,CD3E,CD4,CD40,CD5,CD79A,CD79B,CD81,CD8A,CSK,EZR,JUNB,LAT,LCK,LGALS1,LYN,NME2,PAK2,PPIA,PTPRC,SYK	25
Gastrointestinal Disease,Inflammatory Disease,Inflammatory Response,Organismal Injury and Abnormalities	Dextran sodium sulfate-induced colitis	1.78e-09			ARHGDIB,BANK1,CCL5,CD19,CD53,CD74,CD79A,CD79B,IKZF3,IL2RG,LAPTM5,LEF1,LY86,LYZ,PIK3CG,PSMB8,PTPRC,ZBP1	18
Dermatological Diseases and Conditions,Immunological Disease,Inflammatory Disease,Organismal Injury and Abnormalities	Lichen planus	1.8e-09			CD52,CD74,CFL1,EEF1A1,EIF5A,FTH1,IFI30,IRF1,LAPTM5,LTB,MX1,PFN1,RPS17	13
Post-Translational Modification	Phosphorylation of protein	2.02e-09		0.188	ARRB2,BRD2,BSG,CALM1 (includes others),CAMK4,CCL5,CD19,CD247,CD3E,CD4,CD40,CD5,CD74,CD79A,CD79B,CD81,CD8A,CD8B,CFL1,CSK,DUSP1,ERP29,GRK3,HSPA8,JAK1,LCK,LGALS1,LYN,NME2,NOP53,NPTN,PAK2,PIK3CG,PPIA,PTPRC,RACK1,SOCS1,SPN,ST6GAL1,SYK	40
Cancer,Hematological Disease,Immunological Disease,Organismal Injury and Abnormalities	Philadelphia-like B-cell acute lymphoblastic leukemia	2.06e-09			CD19,CD247,CD3D,CD3E,CD3G,IL7R,JAK1,LCK,LYN,TUBB4B	10
RNA Post-Transcriptional Modification	Processing of RNA	2.13e-09		-0.106	AHNAK,EPB41,HNRNPA1,MAT2A,PPIH,RBM3,RPL11,RPL14,RPL26,RPL27,RPL35A,RPL5,RPL7,RPS15,RPS17,RPS19,RPS24,RPS25,RPS27,RPS28,RPS7,SF3B2,SNRPD2,SRSF10,TRMT112	25
Inflammatory Disease,Inflammatory Response,Neurological Disease,Organismal Injury and Abnormalities	Encephalitis	2.2e-09		-0.608	ADAM9,BSG,CAMK4,CCL5,CD19,CD4,CD40,CD5,CD74,CD99,CORO1A,DUSP1,IFI30,IL2RG,IRF1,ITGA4,KCNA3,LGALS1,LGALS3,LYN,MAT2A,PSMB8,PTPRC,REL,RGCC,SIT1,SLAMF9,SPN,STAT1,VIM	30
Immunological Disease,Inflammatory Disease,Inflammatory Response,Neurological Disease,Organismal Injury and Abnormalities	Experimental autoimmune encephalomyelitis	2.22e-09		0.065	ADAM9,BSG,CAMK4,CCL5,CD19,CD4,CD40,CD5,CD74,CD99,CORO1A,DUSP1,IFI30,IL2RG,IRF1,ITGA4,KCNA3,LGALS1,LYN,MAT2A,PSMB8,PTPRC,REL,RGCC,SIT1,SLAMF9,SPN,STAT1	28
Gastrointestinal Disease,Inflammatory Disease,Inflammatory Response,Organismal Injury and Abnormalities	Experimental colitis	2.36e-09			ARHGDIB,BANK1,CCL5,CD19,CD53,CD74,CD79A,CD79B,IKZF3,IL2RG,LAPTM5,LEF1,LY86,LYZ,PIK3CG,PSMB8,PTPRC,STAT1,ZBP1	19
Cell Signaling,Molecular Transport,Vitamin and Mineral Metabolism	Mobilization of Ca2+	2.44e-09		1.44	ANXA6,ARRB2,BANK1,BLNK,CCL5,CD19,CD3E,CD4,CD40,CD5,CD79B,FCER2,GNAI2,GRK3,LAT,LCK,LGALS1,LGALS3,LYN,PIK3AP1,PIK3CG,PTPRC,SH3BP5,SLC9A3R1,SYK	25
Cancer,Organismal Injury and Abnormalities	Metastatic carcinoma	2.46e-09			BCL2,BSG,EEF1A1,IFI30,IL2RG,JAK1,KLF6,LCK,LTB,LYN,PIK3CG,PPIA,PSIP1,PTPRC,RPL27,RPL7,RPS11,RPS27A,SSR2,TMSB10/TMSB4X,TUBB4B	21
Hematological System Development and Function,Lymphoid Tissue Structure and Development,Tissue Morphology	Quantity of gamma-delta T lymphocytes	2.46e-09		0.351	BCL11A,BCL2,CD4,CD8A,CISH,IL7R,LCK,PIK3CG,PTPRC,SIT1,SOCS1	11
Antigen Presentation,Cell-mediated Immune Response,Cell-To-Cell Signaling and Interaction,Cellular Development,Cellular Function and Maintenance,Cellular Growth and Proliferation,Embryonic Development,Hematological System Development and Function,Hematopoiesis,Lymphoid Tissue Structure and Development,Organ Development,Organismal Development,Tissue Development	Selection of thymocytes	2.5e-09			CD3D,CD3E,CD4,CD74,ID3,LCK,LGALS1,PTPRC,SIT1,SPN	10
Cell-To-Cell Signaling and Interaction	Binding of lymphatic system cells	2.53e-09	Increased	2.507	CCL5,CD3E,CD40,CD81,CD99,EZR,FYB1,GNAI2,IL7R,ITGA4,JAK1,LCK,LYN,SELPLG,SKAP1,SPN,SWAP70,SYK	18
Cellular Development,Cellular Growth and Proliferation,Hematological System Development and Function,Hematopoiesis,Lymphoid Tissue Structure and Development,Tissue Development	Differentiation of antigen presenting cells	2.57e-09		0.914	BCL11A,BCL2,CAMK4,CD4,CD40,EBF1,FCRLA,FTH1,ID3,IRF1,IRF8,LGALS3,LTB,LYN,MAT2A,NAAA,PAX5,PIK3AP1,PLAC8,SOCS1,STAT1,TCF3	22
Cellular Development,Cellular Growth and Proliferation,Hematological System Development and Function,Hematopoiesis,Tissue Development	Differentiation of hematopoietic cells	2.61e-09		-0.06	BCL2,BLNK,BSG,CD3E,CD40,CD79A,CD79B,CD8B,EBF1,FCRLA,FTH1,IL2RG,IRF1,IRF8,JAK1,JUNB,LAT,LCK,LYN,MEF2C,NAAA,PAX5,PIK3AP1,PLAC8,PTPRC,RPS14,RPS19,SYK,TCF3	29
Cancer,Hematological Disease,Immunological Disease,Organismal Injury and Abnormalities	Burkitt lymphoma	2.71e-09			BCL2,CD19,CD5,CD79A,CD79B,ETS1,GNAI2,ID3,IKZF3,IL2RG,IRF8,MCM5,PAX5,PPIA,PTPRC,TCF3,TUBB4B	17
Cellular Development,Cellular Growth and Proliferation,Hematological System Development and Function,Hematopoiesis,Lymphoid Tissue Structure and Development,Tissue Development	Hematopoiesis of phagocytes	2.76e-09		0.634	BCL11A,BCL2,CAMK4,CD4,CD40,CD74,EBF1,FCRLA,FTH1,ID3,IL7R,IRF8,LTB,LYN,MEF2C,NAAA,PLAC8,REL,SOCS1,STAT1,TCF3	21
Inflammatory Response	Antibody response	3.38e-09		-0.692	BACH2,BCL2,BLNK,CCL5,CD19,CD37,CD40,FCER2,FCRLA,IRF8,LTB,LYN,MEF2C,PTPRC,REL,ST6GAL1,UXS1	17
Hematological Disease,Immunological Disease,Organismal Injury and Abnormalities	T-cell lymphoproliferative disorder	3.4e-09		0	ADAMTSL3,ARID5B,ATP1B1,BACH2,BCL2,BTG1,CD19,CD247,CD27,CD3D,CD3E,CD3G,CD4,CD40,CD5,CD52,CD7,EBF1,ETS1,FCER2,GADD45A,HSPA8,IFI30,IL2RG,IL7R,JAK1,JUNB,JUND,KLF6,LAT,LCK,LEF1,MX1,PAK2,PAX5,PIK3CG,PPIA,PTPRC,PXDNL,REL,RGCC,RPL10,RPL14,RPL22,RPL36,SELPLG,SOCS1,SPN,STAT1,SUGT1,SYK,TCF3,TCF7,TUBB4B,ZBP1	55
Cancer,Hematological Disease,Immunological Disease,Organismal Injury and Abnormalities	Refractory Philadelphia-positive acute lymphoblastic leukemia	3.42e-09			CD19,CD247,CD3D,CD3E,CD3G,CSK,LCK,LYN	8
Cancer,Hematological Disease,Immunological Disease,Organismal Injury and Abnormalities	Relapsed Philadelphia-positive acute lymphoblastic leukemia	3.42e-09			CD19,CD247,CD3D,CD3E,CD3G,CSK,LCK,LYN	8
Cell Morphology,Hematological Disease,Hematological System Development and Function,Immunological Disease,Lymphoid Tissue Structure and Development,Organismal Injury and Abnormalities	Lack of T lymphocytes	3.42e-09			BCL11A,CD247,CD3E,CD4,CD8A,IL2RG,IL7R,LAT	8
Neurological Disease,Organismal Injury and Abnormalities,Psychological Disorders	Disorder of basal ganglia	3.43e-09			ACTB,ARHGDIB,ATP1B1,ATP5F1E,ATP5PB,ATP5PD,ATP5PO,BCL2,CAMK4,CCL5,CD74,EEF1A1,EPB41,EZR,FTH1,GADD45A,GRIN3B,HNRNPDL,HSBP1,HSPA8,ID3,JAK1,JUNB,KDM5A,MEF2C,MT-ATP6,MT-ATP8,MT-ND2,MT-ND4L,NRGN,PDE4B,PFN1,PPIA,PSMB8,RPL17,RPS3A,RPS4X,RPSA,SAT1,SELENOF,STAT1,TPI1,TPM3,TSC22D3,TUBB4B,UBB,UCP2,VIM,ZBP1	49
Cellular Movement	Homing of blood cells	3.43e-09		0.681	BCL2,BSG,CCL5,CD37,CD4,CD40,CD74,CORO1A,DUSP1,FYB1,GNAI2,ITGA4,JAK1,LAT,LGALS1,LGALS3,LYN,PDE4B,PFN1,PIK3CG,PPIA,PTPRC,REL,RPS19,SELPLG,SWAP70,SYK,TMSB10/TMSB4X	28
Cell-To-Cell Signaling and Interaction,Hematological System Development and Function	Binding of mononuclear leukocytes	3.46e-09	Increased	2.659	CCL5,CD3E,CD4,CD40,CD81,CD99,EZR,FYB1,GNAI2,IL7R,ITGA4,JAK1,LCK,LGALS3,PIK3CG,SELPLG,SKAP1,SPN,SWAP70	19
Cellular Development,Hematological System Development and Function,Lymphoid Tissue Structure and Development	Maturation of lymphocytes	3.58e-09		1.13	BACH2,BLNK,CD19,CD247,CD3E,CD4,CD40,CSK,IL7R,LAT,LCK,LEF1,PTPRC,TCF3,TCF7	15
Cancer,Hematological Disease,Immunological Disease,Organismal Injury and Abnormalities	Recurrent acute leukemia	3.61e-09			ACTG1,BCL2,CD19,CD247,CD3D,CD3E,CD3G,CSK,LCK,LYN,PPIA,PTPRC,TUBB4B	13
Humoral Immune Response,Protein Synthesis	Quantity of IgG3	3.67e-09	Decreased	-2.208	BACH2,BLNK,CD19,CD40,CD81,FCMR,IKZF3,IL2RG,LCK,LY86,PIK3AP1,REL	12
Antimicrobial Response,Inflammatory Response	Antimicrobial response	3.96e-09		-0.521	AUP1,BANF1,BCL2,BST2,CCL5,CD40,CD8A,COTL1,FAU,HSPA8,IRF1,IRF8,JAK1,LYZ,MX1,PLAC8,PPIA,PTPRC,RPS15A,SLAMF9,SOCS1,SPN,STAT1,SYK,TRIM22,ZBP1	26
Cancer,Hematological Disease,Immunological Disease,Organismal Injury and Abnormalities	Myeloid leukemia	3.98e-09		1.165	ACTB,AHNAK,ARHGAP24,ARID5B,ARL6IP1,ATP1B1,ATP6AP1,BCL2,CD19,CD247,CD3D,CD3E,CD3G,CD4,CD52,CD7,CD74,CD99,CORO1A,CSK,CTSW,EEF1A1,EEF1D,EIF3D,EIF3I,ETS1,GADD45A,GDI2,IL2RG,IL32,IL7R,IRF1,IRF8,JAK1,JUNB,KDM5A,LCK,LEF1,LYN,LYZ,MEF2C,MEIS1,MT-ATP6,PIK3AP1,PPIA,PSIP1,PSMB8,PTPRC,PVRIG,RACK1,RALGPS2,RPL11,RPL37,RPL6,RPS11,RPS13,RPS18,RPS23,RPS24,RPS25,RPS26,RPS4X,SF3B2,SMC6,SYK,TMSB10/TMSB4X,TPI1,TUBB4B,…	69
Free Radical Scavenging	Synthesis of reactive oxygen species	4.12e-09		0.074	ACTB,ARHGDIA,ARHGDIB,BCL2,CCL5,CD40,CD52,CLIC1,DUSP1,EEF1A1,ETS1,FCMR,FTH1,HVCN1,IL32,JAK1,JUND,LAT,LCK,LGALS3,LYN,MT-ND2,PIK3CG,PPIA,PSMB8,RACK1,RPL26,RPL29,SAT1,SELPLG,SH3BP5,SLC9A3R1,SOCS1,SYK,UCP2	35
Hematological System Development and Function,Lymphoid Tissue Structure and Development,Tissue Morphology	Quantity of innate lymphoid cells	4.27e-09		1.123	BACH2,BCL2,CD247,CD40,ETS1,ID3,IL2RG,IL7R,IRF1,KMT2E,LTB,PIK3CG,PTPRC,STAT1,TCF3	15
Cell-To-Cell Signaling and Interaction,Cellular Function and Maintenance,Hematopoiesis	Positive selection of lymphocytes	4.61e-09			CD4,CD74,ID3,LCK,LGALS1,PTPRC,SIT1,SYK	8
Cellular Function and Maintenance	Ion homeostasis of cells	4.92e-09		1.459	ANXA6,ATP1B1,ATP6AP1,BCAP31,BCL2,BSG,CCL5,CD19,CD247,CD3E,CD4,CD40,CD5,CD52,CD79A,CD79B,CD81,CD8A,CSK,EIF5A,EZR,FTH1,JUNB,LAT,LCK,LGALS1,LYN,NME2,NPTN,PAK2,PIK3CG,PPIA,PTPRC,SLC9A3R1,SWAP70,SYK,UCP2	37
Organismal Injury and Abnormalities	Pulmonary fibrosis or aplastic anemia	5.1e-09		-1.387	ARHGDIA,CD27,CD52,CD79A,CISH,HSPA8,IL2RG,IL32,LCK,LGALS3,LYN,PPIA,RPL11,RPL18,RPL26,RPL27,RPL35,RPL35A,RPL5,RPS10,RPS15A,RPS17,RPS19,RPS20,RPS24,RPS26,RPS27,RPS28,RPS29,RPS7,SELPLG,STAT1,VIM	33
Cellular Development,Cellular Growth and Proliferation,Hematological System Development and Function,Lymphoid Tissue Structure and Development	Expansion of T lymphocytes	5.23e-09		0.177	BCL2,CD27,CD3E,CD4,CD40,CISH,HSPA8,IL7R,IRF1,IRF8,LAT,PIK3CG,REL,SOCS1,STAT1,SYK,TCF3	17
Cell-To-Cell Signaling and Interaction	Binding of lymphoid cells	5.61e-09	Increased	2.507	CCL5,CD3E,CD40,CD81,CD99,EZR,FYB1,GNAI2,IL7R,ITGA4,JAK1,LCK,SELPLG,SKAP1,SPN,SWAP70,SYK	17
Cancer,Hematological Disease,Immunological Disease,Organismal Injury and Abnormalities	Recurrent acute lymphoblastic leukemia	6.07e-09			ACTG1,CD19,CD247,CD3D,CD3E,CD3G,CSK,LCK,LYN,PPIA,TUBB4B	11
Cell Death and Survival	Cytolysis of T lymphocytes	6.29e-09			CD3G,CD4,CD7,CD8A,LCK,PIK3CG,PTPRC,REL,VIM	9
Cellular Development,Cellular Growth and Proliferation,Hematological System Development and Function,Hematopoiesis,Tissue Development	Differentiation of hematopoietic progenitor cells	6.83e-09		-0.06	BCL2,BLNK,BSG,CD3E,CD40,CD79A,CD79B,CD8B,EBF1,FCRLA,FTH1,IL2RG,IRF1,IRF8,JUNB,LAT,LCK,LYN,MEF2C,NAAA,PAX5,PIK3AP1,PLAC8,PTPRC,RPS14,RPS19,SYK,TCF3	28
Cell-To-Cell Signaling and Interaction,Hematological System Development and Function	Interaction of T lymphocytes	6.84e-09	Increased	2.794	CCL5,CD3E,CD4,CD40,CD81,CD99,EZR,FYB1,GNAI2,IL7R,ITGA4,JAK1,LCK,SELPLG,SKAP1,SPN	16
Cancer,Hematological Disease,Immunological Disease,Organismal Injury and Abnormalities	Acute myeloid leukemia	6.87e-09			ACTB,AHNAK,ARHGAP24,ARID5B,ARL6IP1,ATP1B1,ATP6AP1,BCL2,CD19,CD247,CD3D,CD3E,CD3G,CD4,CD52,CD7,CD74,CD99,CORO1A,CSK,CTSW,EEF1A1,EEF1D,EIF3D,EIF3I,ETS1,GADD45A,GDI2,IL2RG,IL32,IRF1,JAK1,JUNB,KDM5A,LCK,LEF1,LYN,LYZ,MEF2C,MEIS1,MT-ATP6,PIK3AP1,PPIA,PSIP1,PSMB8,PTPRC,PVRIG,RACK1,RALGPS2,RPL11,RPL37,RPL6,RPS11,RPS13,RPS18,RPS23,RPS24,RPS25,RPS26,RPS4X,SF3B2,SMC6,SYK,TMSB10/TMSB4X,TPI1,TUBB4B,UBB	67
Hematological Disease,Immunological Disease,Organismal Injury and Abnormalities	Eosinophilia	7.22e-09		0.447	ACTB,ARPC1B,ARRB2,CD247,CD3G,CD4,CD40,CD5,CD7,FCER2,IL2RG,IRF8,JAK1,JUNB,PPIA,SOCS1,STAT1,SYK,TPI1	19
Cell-To-Cell Signaling and Interaction	Response of lymphatic system cells	7.47e-09		-1.005	BACH2,CD19,CD27,CD3E,CD4,CD40,CD5,CISH,ETS1,IL7R,IRF8,ITGA4,LGALS1,LTB,LYN,PTPRC,REL,SELPLG,SOCS1,UCP2	20
Cell-mediated Immune Response,Cellular Development,Cellular Function and Maintenance,Cellular Growth and Proliferation,Embryonic Development,Hematological System Development and Function,Hematopoiesis,Lymphoid Tissue Structure and Development,Organ Development,Organismal Development,Tissue Development	Differentiation of gamma-delta T lymphocytes	7.62e-09		0.762	IL2RG,IL7R,LAT,LCK,LEF1,PTPRC,SYK	7
Cancer,Hematological Disease,Immunological Disease,Organismal Injury and Abnormalities	Relapsed acute leukemia	7.68e-09			ACTG1,BCL2,CD19,CD247,CD3D,CD3E,CD3G,CSK,LCK,LYN,PPIA,PTPRC,TUBB4B	13
Hematological System Development and Function,Humoral Immune Response,Lymphoid Tissue Structure and Development,Tissue Morphology	Quantity of follicular B lymphocytes	8.57e-09		0.101	ARHGDIA,ARHGDIB,BCL2,BLNK,CD19,CD40,CD74,FCMR,HVCN1,IKZF3,IRF8,LTB,LYN,PIK3AP1,ST6GAL1,STAT1	16
Cancer,Hematological Disease,Immunological Disease,Organismal Injury and Abnormalities	T-cell malignant neoplasm	8.92e-09		0.391	ADAMTSL3,ARID5B,ATP1B1,BACH2,BCL2,BTG1,CD19,CD247,CD27,CD3D,CD3E,CD3G,CD4,CD40,CD5,CD52,CD7,EBF1,ETS1,FCER2,GADD45A,HSPA8,IFI30,IL2RG,IL7R,JAK1,JUNB,JUND,KLF6,LCK,LEF1,MX1,PAK2,PAX5,PIK3CG,PPIA,PTPRC,PXDNL,REL,RGCC,RPL10,RPL14,RPL22,RPL36,SELPLG,SOCS1,SPN,STAT1,SUGT1,SYK,TCF3,TCF7,TUBB4B,ZBP1	54
Organismal Injury and Abnormalities	Abdominal lesion	8.97e-09		0.771	ACTB,ACTG1,ADAM9,ADAMTSL3,ADRM1,AHNAK,ANXA6,ARHGAP24,ARHGDIA,ARHGDIB,ARID5B,ARL6IP1,ARPC1B,ARPC5,ARPC5L,ARRB2,ATP1B1,ATP5PB,ATP5PD,ATP5PO,ATP6AP1,AUP1,BACH2,BANK1,BBLN,BCAS4,BCL11A,BCL2,BEND5,BIN2,BLNK,BRD2,BSG,BST2,BTF3,BTG1,CALM1 (includes others),CAMK4,CAVIN3,CCDC25,CCDC32,CCDC50,CCL5,CCNI,CCT6A,CD19,CD247,CD37,CD3D,CD3E,CD3G,CD4,CD40,CD5,CD52,CD53,CD7,CD74,CD79A,CD79B,CD81,CD8A,CD99,CFL1,CISH…	281
Cancer,Hematological Disease,Immunological Disease,Organismal Injury and Abnormalities	Chronic lymphocytic leukemia / small lymphocytic lymphoma	9.01e-09			ADAM9,AHNAK,BACH2,BCL2,CD19,CD3G,CD40,CD5,CD52,CD74,CD79B,DUSP1,FCER2,FCMR,GRK3,HVCN1,IKZF3,IRF8,ITGA4,LCK,LYN,PAX5,PIK3CG,PPIA,PTPRC,RACK1,RPL19,RPS15,RPS2,RPS20,RPSA,SF3B2,SMC6,SP140,SPN,SYK,TMEM131,TUBB4B	38
Cancer,Hematological Disease,Immunological Disease,Organismal Injury and Abnormalities	Plasma cell neoplasm	9.36e-09			ADAM9,ANXA6,ATP1B1,BCL11A,BCL2,CCL5,CD19,CD247,CD27,CD3D,CD3G,CD5,CD52,CD79A,CD8A,CSK,FCER2,FYB1,GADD45A,IL2RG,IL32,IL7R,JAK1,LAPTM5,LEF1,LTB,PAX5,PNRC1,PPIA,PSIP1,PSMB8,PTPRC,SLAMF9,TCF3,TUBB4B,VIM,VPREB3	37
Gastrointestinal Disease,Organismal Injury and Abnormalities	Chronic periodontal disease	9.43e-09			CCL5,CD247,CD3D,CD52,CD8A,ETS1,FTH1,IL32,IL7R,PDE4B,PLAC8,RPS27,ST6GAL1	13
Cell-To-Cell Signaling and Interaction,Hematological System Development and Function,Humoral Immune Response,Immune Cell Trafficking,Inflammatory Response	Activation of B lymphocytes	9.94e-09		-0.76	BANK1,BLNK,CD19,CD40,CD79A,CD79B,CD81,CD8A,EBF1,LAPTM5,LYN,PAX5,PTPRC,ST6GAL1,SYK,TBC1D10C	16
Cell Death and Survival,Hematological System Development and Function,Organismal Injury and Abnormalities	Cell viability of T lymphocytes	1.04e-08		1.493	BCL2,CAMK4,CD3E,CD40,CISH,IL2RG,IL7R,LAT,PIK3CG,PTPRC,REL,SELPLG,STAT1,TCF7	14
Cell-To-Cell Signaling and Interaction,Hematological System Development and Function	Binding of T lymphocytes	1.16e-08	Increased	2.624	CCL5,CD3E,CD40,CD81,CD99,EZR,FYB1,GNAI2,IL7R,ITGA4,JAK1,LCK,SELPLG,SKAP1,SPN	15
Cellular Movement,Hematological System Development and Function,Immune Cell Trafficking	Homing of leukocytes	1.22e-08		0.681	BCL2,BSG,CCL5,CD37,CD4,CD40,CD74,CORO1A,DUSP1,FYB1,GNAI2,ITGA4,JAK1,LAT,LGALS1,LGALS3,LYN,PDE4B,PFN1,PIK3CG,PPIA,REL,RPS19,SELPLG,SWAP70,SYK,TMSB10/TMSB4X	27
Endocrine System Disorders,Metabolic Disease,Organismal Injury and Abnormalities	Metabolic syndrome X	1.24e-08			ATP5F1E,CCL5,CD3D,PFDN5,RPL17,RPL21,RPL23,RPL26,RPL7,RPL9,RPS15A,RPS24,RPS27L,RPS29,RPS3A,RPS7	16
Cancer,Organismal Injury and Abnormalities	Abdominal neoplasm	1.26e-08		0.756	ACTB,ACTG1,ADAM9,ADAMTSL3,ADRM1,AHNAK,ANXA6,ARHGAP24,ARHGDIA,ARHGDIB,ARID5B,ARL6IP1,ARPC1B,ARPC5,ARPC5L,ARRB2,ATP1B1,ATP5PB,ATP5PD,ATP5PO,ATP6AP1,AUP1,BACH2,BANK1,BBLN,BCAS4,BCL11A,BCL2,BEND5,BIN2,BLNK,BRD2,BSG,BST2,BTF3,BTG1,CALM1 (includes others),CAMK4,CAVIN3,CCDC25,CCDC32,CCDC50,CCL5,CCNI,CCT6A,CD19,CD247,CD37,CD3D,CD3E,CD3G,CD4,CD40,CD5,CD52,CD53,CD7,CD74,CD79A,CD79B,CD81,CD8A,CD99,CFL1,CISH…	280
Cancer,Hematological Disease,Immunological Disease,Organismal Injury and Abnormalities	Diffuse small-cell lymphoma	1.37e-08			ADAM9,AHNAK,BCL2,CD19,CD27,CD3G,CD40,CD5,CD79A,CD79B,ETS1,FCER2,GNAI2,GRK3,ID3,IKZF3,IL2RG,IRF8,MCM5,PAX5,PIK3CG,PPIA,PTPRC,RACK1,RPL19,RPS15,RPS2,RPS20,RPSA,SMC6,SP140,SPN,TCF3,TMEM131,TUBB4B	35
Cellular Movement	Chemotaxis	1.39e-08		0.388	ARRB2,BIN2,BSG,CCL5,CD37,CD4,CD40,CD74,CORO1A,CSK,DUSP1,GNAI2,ITGA4,LAT,LCK,LEF1,LGALS1,LGALS3,LYN,PDE4B,PFN1,PIK3CG,PPIA,PTPRC,REL,RPS19,SELPLG,SOCS1,SPN,ST6GAL1,STAT1,SWAP70,SYK,TMSB10/TMSB4X	34
Cancer,Hematological Disease,Immunological Disease,Organismal Injury and Abnormalities	Relapsed follicular non-Hodgkin disease	1.42e-08			CD19,CD247,CD3D,CD3E,CD3G,CD79B,IL2RG,PIK3CG,TUBB4B	9
Cancer,Organismal Injury and Abnormalities	Malignant neoplasm of heart, mediastinum and pleura	1.54e-08			ATP1B1,BCL2,CD19,CD247,CD3D,CD3E,CD3G,CD79B,FCER2,ID3,LCK,LYN,PTPRC,REL,SOCS1,TUBB4B	16
Cancer,Hematological Disease,Immunological Disease,Organismal Injury and Abnormalities	Gene rearrangement positive acute lymphoblastic leukemia	1.54e-08			CD19,CD247,CD3D,CD3E,CD3G,CSK,LCK,LGALS1,LYN,PAX5,PPIA,TUBB4B	12
Cancer,Immunological Disease,Organismal Injury and Abnormalities	Neoplasia of lymphoid organ	1.56e-08		0.44	BCL2,BTG1,CD19,CD4,CD5,CD52,CD79A,CD79B,FCER2,ID3,ITGA4,LCK,PAX5,PIK3CG,PTPRC,REL,SOCS1,SPN,SWAP70,TUBB4B,VIM	21
Cancer,Hematological Disease,Immunological Disease,Organismal Injury and Abnormalities	Relapsed B-cell lymphoma	1.57e-08			BCL2,CD19,CD247,CD3D,CD3E,CD3G,CD79B,IL2RG,PIK3CG,PSMB8,TUBB4B	11
Cancer,Hematological Disease,Immunological Disease,Organismal Injury and Abnormalities	Lymphocytic leukemia	1.58e-08		1.206	ACTG1,ADAMTSL3,AHNAK,ARID5B,ATP1B1,BACH2,BCL2,BLNK,BTG1,CD19,CD247,CD3D,CD3E,CD3G,CD4,CD40,CD5,CD52,CD7,CD74,CD79A,CD79B,CFL1,CSK,DUSP1,EBF1,FCHSD2,FCMR,GADD45A,HSPA8,HVCN1,IKZF3,IL7R,IRF1,IRF8,ITGA4,JAK1,LCK,LEF1,LGALS1,LYN,MEIS1,MT-ATP8,MT-ND2,PAX5,PDE4B,PIK3CG,PPIA,PTPRC,REL,RPL10,RPL22,SF3B2,SOCS1,SP140,SYK,TCF3,TCF7,TUBB4B	59
Cellular Movement	Cellular infiltration	1.6e-08	Increased	2.536	ACTB,ARRB2,BSG,CCL5,CD19,CD247,CD4,CD40,CORO1A,DUSP1,EIF4B,ETS1,EZR,IL32,IRF8,ITGA4,JUNB,LGALS1,LGALS3,LTB,LYN,NAAA,PIK3CG,PPIA,PSMB8,RGCC,SELPLG,SLAMF9,SLC9A3R1,SOCS1,STAT1,TPI1,UCP2,ZBP1	34
Neurological Disease,Organismal Injury and Abnormalities,Skeletal and Muscular Disorders	Progressive neuromuscular disease	1.67e-08			ARHGDIB,BCL2,BRD2,BSG,BST2,CCL5,CD3G,CD52,CD74,EEF1A1,FTH1,GRIN3B,HNRNPA1,HNRNPDL,IL7R,ITGA4,KCNA3,LAT,MX1,PDE4B,PSMB8,PTPRC,RPL17,RPL5,RPS3A,RPS4X,SELENOF,TRIM22,UBB,VIM	30
Cellular Movement	Chemotaxis of myeloid cells	1.67e-08		-0.405	BSG,CCL5,CD37,CD4,CD74,CORO1A,DUSP1,GNAI2,ITGA4,LGALS1,LGALS3,LYN,PDE4B,PFN1,PIK3CG,PPIA,PTPRC,REL,RPS19,SELPLG,SWAP70,SYK,TMSB10/TMSB4X	23
Cell Death and Survival	Cytolysis by cytotoxic T cells	1.75e-08			CD3G,CD4,CD7,CD8A,LCK,PIK3CG,PTPRC,REL	8
Cellular Movement	Cell movement of myeloid cells	1.79e-08		1.041	ARRB2,BSG,CCL5,CD37,CD4,CD74,CD99,CORO1A,CSK,DUSP1,FYB1,GNAI2,ITGA4,JAK1,KLF6,LGALS1,LGALS3,LTB,LYN,NAAA,PDE4B,PFN1,PIK3CG,PPIA,PSMB8,PTPRC,REL,RPS19,SELPLG,SLC9A3R1,SOCS1,SPN,STAT1,SWAP70,SYK,TMSB10/TMSB4X,ZBP1	37
Cell-To-Cell Signaling and Interaction,Inflammatory Response	Immune response of leukocytes	1.8e-08		-0.711	BRD2,CD19,CD27,CD40,CD74,CD79A,ETS1,FCMR,IL7R,IRF8,ITGA4,LGALS1,LGALS3,LYN,PIK3CG,PSMB8,PTPRC,REL,RGCC,SELPLG,SOCS1,STAT1,SWAP70,SYK,UCP2	25
Cancer,Organismal Injury and Abnormalities	Recurrent cancer	1.81e-08			ACTG1,BCL2,BSG,CD19,CD247,CD3D,CD3E,CD3G,CD52,CD79B,CSK,IL2RG,JAK1,LCK,LYN,OAZ1,PIK3CG,PPIA,PSMB8,PTPRC,TUBB4B	21
Cancer,Organismal Injury and Abnormalities,Respiratory Disease	Stage I non-small cell lung carcinoma	2.03e-08			BCL2,EEF1A1,IFI30,PPIA,RPL27,RPL7,RPS11,RPS27A,SSR2,TMSB10/TMSB4X,TUBB4B	11
Inflammatory Response,Organismal Injury and Abnormalities,Respiratory Disease	Inflammation of respiratory system component	2.04e-08		-0.65	ACTB,ARRB2,ATP1B1,BACH2,BCL2,BSG,CCL5,CD4,CD8A,CISH,CSK,DUSP1,EIF4B,GRIN3B,IKZF3,IL2RG,ITGA4,JAK1,KCNA3,LAT,LGALS1,LGALS3,LYN,LYZ,PDE4B,PIK3CG,PPIA,PTPRC,REL,SLC9A3R1,SOCS1,STAT1,SWAP70,TPI1,TUBB4B	35
Gastrointestinal Disease,Inflammatory Disease,Organismal Injury and Abnormalities	Inflammatory Bowel Disease	2.23e-08			ARHGDIB,ATP1B1,BANK1,BSG,CAMK4,CD19,CD247,CD40,CD53,CD74,CD79A,CD79B,ETS1,GRIN3B,IKZF3,IL2RG,ITGA4,JAK1,LAPTM5,LY86,LYZ,NAAA,PAX5,PDE4B,PSMB8,PTPRC,SOCS1,TEX9,UXS1,ZBP1	30
Cancer,Organismal Injury and Abnormalities	Primary neoplasm	2.26e-08			BCL2,CD19,CD247,CD3D,CD3E,CD3G,CD4,CD40,CD5,CD79A,CD79B,EZR,FCER2,HOPX,IFI30,IL2RG,KLF6,LCK,LGALS1,LGALS3,LYN,MT-ND2,OAZ1,PLAC8,PPIA,PSIP1,REL,SLC9A3R1,SOCS1,SRGN,TMSB10/TMSB4X,TUBB4B	32
Cell Death and Survival,Organismal Injury and Abnormalities	Apoptosis of leukemia cell lines	2.27e-08		1.011	BCL2,CD4,CD99,DUSP1,EIF4B,EZR,FCER2,FCMR,HSPA8,ITGA4,LCK,LGALS1,LGALS3,LYN,PAK2,PAX5,PPIA,PSIP1,PTPRC,RPS19,SOCS1,SPN,TSC22D3	23
Cell-To-Cell Signaling and Interaction,Hematological System Development and Function	Interaction of lymphocytes	2.28e-08	Increased	2.939	CCL5,CD3E,CD4,CD40,CD81,CD99,EZR,FYB1,GNAI2,IL7R,ITGA4,JAK1,LCK,SELPLG,SKAP1,SPN,SWAP70	17
Cancer,Hematological Disease,Immunological Disease,Organismal Injury and Abnormalities	T-cell non-Hodgkin lymphoma	2.36e-08			BACH2,BCL2,BTG1,CD19,CD247,CD27,CD3E,CD4,CD40,CD5,CD52,CD7,ETS1,FCER2,GADD45A,HSPA8,IFI30,IL2RG,JAK1,JUNB,JUND,KLF6,LCK,LEF1,MX1,PAK2,PAX5,PIK3CG,PPIA,PTPRC,PXDNL,REL,RGCC,SELPLG,SOCS1,SPN,STAT1,SYK,TCF3,TUBB4B	40
Cancer,Immunological Disease,Organismal Injury and Abnormalities	Spleen neoplasm	2.38e-08			BCL2,CD19,CD4,CD5,CD52,FCER2,ID3,ITGA4,REL,SPN,SWAP70,TUBB4B	12
Antimicrobial Response,Inflammatory Response	Antiviral response	2.52e-08		-0.521	AUP1,BANF1,BCL2,BST2,CCL5,CD40,CD8A,HSPA8,IRF1,JAK1,MX1,PPIA,PTPRC,RPS15A,SOCS1,SPN,STAT1,TRIM22,ZBP1	19
Cancer,Hematological Disease,Immunological Disease,Organismal Injury and Abnormalities	Refractory B-cell lymphoma	2.6e-08			BCL2,CD19,CD247,CD3D,CD3E,CD3G,CD79B,PIK3CG,PPIA,PSMB8,TUBB4B	11
Protein Degradation,Protein Synthesis	Stabilization of protein	2.64e-08			ATP1B1,BCL2,CCT6A,CD74,CD81,DDOST,HSPA8,IFI30,JAK1,NACA,NOP53,PFN1,RPL11,RPL23,RPL5,RPS7,SUGT1,TCF3	18
Cancer,Hematological Disease,Immunological Disease,Organismal Injury and Abnormalities	Refractory myeloid leukemia	2.65e-08			CSK,EEF1A1,LCK,LYN,LYZ,PSIP1,PTPRC,RPL11,RPL6,RPS24,RPS25,RPS4X	12
Cellular Movement,Hematological System Development and Function,Immune Cell Trafficking,Inflammatory Response	Cell movement of phagocytes	2.72e-08		0.571	ARRB2,BSG,CCL5,CD37,CD4,CD40,CD5,CD74,CD81,CD99,CORO1A,DUSP1,GNAI2,ITGA4,JAK1,KLF6,LGALS1,LGALS3,LTB,LYN,NAAA,PDE4B,PFN1,PIK3CG,PPIA,PSMB8,REL,RPS19,SELPLG,SLAMF9,SLC9A3R1,SOCS1,SPN,STAT1,SWAP70,SYK,TMSB10/TMSB4X	37
Cell-To-Cell Signaling and Interaction	Response of mononuclear leukocytes	2.8e-08		-1.117	BACH2,CD19,CD27,CD3E,CD4,CD40,CD5,CD79A,CISH,ETS1,IL7R,LGALS1,LTB,LYN,PTPRC,REL,SELPLG,SOCS1,SYK,UCP2	20
Cancer,Organismal Injury and Abnormalities	Intraabdominal organ tumor	2.85e-08		0.561	ACTB,ACTG1,ADAM9,ADAMTSL3,ADRM1,AHNAK,ANXA6,ARHGAP24,ARHGDIA,ARHGDIB,ARID5B,ARL6IP1,ARPC1B,ARPC5,ARPC5L,ARRB2,ATP1B1,ATP5PB,ATP5PD,ATP5PO,ATP6AP1,AUP1,BACH2,BANK1,BBLN,BCAS4,BCL11A,BCL2,BEND5,BIN2,BLNK,BRD2,BSG,BST2,BTF3,BTG1,CALM1 (includes others),CAMK4,CAVIN3,CCDC25,CCDC32,CCDC50,CCL5,CCT6A,CD19,CD247,CD37,CD3D,CD3E,CD3G,CD4,CD40,CD5,CD52,CD53,CD7,CD74,CD79A,CD79B,CD81,CD8A,CD99,CFL1,CISH,CLIC…	276
Gastrointestinal Disease,Organismal Injury and Abnormalities	Periodontal disease	2.86e-08			BCL2,CCL5,CD247,CD3D,CD52,CD8A,ETS1,FTH1,IL32,IL7R,LGALS3,PDE4B,PLAC8,RPS27,ST6GAL1,TUBB4B	16
Cell Death and Survival,Cellular Compromise	Cytotoxicity of lymphatic system cells	2.86e-08		0.258	ARRB2,CCL5,CD247,CD27,CD5,CD74,CD81,HSPA8,LAT,LCK,LGALS3,PTPRC,SOCS1,SPN,STAT1,SYK	16
Cellular Compromise	Dysfunction of cells	2.86e-08		0.447	ARHGDIA,ARHGDIB,BACH2,BANK1,BCL2,CCL5,CD19,CD4,CD40,CD53,IRF8,LYN,PTPRC,SMC6,SOCS1,TBC1D10C	16
Cancer,Gastrointestinal Disease,Hematological Disease,Immunological Disease,Organismal Injury and Abnormalities	Gastrointestinal lymphoma	2.94e-08			BCL2,BTG1,CD19,CD4,CD5,EEF1A1,FCER2,HVCN1,IRF8,SPN,TUBB4B	11
Cancer,Hematological Disease,Immunological Disease,Organismal Injury and Abnormalities	Refractory acute lymphoblastic leukemia	2.97e-08			BCL2,CD19,CD247,CD3D,CD3E,CD3G,CSK,LCK,LYN,TUBB4B	10
Hematological System Development and Function,Lymphoid Tissue Structure and Development,Tissue Morphology	Quantity of natural killer cells	3e-08		0.996	BACH2,BCL2,CD247,CD40,ETS1,IL2RG,IRF1,KMT2E,LTB,PIK3CG,PTPRC,STAT1,TCF3	13
Cancer,Hematological Disease,Immunological Disease,Organismal Injury and Abnormalities	Refractory lymphoma	3.29e-08			BCL2,CD19,CD247,CD3D,CD3E,CD3G,CD79B,IL2RG,LCK,PIK3CG,PPIA,PSMB8,TUBB4B	13
Cancer,Hematological Disease,Organismal Injury and Abnormalities	Philadelphia chromosome negative hematological system tumor	3.32e-08			ATP1B1,BCL2,CCL5,CD19,CD247,CD3D,CD3E,CD3G,CSK,IRF8,JAK1,KMT2E,LCK,LYN,MEF2C,PDE4B,TUBB4B	17
Cellular Function and Maintenance	Endocytosis	3.33e-08		0.836	ACTB,ACTG1,ANXA6,ARPC3,ARRB2,ATP6AP1,CCL5,CSK,EZR,FCER2,FCHSD2,FCMR,GNAI2,HSPA8,IRF8,JAK1,JUNB,LAT,LGALS3,LYN,NME2,PFN1,PTPRC,RACK1,RGCC,RNASEK,RPS21,SELPLG,ST6GAL1,STAT1,SWAP70,SYK,UCP2,UXS1,VIM	35
Cell-To-Cell Signaling and Interaction,Hematological System Development and Function	Binding of lymphocytes	3.49e-08	Increased	2.78	CCL5,CD3E,CD40,CD81,CD99,EZR,FYB1,GNAI2,IL7R,ITGA4,JAK1,LCK,SELPLG,SKAP1,SPN,SWAP70	16
Cellular Development,Cellular Growth and Proliferation,Hematological System Development and Function,Lymphoid Tissue Structure and Development	NK cell proliferation	3.6e-08		0.978	BACH2,CD27,CD40,CD81,ETS1,IL2RG,IRF1,PIK3CG,PTPRC,SOCS1,STAT1,TCF3,TCF7	13
Cancer,Hematological Disease,Immunological Disease,Organismal Injury and Abnormalities	Mixed phenotype acute leukemia	3.73e-08			CD19,CD247,CD3D,CD3E,CD3G,CD79A,JAK1,LCK,LYZ,PPIA,TUBB4B	11
Gene Expression	Transactivation	4.08e-08		0.901	BCL2,BRD2,CD40,DUSP1,ETS1,GADD45A,HNRNPA1,ID3,IRF1,IRF8,JAK1,JUNB,JUND,KDM5A,KLF6,LCK,LEF1,LGALS1,MCM5,MEF2C,MX1,PFDN5,REL,RPL10,SELPLG,SOCS1,STAT1,SYK,TCF3,TCF7,TSC22D3,UCP2	32
Cellular Response to Therapeutics	Sensitivity of hematopoietic cell lines	4.16e-08		0	BCL2,EBF1,IL7R,LEF1,MEF2C,PAX5	6
Cancer,Hematological Disease,Immunological Disease,Organismal Injury and Abnormalities	Philadelphia-positive acute lymphoblastic leukemia	4.19e-08			CD19,CD247,CD3D,CD3E,CD3G,CSK,LCK,LYN,PAX5,PPIA,TUBB4B	11
Cell-To-Cell Signaling and Interaction,Hematological System Development and Function,Immune Cell Trafficking	Adhesion of mononuclear leukocytes	4.2e-08	Increased	2.292	CCL5,CD81,CD99,EZR,FYB1,GNAI2,IL7R,ITGA4,JAK1,LGALS3,PIK3CG,SELPLG,SKAP1,SPN,SWAP70	15
Cancer,Hematological Disease,Organismal Injury and Abnormalities	High-risk malignant hematological system tumor	4.29e-08			BCL2,CD19,CD247,CD3D,CD3E,CD3G,CSK,JAK1,LCK,LYN,PPIA,PSMB8,TUBB4B	13
Cellular Development,Cellular Growth and Proliferation,Hematological System Development and Function,Hematopoiesis,Lymphoid Tissue Structure and Development,Tissue Development	Development of phagocytes	4.34e-08		0.662	BCL11A,BCL2,CAMK4,CD4,CD40,CD74,CD81,EBF1,FCRLA,FTH1,ID3,IL7R,IRF8,LTB,LYN,MEF2C,NAAA,PLAC8,REL,SOCS1,STAT1,TCF3	22
Cancer,Hematological Disease,Immunological Disease,Organismal Injury and Abnormalities	T-lymphoblastic leukemia/lymphoma	4.84e-08			ADAMTSL3,ARID5B,BCL2,BTG1,CD19,CD247,CD3D,CD3E,CD3G,CD5,CD52,CD7,EBF1,HSPA8,IL7R,JAK1,LCK,LEF1,PAX5,PTPRC,PXDNL,RPL10,RPL14,RPL22,RPL36,SUGT1,SYK,TCF3,TCF7,TUBB4B,ZBP1	31
Cancer,Organismal Injury and Abnormalities	Primary tumor	4.87e-08			BCL2,CD19,CD247,CD3D,CD3E,CD3G,CD5,CD79A,CD79B,FCER2,HOPX,IFI30,IL2RG,KLF6,LCK,LGALS1,LGALS3,LYN,MT-ND2,PLAC8,PPIA,PSIP1,REL,SLC9A3R1,SOCS1,SRGN,TMSB10/TMSB4X,TUBB4B	28
Cell Morphology,Hematopoiesis,Humoral Immune Response,Immunological Disease,Lymphoid Tissue Structure and Development,Organismal Injury and Abnormalities	Abnormal morphology of pre-B lymphocytes	5.43e-08			BLNK,CD79A,CD79B,IRF8,PTPRC,SYK,TCF3	7
Hematological System Development and Function,Hypersensitivity Response,Tissue Morphology	Quantity of eosinophils	5.46e-08		-1.041	ARHGDIA,ARHGDIB,CD8A,CISH,GADD45A,GNAI2,IL2RG,IRF8,LGALS1,LGALS3,LYN,PIK3CG,REL,SELPLG	14
Cell Death and Survival,Organismal Injury and Abnormalities	Cell death of fibroblast cell lines	5.47e-08		0.133	ACTB,ARRB2,BACH2,BCL2,CD40,DUSP1,EEF1A1,EIF3I,ETS1,FTH1,GADD45A,GNG2,HNRNPA1,KLF6,LEF1,OAZ1,PAK2,PLAC8,REL,RPL10,RPL37,SPN,STAT1,SYK,TMEM123,VIM,ZBP1	27
Immunological Disease,Organismal Injury and Abnormalities	Primary immunodeficiency disorder	5.5e-08			CD19,CD247,CD3D,CD3E,CD3G,CD74,CD81,CORO1A,FCER2,IL2RG,IL7R,IRF8,LAT,LCK,MX1,PTPRC	16
Cell Death and Survival,Cellular Compromise	Cytotoxicity of leukocytes	5.5e-08		0.258	ARRB2,CCL5,CD247,CD27,CD5,CD81,HSPA8,LAT,LCK,LGALS3,LYN,PTPRC,SOCS1,SPN,STAT1,SYK	16
Cancer,Immunological Disease,Organismal Injury and Abnormalities	Lymphatic node tumor	5.56e-08			BCL2,BTG1,CD19,CD5,CD79A,CD79B,FCER2,ID3,ITGA4,PAX5,PIK3CG,SOCS1,SPN,TUBB4B,VIM	15
Cellular Function and Maintenance	Endocytosis by eukaryotic cells	5.66e-08		1.05	ARPC3,ARRB2,ATP6AP1,CCL5,CSK,FCHSD2,FCMR,GNAI2,IRF8,JAK1,JUNB,LAT,LGALS3,LYN,NME2,PFN1,PTPRC,RACK1,RGCC,RPS21,SELPLG,STAT1,SWAP70,SYK,UCP2,UXS1,VIM	27
Cancer,Hematological Disease,Immunological Disease,Organismal Injury and Abnormalities	Mature T-cell neoplasm	5.68e-08			ATP1B1,BACH2,BCL2,BTG1,CD19,CD247,CD27,CD3E,CD4,CD40,CD5,CD52,CD7,ETS1,FCER2,GADD45A,HSPA8,IFI30,IL2RG,JAK1,JUNB,JUND,KLF6,LCK,MX1,PAK2,PIK3CG,PPIA,PTPRC,PXDNL,REL,RGCC,SELPLG,SOCS1,SPN,STAT1,SYK,TCF3,TUBB4B	39
Cellular Function and Maintenance	Engulfment of cells	5.76e-08		1.032	ARPC3,ARRB2,ATP6AP1,CCL5,CD4,CORO1A,CSK,EZR,FCHSD2,FCMR,GNAI2,HSPA8,IL2RG,IRF8,JAK1,JUNB,LAT,LGALS3,LYN,NME2,PFN1,PTPRC,RACK1,RGCC,RPS21,SELPLG,STAT1,SWAP70,SYK,UCP2,UXS1,VIM	32
Cellular Movement	Chemotaxis of blood cells	6.57e-08		-0.419	BSG,CCL5,CD37,CD4,CD40,CD74,CORO1A,DUSP1,GNAI2,ITGA4,LAT,LGALS1,LGALS3,LYN,PDE4B,PFN1,PIK3CG,PPIA,PTPRC,REL,RPS19,SELPLG,SWAP70,SYK,TMSB10/TMSB4X	25
Cell-To-Cell Signaling and Interaction,Cellular Function and Maintenance,Inflammatory Response	Phagocytosis of cells	7.06e-08		1.452	ARPC3,CD4,CORO1A,CSK,FCMR,GNAI2,HSPA8,IL2RG,IRF8,JAK1,JUNB,LAT,LGALS3,LYN,PFN1,PTPRC,RACK1,RGCC,SELPLG,STAT1,SWAP70,SYK,UCP2,UXS1,VIM	25
Cell-mediated Immune Response,Cell-To-Cell Signaling and Interaction,Cellular Development,Cellular Function and Maintenance,Cellular Growth and Proliferation,Embryonic Development,Hematological System Development and Function,Hematopoiesis,Lymphoid Tissue Structure and Development,Organ Development,Organismal Development,Tissue Development	Positive selection of T lymphocytes	7.16e-08			CD4,CD74,ID3,LCK,LGALS1,PTPRC,SIT1	7
Hematological System Development and Function,Humoral Immune Response,Lymphoid Tissue Structure and Development,Tissue Morphology	Quantity of marginal-zone B lymphocytes	7.18e-08		-0.731	ARHGDIA,ARHGDIB,BLNK,CD19,CD40,FCMR,HVCN1,IKZF3,IRF8,LTB,LYN,ST6GAL1	12
Cell-To-Cell Signaling and Interaction,Cellular Growth and Proliferation,Hematological System Development and Function	Stimulation of T lymphocytes	7.18e-08		0.485	CD3E,CD4,CD40,CD5,CD52,CD74,CD99,CSK,LCK,LGALS1,LYN,PTPRC,SPN	13
Cell-To-Cell Signaling and Interaction,Cellular Movement,Hematological System Development and Function,Immune Cell Trafficking	Recruitment of leukocytes	7.25e-08		-0.76	ARRB2,CCL5,CD19,CD37,CD4,CD40,CD53,CD74,CD8A,ETS1,FCER2,ITGA4,LGALS1,LGALS3,LYN,LYZ,PDE4B,PIK3CG,SELPLG,SOCS1,STAT1,SWAP70,SYK,UCP2	24
Cancer,Hematological Disease,Organismal Injury and Abnormalities	Myelodysplastic syndrome	7.51e-08			ATP1B1,BCL2,CD52,CSK,IL2RG,KMT2E,LCK,LYN,MT-ATP6,PPIA,RPL28,RPL35,RPL5,RPL6,RPL7,RPLP0,RPS14,RPS15A,RPS19,RPS20,RPS27A,RPS4X,SF3B2	23
Cancer,Organismal Injury and Abnormalities,Respiratory Disease	Metastatic non-small cell lung carcinoma	7.96e-08			BCL2,EEF1A1,IFI30,JAK1,LCK,LYN,PPIA,RPL27,RPL7,RPS11,RPS27A,SSR2,TMSB10/TMSB4X,TUBB4B	14
Cellular Development,Cellular Growth and Proliferation,Embryonic Development,Hematological System Development and Function,Hematopoiesis,Humoral Immune Response,Lymphoid Tissue Structure and Development,Organ Development,Organismal Development,Tissue Development	Differentiation of pre-B lymphocytes	8e-08		-1.126	BCL2,BLNK,CD79A,CD79B,EBF1,LAT,LYN,PAX5,TCF3	9
Cancer,Hematological Disease,Immunological Disease,Organismal Injury and Abnormalities	Nodal lymphoma	8.19e-08			BCL2,BTG1,CD19,CD5,CD79A,CD79B,FCER2,PIK3CG,SOCS1,SPN,TUBB4B	11
Cancer,Hematological Disease,Immunological Disease,Organismal Injury and Abnormalities	Philadelphia-positive B-lymphoblastic leukemia/lymphoma	8.7e-08			CD19,CD247,CD3D,CD3E,CD3G,CSK,LCK,LYN,PAX5,TUBB4B	10
Cell Signaling,Molecular Transport,Vitamin and Mineral Metabolism	Quantity of Ca2+	8.86e-08		0.79	ANXA6,BANK1,BCL2,BLNK,CCL5,CD19,CD247,CD3E,CD5,CSK,EPB41,GNAI2,LAT,LCK,LGALS1,LYN,LYZ,NRGN,PIK3CG,PPIA,PTPRC,SLC9A3R1,SPN,SWAP70,SYK,UCP2	26
Cancer,Hematological Disease,Immunological Disease,Organismal Injury and Abnormalities	B-cell leukemia	9.11e-08		1.406	ADAMTSL3,AHNAK,ARID5B,BACH2,BCL2,BLNK,BTG1,CD19,CD247,CD3D,CD3E,CD3G,CD40,CD52,CD74,CD79A,CD79B,CSK,DUSP1,EBF1,FCHSD2,FCMR,HVCN1,IKZF3,IL7R,IRF1,IRF8,ITGA4,JAK1,LCK,LEF1,LYN,MEIS1,MT-ATP8,MT-ND2,PAX5,PIK3CG,PPIA,PTPRC,RPL22,SF3B2,SP140,SYK,TCF3,TUBB4B	45
Neurological Disease,Organismal Injury and Abnormalities,Skeletal and Muscular Disorders	Neuromuscular disease with neuropathy	9.19e-08			ARHGDIB,BCL2,BRD2,BSG,BST2,CCL5,CD3G,CD52,CD74,EEF1A1,FTH1,GRIN3B,HNRNPA1,HNRNPDL,IL7R,ITGA4,KCNA3,LAT,MX1,PDE4B,PSMB8,PTPRC,RPL17,RPL5,RPS3A,RPS4X,SELENOF,TRIM22,UBB,VIM	30
Cell-To-Cell Signaling and Interaction,Hematological System Development and Function	Response of lymphocytes	9.3e-08		-0.804	BACH2,CD19,CD27,CD3E,CD4,CD40,CD5,CISH,ETS1,IL7R,LGALS1,LTB,LYN,PTPRC,REL,SELPLG,SOCS1,UCP2	18
Cell Morphology,Cellular Movement	Cell spreading	9.46e-08		-0.385	ARHGAP24,ARPC3,CCL5,CD19,CD40,CD81,CORO1A,CSK,ETS1,FYB1,ITGA4,LAT,LGALS1,LGALS3,LYN,PFN1,PIK3CG,RACK1,ST6GAL1,SYK,VIM	21
Cancer,Hematological Disease,Immunological Disease,Organismal Injury and Abnormalities	Relapsed B-cell non-Hodgkin lymphoma	9.86e-08			BCL2,CD19,CD247,CD3D,CD3E,CD3G,CD79B,IL2RG,PIK3CG,TUBB4B	10
Cancer,Organismal Injury and Abnormalities,Respiratory Disease	Stage I-IV non-small cell lung cancer	9.92e-08			BCL2,EEF1A1,IFI30,JAK1,LCK,LYN,PPIA,RPL27,RPL7,RPS11,RPS27A,SSR2,TMSB10/TMSB4X,TUBB4B	14
Cancer,Organismal Injury and Abnormalities	Transformation of lymphatic system cells	1.01e-07		-0.367	CD19,EBF1,IL2RG,IL7R,JAK1,JUNB,MEIS1,NCOA7,PAX5,PTPRC,REL	11
Cellular Development,Cellular Growth and Proliferation,Hematological System Development and Function,Hematopoiesis,Lymphoid Tissue Structure and Development,Tissue Development	Differentiation of myeloid leukocytes	1.03e-07		0.265	BCL2,CD4,CD40,CD74,CD8A,IL7R,IRF1,IRF8,KMT2E,LEF1,LGALS3,LYN,MAT2A,MEF2C,PAX5,PIK3AP1,REL,SOCS1,ST6GAL1,STAT1,TCF3	21
Cancer,Hematological Disease,Immunological Disease,Organismal Injury and Abnormalities	Newly diagnosed adult B-cell acute lymphoblastic leukemia	1.04e-07			CD19,CD247,CD3D,CD3E,CD3G	5
Cancer,Hematological Disease,Immunological Disease,Organismal Injury and Abnormalities	Adult Philadelphia chromosome positive B-cell acute lymphoblastic leukemia	1.04e-07			CD19,CD247,CD3D,CD3E,CD3G	5
Organismal Survival	Survival of organism	1.06e-07	Decreased	-2.094	ADAM9,ARHGDIA,ARHGDIB,ARRB2,BCL2,CAMK4,CAVIN3,CD19,CD27,CD3E,CD4,CD40,CD74,CD79A,CD79B,CD8A,DUSP1,ETS1,FCER2,FCHSD2,FCMR,GNAI2,ID3,IL2RG,IL7R,IRF1,IRF8,ITGA4,JUNB,KLF6,LGALS1,LGALS3,LYZ,MX1,NAPRT,PIK3CG,PTPRC,RBM3,REL,SOCS1,STAT1,SYK,TCF3,UCP2	44
Cellular Growth and Proliferation	Expansion of cells	1.07e-07		0.882	BCL2,CD19,CD27,CD3E,CD4,CD40,CISH,EBF1,ETS1,HSPA8,IL7R,IRF1,IRF8,LAT,LYN,PAX5,PIK3CG,PTPRC,REL,SOCS1,STAT1,SYK,TCF3	23
Hematological System Development and Function,Hematopoiesis,Lymphoid Tissue Structure and Development,Organ Morphology,Tissue Morphology	Quantity of Single positive thymocytes	1.12e-07		1.373	ARHGDIA,ARHGDIB,ARID5B,BCL2,CD247,GNAI2,IL2RG,IL7R,LCK,TCF3	10
Cardiovascular Disease,Organismal Injury and Abnormalities	Intermediate disease stage peripheral arterial disease	1.15e-07			ARHGDIB,CD53,EEF1B2,FYB1,IFI30,IRF8,ITGA4,LAPTM5,LYN,RPL9,SAT1,ST6GAL1,SYK,UCP2	14
Developmental Disorder,Organismal Injury and Abnormalities	Thoracic hypoplasia	1.15e-07		-1.363	ARID5B,ARRB2,BCL11A,CD247,CD3E,CD3G,ETS1,IL2RG,IL7R,KMT2E,LAT,LCK,MEF2C,PIK3CG,PTPRC,TCF3	16
Neurological Disease,Organismal Injury and Abnormalities	Progressive motor neuron disease	1.17e-07			ACTB,ARHGDIB,BCL2,BRD2,BSG,BST2,CALM1 (includes others),CCL5,CD3G,CD52,CD74,EEF1A1,EZR,FTH1,FUCA1,GADD45A,GRIN3B,HNRNPA1,HNRNPDL,IL7R,ITGA4,KCNA3,LAT,MX1,PDE4B,PFN1,PPIA,PSMB8,PTPRC,RPL17,RPL5,RPS3A,RPS4X,SELENOF,SLC52A2,TRIM22,UBB,VIM	38
Cancer,Organismal Injury and Abnormalities	Advanced malignant tumor	1.17e-07		0.074	ACTB,ADAM9,ARID5B,ARRB2,BACH2,BCL11A,BCL2,BSG,BTG1,CCL5,CD3G,CD40,CD52,CD74,CD81,CD99,CSK,EEF1A1,ETS1,EZR,GADD45A,ID3,IFI30,IL2RG,IRF1,IRF8,ITGA4,JAK1,KDM5A,KLF6,LCK,LGALS1,LGALS3,LTB,LYN,MEIS1,MX1,NACA,PIK3CG,PPIA,PSIP1,PTPRC,RACK1,RGCC,RPL27,RPL7,RPS11,RPS27A,SEPTIN9,SOCS1,SSR2,STAT1,SYK,TCF3,TMSB10/TMSB4X,TUBB4B,VIM,ZBP1	58
Hematological System Development and Function,Immune Cell Trafficking,Inflammatory Response,Tissue Development	Accumulation of leukocytes	1.22e-07	Increased	2.627	ARRB2,BCL2,CCL5,CD19,CD27,CD40,CD99,DUSP1,GNAI2,IL2RG,IRF1,ITGA4,LAT,LYN,PFN1,PIK3AP1,PIK3CG,SELPLG,STAT1,SWAP70,TSC22D3	21
Cancer,Hematological Disease,Immunological Disease,Organismal Injury and Abnormalities	Relapsed non-Hodgkin disease	1.25e-07			BCL2,CD19,CD247,CD3D,CD3E,CD3G,CD79B,IL2RG,LCK,PIK3CG,PSMB8,TUBB4B	12
Cancer,Hematological Disease,Immunological Disease,Organismal Injury and Abnormalities	Refractory non-Hodgkin lymphoma	1.25e-07			BCL2,CD19,CD247,CD3D,CD3E,CD3G,CD79B,IL2RG,LCK,PIK3CG,PSMB8,TUBB4B	12
Cancer,Hematological Disease,Immunological Disease,Organismal Injury and Abnormalities	Refractory precursor B-cell acute lymphoblastic leukemia	1.26e-07			CD19,CD247,CD3D,CD3E,CD3G,CSK,LCK,LYN,TUBB4B	9
Humoral Immune Response,Protein Synthesis	Quantity of IgG2b	1.26e-07		-1.8	BACH2,BLNK,CD19,CD40,FCER2,IKZF3,LY86,LYN,PIK3AP1,REL	10
Cancer,Hematological Disease,Immunological Disease,Organismal Injury and Abnormalities	High grade non-Hodgkin disease	1.26e-07			BCL2,CD19,CD247,CD3D,CD3E,CD3G,CD79B,JAK1,LCK,TUBB4B	10
Cancer,Hematological Disease,Immunological Disease,Organismal Injury and Abnormalities	Chronic lymphocytic leukemia	1.33e-07			BACH2,BCL2,CD40,CD52,CD74,CD79B,DUSP1,FCMR,HVCN1,IKZF3,IRF8,ITGA4,LCK,LYN,PAX5,PIK3CG,PPIA,PTPRC,SF3B2,SP140,SYK	21
Cellular Movement,Hematological System Development and Function,Immune Cell Trafficking,Inflammatory Response	Chemotaxis of phagocytes	1.33e-07		-0.139	BSG,CCL5,CD37,CD4,CD74,CORO1A,DUSP1,GNAI2,ITGA4,LGALS1,LGALS3,LYN,PDE4B,PFN1,PIK3CG,PPIA,REL,RPS19,SELPLG,SWAP70,SYK,TMSB10/TMSB4X	22
Hematological System Development and Function,Lymphoid Tissue Structure and Development,Tissue Morphology	Morphology of lymph follicle	1.37e-07			ARHGDIA,ARHGDIB,BACH2,BANK1,CD37,CD40,IKZF3,IL2RG,LTB,PTPRC,REL,SOCS1,STAT1	13
Hematological System Development and Function,Lymphoid Tissue Structure and Development,Tissue Development	Growth of lymphoid tissue	1.37e-07		0.241	CD247,CD3E,CD3G,CD4,CD40,CD79A,CD8A,CISH,IL2RG,IL7R,LCK,LTB,PIK3CG,SOCS1,SYK,TCF3	16
Cell-To-Cell Signaling and Interaction,Cellular Movement	Recruitment of cells	1.38e-07		-0.618	ARRB2,CCL5,CD19,CD37,CD4,CD40,CD53,CD74,CD8A,ETS1,FCER2,ITGA4,LGALS1,LGALS3,LYN,LYZ,PDE4B,PIK3CG,SELPLG,SOCS1,STAT1,SWAP70,SYK,UCP2,VIM	25
Cell Signaling,Post-Translational Modification,Protein Synthesis	Assembly of protein-protein complex	1.45e-07			ARPC1B,ARPC3,ARPC5,CD247,CD3E,CD40,CD74,CORO1A,EPB41,GPAA1,HSPA8,LGALS3,LYN,MT-ND2,NOP53,PPIH,RACK1,RPS3,SLC9A3R1,SYK	20
Cell Death and Survival,Cellular Compromise	Cytotoxicity of lymphocytes	1.5e-07		0.533	ARRB2,CCL5,CD247,CD27,CD5,CD81,HSPA8,LAT,LCK,LGALS3,PTPRC,SOCS1,SPN,STAT1,SYK	15
Cell-To-Cell Signaling and Interaction	Signaling of lymphocytes	1.54e-07			CD19,CD5,CISH,IL2RG,LAT,PIK3CG,PTPRC	7
Neurological Disease,Organismal Injury and Abnormalities	Progressive neuropathy	1.58e-07			ACTB,ARHGDIB,BCL2,BRD2,BSG,BST2,CALM1 (includes others),CCL5,CD3G,CD52,CD74,EEF1A1,EZR,FTH1,FUCA1,GADD45A,GRIN3B,HNRNPA1,HNRNPDL,IL7R,ITGA4,KCNA3,LAT,MX1,PDE4B,PFN1,PPIA,PSMB8,PTPRC,RPL17,RPL5,RPS3A,RPS4X,SELENOF,SLC52A2,TRIM22,UBB,VIM	38
Cancer,Hematological Disease,Immunological Disease,Organismal Injury and Abnormalities	Acute lymphoblastic lymphoma	1.6e-07			CD19,CD247,CD3D,CD3E,CD3G,CSK,JAK1,LCK,LYN,TUBB4B	10
Cancer,Organismal Injury and Abnormalities	Head and neck tumor	1.61e-07		0.254	ACTB,ACTG1,ADAM9,ADAMTSL3,ADRM1,AHNAK,ANXA6,ARHGAP24,ARHGDIA,ARHGDIB,ARID5B,ARPC1B,ARPC5L,ARRB2,ATP1B1,ATP5F1E,ATP5PB,ATP5PD,ATP5PO,ATP6AP1,BACH2,BANK1,BBLN,BCAS4,BCL11A,BCL2,BEND5,BIN2,BLNK,BRD2,BSG,BTF3,BTG1,CALM1 (includes others),CAVIN3,CCDC25,CCDC50,CCNI,CCT6A,CD19,CD247,CD27,CD3E,CD3G,CD4,CD5,CD53,CD7,CD74,CD79A,CD79B,CD81,CD8A,CD8B,CD99,CFL1,CISH,CLIC1,CORO1A,CRLF3,CSK,CTSW,DAPL1,DDOST,DUS…	260
Cellular Compromise	Dysfunction of leukocytes	1.69e-07			ARHGDIA,ARHGDIB,BACH2,BANK1,CD19,CD40,CD53,IRF8,LYN,PTPRC,TBC1D10C	11
Cancer	Cell transformation	1.7e-07		0.246	ACTB,ACTG1,ADAM9,ADAMTSL3,AHNAK,ANXA6,ARHGAP24,ARID5B,ARL6IP1,ATP1B1,ATP6AP1,BACH2,BCL11A,BCL2,BIN2,BLNK,BRD2,BSG,BST2,BTG1,CCDC50,CCL5,CD19,CD247,CD27,CD3D,CD3E,CD3G,CD4,CD40,CD5,CD52,CD53,CD7,CD74,CD79A,CD79B,CD81,CD8A,CD99,CFL1,CORO1A,COTL1,CSK,CTSW,DUSP1,EBF1,EEF1A1,EEF1D,EIF3D,EIF3I,ETS1,EZR,FAM107B,FAM13B,FCER2,FCHSD2,FCMR,FTH1,FYB1,GADD45A,GDI2,GNAI2,GRIN3B,GRK3,HNRNPA1,HOPX,HSPA8,HVCN1,ID…	178
Cancer,Hematological Disease,Immunological Disease,Organismal Injury and Abnormalities	High-grade B-cell lymphoma	1.8e-07			BCL2,CD19,CD247,CD3D,CD3E,CD3G,CD79B,JAK1,LCK,TUBB4B	10
Cell Death and Survival	Killing of lymphatic system cells	1.93e-07		0.889	BACH2,BCL2,ETS1,LGALS1,LGALS3,PFN1,SOCS1,STAT1,SYK	9
Molecular Transport	Quantity of metal ion	1.94e-07		0.79	ANXA6,BANK1,BCL2,BLNK,CCL5,CD19,CD247,CD3E,CD5,CSK,EPB41,GNAI2,LAT,LCK,LGALS1,LYN,LYZ,NRGN,PIK3CG,PPIA,PTPRC,SLC9A3R1,SPN,SWAP70,SYK,TSC22D3,UCP2	27
Cancer,Dermatological Diseases and Conditions,Hematological Disease,Immunological Disease,Organismal Injury and Abnormalities	Non-Hodgkin cutaneous lymphoma	2.18e-07			BCL2,CD4,CD5,CD7,CD79A,CD79B,IFI30,IL2RG,JAK1,MX1,PTPRC,REL,SELPLG,STAT1,TUBB4B	15
Cancer,Hematological Disease,Immunological Disease,Organismal Injury and Abnormalities	Grade 3 follicular lymphoma	2.41e-07			CD19,CD247,CD3D,CD3E,CD3G,CD79B,IL2RG,TUBB4B	8
Cell-To-Cell Signaling and Interaction,Cellular Growth and Proliferation,Hematological System Development and Function	Co-stimulation of T lymphocytes	2.41e-07			CD3E,CD5,CD99,CSK,LCK,LGALS1,LYN,SPN	8
Cell-To-Cell Signaling and Interaction,Cellular Growth and Proliferation,Hematological System Development and Function	Stimulation of mononuclear leukocytes	2.45e-07		0.647	CCL5,CD3E,CD4,CD40,CD5,CD52,CD74,CD99,CSK,LCK,LGALS1,LYN,PTPRC,SPN	14
Hematological System Development and Function,Lymphoid Tissue Structure and Development,Organ Development,Tissue Development	Growth of lymphoid organ	2.46e-07		0.241	CD247,CD3E,CD3G,CD4,CD79A,CD8A,CISH,IL2RG,IL7R,LCK,LTB,PIK3CG,SOCS1,SYK,TCF3	15
Cellular Movement,Hematological System Development and Function,Immune Cell Trafficking,Inflammatory Response	Chemotaxis of leukocytes	2.47e-07		-0.419	BSG,CCL5,CD37,CD4,CD40,CD74,CORO1A,DUSP1,GNAI2,ITGA4,LAT,LGALS1,LGALS3,LYN,PDE4B,PFN1,PIK3CG,PPIA,REL,RPS19,SELPLG,SWAP70,SYK,TMSB10/TMSB4X	24
Cancer,Organismal Injury and Abnormalities	Head and neck cancer	2.63e-07			ACTB,ACTG1,ADAM9,ADAMTSL3,ADRM1,AHNAK,ANXA6,ARHGAP24,ARHGDIA,ARHGDIB,ARID5B,ARPC1B,ARPC5L,ARRB2,ATP1B1,ATP5F1E,ATP5PB,ATP5PD,ATP5PO,ATP6AP1,BACH2,BANK1,BBLN,BCAS4,BCL11A,BCL2,BEND5,BIN2,BLNK,BRD2,BSG,BTF3,BTG1,CALM1 (includes others),CAVIN3,CCDC25,CCDC50,CCT6A,CD19,CD247,CD27,CD3E,CD3G,CD4,CD5,CD53,CD7,CD74,CD79A,CD79B,CD81,CD8A,CD8B,CD99,CFL1,CISH,CLIC1,CORO1A,CRLF3,CSK,DDOST,DUSP1,EBF1,EEF1A1,E…	247
Cancer,Organismal Injury and Abnormalities	Advanced stage carcinoma	2.78e-07			BCL2,BSG,EEF1A1,IFI30,IL2RG,JAK1,KLF6,LCK,LTB,LYN,PIK3CG,PPIA,PSIP1,PTPRC,RGCC,RPL27,RPL7,RPS11,RPS27A,SSR2,TMSB10/TMSB4X,TUBB4B	22
Cancer,Immunological Disease,Organismal Injury and Abnormalities	Splenic cancer	2.82e-07			BCL2,CD19,CD4,CD5,CD52,FCER2,ITGA4,SPN,SWAP70,TUBB4B	10
Cellular Movement,Hematological System Development and Function,Immune Cell Trafficking	Cell rolling of leukocytes	2.82e-07		1.389	CD53,CD81,FYB1,GNAI2,ITGA4,LGALS3,LYN,SELPLG,SPN,SWAP70	10
Infectious Diseases,Organismal Injury and Abnormalities	Infection of cells	2.92e-07		-1.37	ARPC1B,ARPC3,ARPC5,ATP5PO,BCL11A,BSG,CCL5,CD4,CD40,CD74,CD81,DDOST,EEF1A1,EIF3I,FAU,HNRNPDL,IRF1,IRF8,ITGA4,JAK1,KARS1,LAPTM5,MAT2A,MX1,PNRC1,PSIP1,RACK1,RPL10A,RPL12,RPL18,RPL5,SELPLG,SF3B2,SNX6,ST6GAL1,STAT1,SUMO2,TLE5,VIM	39
Cancer,Hematological Disease,Immunological Disease,Organismal Injury and Abnormalities	Plasma cell dyscrasia	3.13e-07			ADAM9,ANXA6,ATP1B1,BCL2,CCL5,CD19,CD247,CD27,CD3D,CD3G,CD5,CD52,CD79A,CD8A,FCER2,FYB1,GADD45A,IL32,IL7R,JAK1,LAPTM5,LEF1,LTB,PAX5,PNRC1,PPIA,PSIP1,PSMB8,PTPRC,TCF3,TUBB4B,VIM	32
Neurological Disease,Organismal Injury and Abnormalities	Progressive motor neuropathy	3.14e-07			ACTB,ARHGDIB,BCL2,BRD2,BSG,BST2,CALM1 (includes others),CCL5,CD3G,CD52,CD74,EEF1A1,EZR,FTH1,FUCA1,GADD45A,GRIN3B,HNRNPA1,HNRNPDL,IL7R,ITGA4,KCNA3,LAT,MX1,PDE4B,PFN1,PPIA,PSMB8,PTPRC,RPL17,RPL5,RPS3A,RPS4X,SELENOF,TRIM22,UBB,VIM	37
Cellular Movement,Hematological System Development and Function,Immune Cell Trafficking,Inflammatory Response	Chemotaxis of granulocytes	3.19e-07		-0.653	BSG,CCL5,CD37,CD74,CORO1A,ITGA4,LGALS1,LGALS3,LYN,PDE4B,PIK3CG,PPIA,RPS19,SELPLG,SYK,TMSB10/TMSB4X	16
Hematological System Development and Function,Lymphoid Tissue Structure and Development,Tissue Morphology	Quantity of intraepithelial T lymphocytes	3.2e-07			IL2RG,IL7R,IRF1,LCK,PTPRC	5
Cancer,Hematological Disease,Immunological Disease,Organismal Injury and Abnormalities	Relapsed precursor B-cell acute lymphoblastic leukemia	3.29e-07			CD19,CD247,CD3D,CD3E,CD3G,CSK,LCK,LYN,TUBB4B	9
Cellular Development,Cellular Growth and Proliferation,Hematological System Development and Function,Hematopoiesis,Humoral Immune Response,Lymphoid Tissue Structure and Development	Proliferation of pre-B lymphocytes	3.34e-07		-0.03	BCL11A,BCL2,BLNK,EBF1,IL7R,LEF1,MEF2C,STAT1	8
Cellular Movement,Hematological System Development and Function,Immune Cell Trafficking	Homing of mononuclear leukocytes	3.37e-07		1.113	BCL2,CCL5,CD40,CD74,DUSP1,FYB1,GNAI2,ITGA4,JAK1,LAT,LGALS1,LGALS3,LYN,PIK3CG,PPIA,RPS19,SELPLG	17
Hematological System Development and Function,Inflammatory Response,Tissue Morphology	Quantity of dendritic cells	3.39e-07		-1.148	ARRB2,BCL11A,BCL2,IL2RG,IL7R,IRF1,IRF8,LGALS1,LGALS3,LTB,PIK3CG,SLAMF9,SOCS1,TCF3	14
Cellular Function and Maintenance,Inflammatory Response	Phagocytosis	3.47e-07		1.178	ARPC3,CD4,CORO1A,CSK,FCER2,FCMR,GNAI2,HSPA8,IL2RG,IRF8,JAK1,JUNB,LAT,LGALS3,LYN,PFN1,PTPRC,RACK1,RGCC,SELPLG,STAT1,SWAP70,SYK,UCP2,UXS1,VIM	26
Molecular Transport	Quantity of metal	3.54e-07		1.236	ANXA6,BANK1,BCL2,BLNK,CCL5,CD19,CD247,CD3E,CD5,CSK,EPB41,FTH1,GNAI2,JUND,LAT,LCK,LGALS1,LYN,LYZ,NRGN,PIK3CG,PPIA,PTPRC,SLC9A3R1,SPN,SWAP70,SYK,TSC22D3,UCP2	29
Cancer,Hematological Disease,Immunological Disease,Organismal Injury and Abnormalities	Refractory primary mediastinal large B-cell lymphoma	3.62e-07			CD19,CD247,CD3D,CD3E,CD3G,CD79B	6
Cancer,Hematological Disease,Immunological Disease,Organismal Injury and Abnormalities	Relapsed primary mediastinal large B-cell lymphoma	3.62e-07			CD19,CD247,CD3D,CD3E,CD3G,CD79B	6
Gene Expression	Transactivation of RNA	3.84e-07		0.78	BCL2,BRD2,CD40,DUSP1,ETS1,GADD45A,HNRNPA1,ID3,IRF1,IRF8,JAK1,JUNB,JUND,KLF6,LEF1,LGALS1,MCM5,MEF2C,MX1,PFDN5,REL,RPL10,SELPLG,SOCS1,STAT1,SYK,TCF3,TSC22D3,UCP2	29
Humoral Immune Response,Protein Synthesis	Quantity of IgA	3.89e-07		-0.59	BACH2,BLNK,CD19,CD40,CD81,GNAI2,IKZF3,LTB,LYN,REL	10
Infectious Diseases,Organismal Injury and Abnormalities	Infection of mammalia	4.02e-07		-0.82	AHNAK,CD4,CD40,CD74,CD81,CD8A,DUSP1,EIF4B,FCMR,GNAI2,IFI30,IL2RG,IRF1,IRF8,KMT2E,LGALS3,LTB,PLAC8,REL,ST6GAL1,STAT1,UCP2	22
Cancer,Organismal Injury and Abnormalities	Neoplasia of cells	4.21e-07		0.556	ACTB,ACTG1,ADAM9,ADAMTSL3,AHNAK,ANXA6,ARHGAP24,ARID5B,ARL6IP1,ATP1B1,ATP6AP1,BACH2,BCL11A,BCL2,BIN2,BLNK,BRD2,BSG,BST2,BTG1,CCDC50,CCL5,CD19,CD247,CD27,CD3D,CD3E,CD3G,CD4,CD40,CD5,CD52,CD53,CD7,CD74,CD79A,CD79B,CD81,CD8A,CD99,CFL1,CORO1A,COTL1,CSK,CTSW,DUSP1,EBF1,EEF1A1,EEF1D,EIF3D,EIF3I,ETS1,EZR,FAM107B,FAM13B,FCER2,FCHSD2,FCMR,FYB1,GADD45A,GDI2,GNAI2,GRIN3B,GRK3,HNRNPA1,HOPX,HSPA8,HVCN1,ID3,IFI…	175
Cancer,Hematological Disease,Immunological Disease,Organismal Injury and Abnormalities	Relapsed large-cell diffuse lymphoma	4.24e-07			BCL2,CD19,CD247,CD3D,CD3E,CD3G,CD79B,IL2RG,TUBB4B	9
Cancer,Hematological Disease,Immunological Disease,Organismal Injury and Abnormalities	Recurrent large-cell diffuse lymphoma	4.24e-07			BCL2,CD19,CD247,CD3D,CD3E,CD3G,CD79B,IL2RG,TUBB4B	9
Hematological System Development and Function,Lymphoid Tissue Structure and Development,Organ Development,Tissue Development	Growth of thymus gland	4.72e-07		0.328	CD3E,CD3G,CD79A,IL2RG,IL7R,LCK,LTB,PIK3CG,SOCS1,SYK,TCF3	11
Cancer,Dermatological Diseases and Conditions,Hematological Disease,Immunological Disease,Inflammatory Disease,Inflammatory Response,Organismal Injury and Abnormalities	Mycosis fungoides/sezary syndrome	4.81e-07			CD4,CD5,CD7,SELPLG	4

## Sheet: Splenocyte_clus_4vs1_DE_IPA_Fun
Categories	Diseases or Functions Annotation	p-value	Predicted Activation State	Activation z-score	Molecules	# Molecules
Cancer,Cell Death and Survival,Organismal Injury and Abnormalities,Tumor Morphology	Cell death of osteosarcoma cells	2.44e-38	Increased	5.754	EEF1A1,EIF3F,FAU,RPL10,RPL11,RPL13A,RPL19,RPL27,RPL27A,RPL35,RPL35A,RPL37,RPL37A,RPL38,RPL5,RPL6,RPL7,RPL7A,RPL9,RPLP0,RPS11,RPS13,RPS14,RPS15A,RPS16,RPS17,RPS18,RPS19,RPS21,RPS24,RPS27A,RPS28,RPS29,RPS3,RPS5,RPS7,RRM2	37
Cancer,Cardiovascular Disease,Developmental Disorder,Hematological Disease,Hereditary Disorder,Organismal Injury and Abnormalities	Diamond-Blackfan anemia	6.1e-33			CD52,DCK,RPL11,RPL15,RPL18,RPL26,RPL27,RPL35,RPL35A,RPL5,RPS10,RPS15A,RPS17,RPS19,RPS20,RPS24,RPS26,RPS27,RPS28,RPS29,RPS7,RRM2	22
Immunological Disease,Organismal Injury and Abnormalities	Systemic autoimmune syndrome	1.7e-31		-0.142	ARHGDIB,ATP5MC2,ATP8A1,B2M,BACH2,BANK1,BCAS4,BLNK,BSG,BST2,CALR,CCND3,CD19,CD247,CD27,CD3E,CD3G,CD40,CD52,CD7,CD74,CD79A,CD79B,CD81,CFD,CRIP1,CSK,CTSH,CTSW,DEK,EIF1,EIF3D,ENO1,FAU,FCER1G,FCMR,FCRL5,FTH1,FXYD5,HMGB1,HSP90B1,HSPA8,IFI30,IKZF3,IL2RB,IL32,LAMP3,LTF,LY86,LYN,LYZ,MT-ATP6,MT-ATP8,MT-ND1,MT-ND2,MX1,MX2,MZB1,NACA,PDE4B,PGLYRP1,PIK3CG,PPIA,PPP1CA,PRDX5,PTPN6,PXDNL,RCSD1,RPL11,RPL15,RPL18,R…	101
Cell Death and Survival,Organismal Injury and Abnormalities	Necrosis	1.47e-30	Increased	2.836	ARHGDIA,ARPC3,B2M,BACH2,BCL11A,BLNK,BSG,BTG1,CALR,CCND3,CCNI,CD19,CD247,CD27,CD3E,CD40,CD48,CD7,CD74,CD79A,CD79B,CD81,CNN2,CSK,DCK,DEK,EEF1A1,EEF1B2,EEF1D,EIF3F,EIF3I,EIF4B,EIF5A,EMP3,ENO1,EPCAM,ERP29,EWSR1,EZR,FAU,FCER1G,FCMR,FOXP1,FTH1,GAPDH,HERPUD1,HMGB1,HMGB2,HSP90AA1,HSP90B1,HSPA8,ID3,IDH2,IKZF3,IL2RB,IL32,ILF2,ITPR2,JUND,KLF2,LAT2,LTF,LYN,LYPLA2,LYZ,MEF2C,MSN,MT-ND4,MX1,MZB1,NCOA7,NIBAN3,OA…	154
Gene Expression	Expression of mRNA	2.67e-29		0.899	BACH2,BANK1,CALR,DDX5,EEF1B2,EIF1,EIF3D,EIF3F,EIF3I,EIF3K,EIF4B,GAPDH,HMGB1,HMGN1,MEF2C,POU2F2,PPP1CA,RACK1,RPL10,RPL10A,RPL13A,RPL19,RPL23,RPL24,RPL27A,RPL30,RPL37,RPL38,RPS14,RPS17,RPS23,RPS24,RPS28,RPS29,RPS3,RPS3A,RPS4X,RPS5,RPS9,S100A9,TYMS	41
Cancer,Cell Death and Survival,Organismal Injury and Abnormalities,Tumor Morphology	Necrosis of tumor	7.92e-29	Increased	3.508	B2M,BLNK,BSG,BTG1,CCND3,CD40,CD74,EEF1A1,EIF3F,ENO1,FAU,HMGB1,IDH2,LYPLA2,MEF2C,PAX5,RACK1,RPL10,RPL11,RPL13A,RPL19,RPL27,RPL27A,RPL35,RPL35A,RPL37,RPL37A,RPL38,RPL5,RPL6,RPL7,RPL7A,RPL9,RPLP0,RPS11,RPS13,RPS14,RPS15A,RPS16,RPS17,RPS18,RPS19,RPS21,RPS24,RPS27A,RPS28,RPS29,RPS3,RPS3A,RPS5,RPS7,RRM2,SYK,TNFRSF13C,UBB,ZFP36	56
Cancer,Cell Death and Survival,Organismal Injury and Abnormalities,Tumor Morphology	Cell death of cancer cells	1.37e-28	Increased	4.115	B2M,BLNK,CD40,CD74,EEF1A1,EIF3F,ENO1,FAU,HMGB1,IDH2,LYPLA2,PAX5,RPL10,RPL11,RPL13A,RPL19,RPL27,RPL27A,RPL35,RPL35A,RPL37,RPL37A,RPL38,RPL5,RPL6,RPL7,RPL7A,RPL9,RPLP0,RPS11,RPS13,RPS14,RPS15A,RPS16,RPS17,RPS18,RPS19,RPS21,RPS24,RPS27A,RPS28,RPS29,RPS3,RPS3A,RPS5,RPS7,RRM2,SYK,TNFRSF13C,UBB,ZFP36	51
Cancer,Cell Death and Survival,Organismal Injury and Abnormalities,Tumor Morphology	Cell death of tumor cells	1.92e-28	Increased	3.508	B2M,BLNK,BSG,CCND3,CD40,CD74,EEF1A1,EIF3F,ENO1,FAU,HMGB1,IDH2,LYPLA2,MEF2C,PAX5,RACK1,RPL10,RPL11,RPL13A,RPL19,RPL27,RPL27A,RPL35,RPL35A,RPL37,RPL37A,RPL38,RPL5,RPL6,RPL7,RPL7A,RPL9,RPLP0,RPS11,RPS13,RPS14,RPS15A,RPS16,RPS17,RPS18,RPS19,RPS21,RPS24,RPS27A,RPS28,RPS29,RPS3,RPS3A,RPS5,RPS7,RRM2,SYK,TNFRSF13C,UBB,ZFP36	55
Gene Expression,Protein Synthesis	Translation of mRNA	2.01e-28		1.055	BANK1,CALR,EEF1B2,EIF1,EIF3D,EIF3F,EIF3I,EIF3K,EIF4B,GAPDH,PPP1CA,RACK1,RPL10,RPL10A,RPL13A,RPL19,RPL23,RPL24,RPL27A,RPL30,RPL37,RPL38,RPS14,RPS17,RPS23,RPS24,RPS28,RPS29,RPS3,RPS3A,RPS4X,RPS5,RPS9,S100A9,TYMS	35
Protein Synthesis	Translation	4.4e-28		-0.961	BANK1,CALR,EEF1A1,EEF1B2,EIF1,EIF3D,EIF3F,EIF3I,EIF3K,EIF4B,EIF5A,FTH1,GAPDH,PPP1CA,RACK1,RPL10,RPL10A,RPL13A,RPL19,RPL23,RPL24,RPL27A,RPL30,RPL37,RPL38,RPS14,RPS15A,RPS17,RPS20,RPS23,RPS24,RPS28,RPS29,RPS3,RPS3A,RPS4X,RPS5,RPS6,RPS7,RPS9,S100A9,SYK,TYMS,ZFP36	44
Immunological Disease,Inflammatory Disease,Organismal Injury and Abnormalities	Immune mediated inflammatory disease	4.36e-27		-0.361	ARHGDIB,ARID4B,ARPC3,ATP8A1,B2M,BACH2,BANK1,BCAS4,BLNK,BSG,BST2,CALR,CCND3,CD19,CD247,CD40,CD52,CD74,CD79A,CFD,CRIP1,CSK,CTSW,DCK,DEK,EEF1A1,EIF1,EIF5A,ENO1,EWSR1,EZR,FAU,FCER1G,FCRL5,FTH1,GAPDH,HMGB1,HSP90B1,HSPA8,IFI30,IKZF3,IL2RB,IL32,JCHAIN,LAMP3,LTF,LYN,LYPLA2,LYZ,MSN,MT-ATP6,MT-ATP8,MT-ND1,MT-ND2,MX1,MX2,PDE4B,PGLYRP1,PIK3CG,PPIA,PPP1CA,PRDX5,PSME2,PTPN6,RAC2,RCSD1,RPL11,RPL15,RPL18A,RPL19,…	98
Protein Synthesis	Synthesis of protein	1.41e-26		-1.476	BANK1,CALR,EEF1A1,EEF1B2,EIF1,EIF3D,EIF3F,EIF3I,EIF3K,EIF4B,EIF5A,FTH1,GAPDH,INKA1,KLF2,LYN,MTPN,PPP1CA,RACK1,RPL10,RPL10A,RPL13A,RPL19,RPL22,RPL23,RPL24,RPL27A,RPL30,RPL37,RPL38,RPL5,RPS10,RPS14,RPS15,RPS15A,RPS17,RPS20,RPS23,RPS24,RPS28,RPS29,RPS3,RPS3A,RPS4X,RPS5,RPS6,RPS7,RPS9,S100A9,SAT1,SWAP70,SYK,THY1,TYMS,ZFP36	55
Protein Synthesis	Translation of protein	2.3e-26		-0.101	BANK1,CALR,EEF1A1,EEF1B2,EIF1,EIF3D,EIF3F,EIF3I,EIF3K,EIF4B,EIF5A,GAPDH,PPP1CA,RACK1,RPL10,RPL10A,RPL13A,RPL19,RPL23,RPL24,RPL27A,RPL30,RPL37,RPL38,RPS14,RPS17,RPS23,RPS24,RPS28,RPS29,RPS3,RPS3A,RPS4X,RPS5,RPS6,RPS7,RPS9,S100A9,SYK,TYMS,ZFP36	41
Protein Synthesis	Expression of protein	1.12e-24		-0.096	BANK1,CALR,EEF1A1,EEF1B2,EIF1,EIF3D,EIF3F,EIF3I,EIF3K,EIF4B,EIF5A,GAPDH,LYN,PPP1CA,RACK1,RPL10,RPL10A,RPL13A,RPL19,RPL23,RPL24,RPL27A,RPL30,RPL37,RPL38,RPS14,RPS17,RPS23,RPS24,RPS28,RPS29,RPS3,RPS3A,RPS4X,RPS5,RPS6,RPS7,RPS9,S100A9,SWAP70,SYK,THY1,TYMS,ZFP36	44
Cellular Development,Cellular Growth and Proliferation,Hematological System Development and Function,Lymphoid Tissue Structure and Development	Proliferation of immune cells	3.46e-23		-0.207	ABI1,ARHGDIA,ARHGDIB,B2M,BACH2,BANK1,BCL11A,BLNK,BSG,BST2,BTG1,CALR,CCND3,CD19,CD247,CD27,CD37,CD3E,CD3G,CD40,CD48,CD72,CD74,CD79A,CD79B,CD81,CNN2,DCK,EZR,FCER1G,FTH1,FYB1,HMGB1,HNRNPA2B1,HSP90B1,HSPA8,ID3,IKZF3,IL2RB,ITPR2,JUND,KLF2,LAT2,LTF,LY86,LYN,MEF2C,MSN,MZB1,NIBAN3,PIK3AP1,PIK3CG,PLEKHA2,POU2F2,PPIA,PTPN6,RAC2,RPS3,S100A9,S1PR1,SOX5,SPIB,ST6GAL1,SWAP70,SYK,TALDO1,THY1,TNFRSF13C	68
Cancer,Hematological Disease,Organismal Injury and Abnormalities	Hematopoietic neoplasm	8.71e-23		0.691	ABI1,ADAMTSL3,AFF3,ARHGAP17,ARHGAP24,ARID4B,AUTS2,B2M,BACH2,BCL11A,BLNK,BST2,BTG1,CALR,CCND3,CD19,CD247,CD27,CD3E,CD3G,CD40,CD48,CD52,CD7,CD74,CD79A,CD79B,CSK,CSNK2B,CTSH,CTSW,DCK,DEK,EEF1A1,EEF1D,EIF3D,EIF3I,EIF4E3,ENO1,EPCAM,EWSR1,FCER1G,FCMR,FOXP1,FYB1,GAMT,GRK3,HMGB1,HMGB2,HNRNPA2B1,HSP90AA1,HSP90B1,HSPA8,HVCN1,ID3,IDH2,IFI30,IKZF3,IL2RB,IL32,INKA1,ITPR2,JCHAIN,JUND,KLF2,LYN,LYPLA2,LYZ,MEF2C,…	163
Organismal Injury and Abnormalities	Dyskeratosis congenita or aplastic anemia	9.01e-23			CD52,DCK,NOP10,PPIA,RPL11,RPL15,RPL18,RPL26,RPL27,RPL35,RPL35A,RPL5,RPS10,RPS15A,RPS17,RPS19,RPS20,RPS24,RPS26,RPS27,RPS28,RPS29,RPS7,RRM2,TYMS	25
Cellular Development,Cellular Growth and Proliferation	Proliferation of blood cells	1.04e-22		-0.265	ABI1,ARHGDIA,ARHGDIB,B2M,BACH2,BANK1,BCL11A,BLNK,BSG,BST2,BTG1,CALR,CCND3,CD19,CD247,CD27,CD37,CD3E,CD3G,CD40,CD48,CD72,CD74,CD79A,CD79B,CD81,CNN2,DCK,EZR,FCER1G,FOXP1,FTH1,FYB1,HMGB1,HNRNPA2B1,HSP90B1,HSPA8,ID3,IKZF3,IL2RB,IL32,ITPR2,JUND,KLF2,LAT2,LTF,LY86,LYN,MEF2C,MSN,MZB1,NIBAN3,PIK3AP1,PIK3CG,PLEKHA2,POU2F2,PPIA,PTPN6,RAC2,RPS19,RPS3,S100A9,S1PR1,SOX5,SPIB,ST6GAL1,SWAP70,SYK,TALDO1,THY1,TNF…	71
Cellular Development,Cellular Growth and Proliferation,Hematological System Development and Function,Lymphoid Tissue Structure and Development	Proliferation of mononuclear leukocytes	8.25e-22		-0.388	ABI1,ARHGDIA,ARHGDIB,B2M,BACH2,BANK1,BCL11A,BLNK,BSG,CALR,CCND3,CD19,CD247,CD27,CD37,CD3E,CD3G,CD40,CD48,CD72,CD74,CD79A,CD79B,CD81,DCK,EZR,FCER1G,FTH1,FYB1,HMGB1,HNRNPA2B1,HSP90B1,HSPA8,ID3,IKZF3,IL2RB,ITPR2,JUND,KLF2,LAT2,LTF,LY86,LYN,MEF2C,MSN,MZB1,NIBAN3,PIK3AP1,PIK3CG,PLEKHA2,POU2F2,PPIA,PTPN6,RAC2,RPS3,S1PR1,SOX5,SPIB,ST6GAL1,SWAP70,SYK,TALDO1,THY1,TNFRSF13C	64
Cellular Development,Cellular Growth and Proliferation,Hematological System Development and Function,Humoral Immune Response,Lymphoid Tissue Structure and Development	Proliferation of B lymphocytes	1.06e-21		-1.798	ARHGDIA,ARHGDIB,BACH2,BANK1,BCL11A,BLNK,CCND3,CD19,CD3E,CD40,CD72,CD74,CD79A,CD79B,CD81,EZR,FTH1,ID3,IKZF3,IL2RB,ITPR2,KLF2,LY86,LYN,MEF2C,MZB1,NIBAN3,PIK3AP1,PIK3CG,PLEKHA2,POU2F2,PTPN6,S1PR1,SOX5,SPIB,ST6GAL1,SWAP70,SYK,TNFRSF13C	39
Cardiovascular Disease,Hematological Disease,Organismal Injury and Abnormalities	Aplastic anemia	1.24e-21			CD52,DCK,PPIA,RPL11,RPL15,RPL18,RPL26,RPL27,RPL35,RPL35A,RPL5,RPS10,RPS15A,RPS17,RPS19,RPS20,RPS24,RPS26,RPS27,RPS28,RPS29,RPS7,RRM2	23
Cellular Development,Cellular Growth and Proliferation,Hematological System Development and Function,Lymphoid Tissue Structure and Development	Proliferation of lymphocytes	9.12e-21		-0.432	ABI1,ARHGDIA,ARHGDIB,B2M,BACH2,BANK1,BCL11A,BLNK,BSG,CALR,CCND3,CD19,CD247,CD27,CD37,CD3E,CD3G,CD40,CD48,CD72,CD74,CD79A,CD79B,CD81,DCK,EZR,FCER1G,FTH1,FYB1,HMGB1,HNRNPA2B1,HSP90B1,HSPA8,ID3,IKZF3,IL2RB,ITPR2,JUND,KLF2,LAT2,LTF,LY86,LYN,MEF2C,MSN,MZB1,NIBAN3,PIK3AP1,PIK3CG,PLEKHA2,POU2F2,PTPN6,RAC2,RPS3,S1PR1,SOX5,SPIB,ST6GAL1,SWAP70,SYK,THY1,TNFRSF13C	62
Protein Synthesis	Metabolism of protein	2.51e-20		-1.974	BANK1,CALR,CD74,CD81,CTSH,EEF1A1,EEF1B2,EIF1,EIF3D,EIF3F,EIF3I,EIF3K,EIF4B,EIF5A,EZR,FTH1,GAPDH,HERPUD1,HSP90AA1,HSP90B1,HSPA8,IFI30,INKA1,KLF2,LYN,MSN,MTPN,NACA,NOP53,OAZ1,PHB1,PPP1CA,RACK1,RGS19,RPL10,RPL10A,RPL11,RPL13A,RPL19,RPL22,RPL23,RPL24,RPL27A,RPL30,RPL37,RPL38,RPL5,RPS10,RPS14,RPS15,RPS15A,RPS17,RPS20,RPS23,RPS24,RPS28,RPS29,RPS3,RPS3A,RPS4X,RPS5,RPS6,RPS7,RPS9,S100A9,SAT1,SWAP70,SYK,S…	72
Cellular Growth and Proliferation,Lymphoid Tissue Structure and Development	Proliferation of lymphatic system cells	7.69e-20		-0.182	ABI1,ARHGDIA,ARHGDIB,B2M,BACH2,BANK1,BCL11A,BLNK,BSG,CALR,CCND3,CD19,CD247,CD27,CD37,CD3E,CD3G,CD40,CD48,CD72,CD74,CD79A,CD79B,CD81,DCK,EPCAM,EZR,FCER1G,FTH1,FYB1,HMGB1,HNRNPA2B1,HSP90B1,HSPA8,ID3,IKZF3,IL2RB,ITPR2,JUND,KLF2,LAT2,LTF,LY86,LYN,MEF2C,MSN,MZB1,NIBAN3,PIK3AP1,PIK3CG,PLEKHA2,POU2F2,PTPN6,RAC2,RPS3,S1PR1,SOX5,SPIB,ST6GAL1,SWAP70,SYK,THY1,TNFRSF13C	63
Lymphoid Tissue Structure and Development,Tissue Morphology	Quantity of lymphatic system cells	1.56e-19		-0.37	ARHGDIA,ARHGDIB,ARID4B,B2M,BACH2,BANK1,BCL11A,BLNK,BSG,CCND3,CD19,CD247,CD27,CD3E,CD3G,CD40,CD48,CD7,CD72,CD74,CD79A,CD79B,CD81,CNN2,CSK,DCK,EEF1D,EIF4B,FCER1G,FCMR,FYB1,HSP90B1,HVCN1,ID3,IDH2,IKZF3,IL2RB,ITPR2,JCHAIN,KLF2,LYN,MSN,MZB1,NIBAN3,PAX5,PCLAF,PGLYRP1,PIK3AP1,PIK3CG,POU2F2,PPIA,PTPN6,RAC2,RPL15,S100A8,S100A9,S1PR1,SPIB,ST6GAL1,SYK,SYVN1,TNFRSF13C,WDFY4,ZFP36	64
RNA Post-Transcriptional Modification	Processing of rRNA	2.35e-19			DDX5,RPL11,RPL14,RPL26,RPL27,RPL35A,RPL5,RPL7,RPS15,RPS16,RPS17,RPS19,RPS24,RPS25,RPS27,RPS28,RPS6,RPS7	18
Cancer,Hematological Disease,Organismal Injury and Abnormalities	Refractory hematologic cancer	3.56e-19			CD19,CD247,CD3E,CD3G,CD52,CD79B,CSK,DCK,EEF1A1,HSP90AA1,HSP90B1,IDH2,IL2RB,LYN,LYZ,MT-ND4,PIK3CG,PPIA,PSIP1,RPL11,RPL34,RPL6,RPS24,RPS25,RPS4X,RRM2,TUBB4B,TYMS	28
Cancer,Organismal Injury and Abnormalities	Lymphoreticular neoplasm	3.64e-19		-0.149	ABI1,ADAMTSL3,AFF3,ARHGAP17,ARHGAP24,ARID4B,AUTS2,B2M,BACH2,BST2,BTG1,CALR,CCND3,CD19,CD247,CD27,CD3E,CD3G,CD40,CD48,CD52,CD7,CD74,CD79A,CD79B,CSK,CSNK2B,CTSH,CTSW,DCK,DEK,EEF1A1,EEF1D,EIF3D,EIF3I,EPCAM,EWSR1,FCER1G,FOXP1,FYB1,GRK3,HMGB1,HMGB2,HNRNPA2B1,HSP90AA1,HSP90B1,HSPA8,HVCN1,ID3,IDH2,IFI30,IKZF3,IL2RB,IL32,ITPR2,JUND,KLF2,LYN,LYZ,MEF2C,MT-ATP6,MT-ND1,MT-ND4,MX1,PAX5,PCLAF,PDE4B,PIK3AP1,PIK…	130
Hematological System Development and Function,Lymphoid Tissue Structure and Development,Tissue Morphology	Quantity of lymphocytes	4.18e-19		-0.667	ARHGDIA,ARHGDIB,ARID4B,B2M,BACH2,BANK1,BCL11A,BLNK,BSG,CCND3,CD19,CD247,CD27,CD3E,CD3G,CD40,CD48,CD7,CD72,CD74,CD79A,CD79B,CD81,DCK,EEF1D,EIF4B,FCER1G,FCMR,FYB1,HSP90B1,HVCN1,ID3,IDH2,IKZF3,IL2RB,ITPR2,JCHAIN,KLF2,LYN,MSN,MZB1,NIBAN3,PAX5,PGLYRP1,PIK3AP1,PIK3CG,POU2F2,PPIA,PTPN6,RAC2,RPL15,S100A8,S100A9,S1PR1,SPIB,ST6GAL1,SYK,SYVN1,TNFRSF13C,WDFY4,ZFP36	61
Hematological System Development and Function,Humoral Immune Response,Lymphoid Tissue Structure and Development,Tissue Morphology	Quantity of B lymphocytes	7.37e-19		-1.628	ARHGDIA,ARHGDIB,ARID4B,BACH2,BANK1,BLNK,CCND3,CD19,CD27,CD40,CD72,CD74,CD79A,CD79B,CD81,DCK,FCER1G,FCMR,HSP90B1,HVCN1,IKZF3,IL2RB,ITPR2,JCHAIN,KLF2,LYN,MSN,MZB1,NIBAN3,PAX5,PIK3AP1,POU2F2,PTPN6,RAC2,S1PR1,SPIB,ST6GAL1,SYK,SYVN1,TNFRSF13C,WDFY4	41
Connective Tissue Disorders,Inflammatory Disease,Organismal Injury and Abnormalities,Skeletal and Muscular Disorders	Rheumatic Disease	8.24e-19		0.68	ARHGDIB,ARPC3,ARPC5,ATP8A1,B2M,BLNK,CALR,CCND3,CD19,CD247,CD27,CD3E,CD40,CD72,CD74,CD79A,CD79B,CD81,CFD,CSK,DCK,DEK,EIF1,ENO1,FAU,FCER1G,FTH1,HMGB1,HSP90B1,HSPA8,IL2RB,IL32,LTF,LYN,LYZ,PAX5,PDE4B,PGLYRP1,PIK3CG,PPIA,PRDX5,PSIP1,PTPN6,RAC2,RCSD1,RPL11,RPL15,RPL18A,RPL19,RPL32,RPS13,RPS16,RPS18,RPS24,RPS3,RPSA,RRM2,S100A12,S100A8,S100A9,S1PR1,SOX5,STMN1,SYK,SYVN1,TALDO1,TPI1,TPM2,TUBB,TUBB4B,TYMS,U…	73
Hematological System Development and Function,Tissue Morphology	Quantity of mononuclear leukocytes	8.76e-19		-0.649	ARHGDIA,ARHGDIB,ARID4B,B2M,BACH2,BANK1,BCL11A,BLNK,BSG,CCND3,CD19,CD247,CD27,CD3E,CD3G,CD40,CD48,CD7,CD72,CD74,CD79A,CD79B,CD81,CNN2,DCK,EEF1D,EIF4B,FCER1G,FCMR,FYB1,HSP90B1,HVCN1,ID3,IDH2,IKZF3,IL2RB,ITPR2,JCHAIN,KLF2,LYN,MSN,MZB1,NIBAN3,PAX5,PGLYRP1,PIK3AP1,PIK3CG,POU2F2,PPIA,PTPN6,RAC2,RPL15,S100A8,S100A9,S1PR1,SPIB,ST6GAL1,SYK,SYVN1,TNFRSF13C,WDFY4,ZFP36	62
Cancer,Hematological Disease,Organismal Injury and Abnormalities	Myeloid or lymphoid neoplasm	4.65e-18		0.75	ABI1,ADAMTSL3,AFF3,ARHGAP17,ARHGAP24,ARID4B,AUTS2,B2M,BACH2,BCL11A,BLNK,BST2,BTG1,CALR,CCND3,CD19,CD247,CD27,CD3E,CD3G,CD40,CD48,CD52,CD7,CD74,CD79A,CD79B,CSK,CSNK2B,CTSH,CTSW,DCK,DEK,EEF1A1,EEF1D,EIF3D,EIF3I,EIF4E3,ENO1,EPCAM,EWSR1,FCER1G,FCMR,FOXP1,FYB1,GAMT,GRK3,HMGB1,HMGB2,HNRNPA2B1,HSP90AA1,HSP90B1,HSPA8,HVCN1,ID3,IDH2,IFI30,IKZF3,IL2RB,IL32,INKA1,ITPR2,JCHAIN,JUND,KLF2,LYN,LYPLA2,LYZ,MEF2C,…	152
Cancer,Hematological Disease,Organismal Injury and Abnormalities	Hematologic cancer	5.82e-18		1.383	ADAMTSL3,AFF3,ARHGAP17,ARHGAP24,ARID4B,AUTS2,B2M,BACH2,BCL11A,BLNK,BST2,BTG1,CALR,CCND3,CD19,CD247,CD27,CD3E,CD3G,CD40,CD48,CD52,CD7,CD74,CD79A,CD79B,CSK,CSNK2B,CTSH,CTSW,DCK,DEK,EEF1A1,EEF1D,EIF3D,EIF3I,EIF4E3,ENO1,EPCAM,EWSR1,FCER1G,FCMR,FOXP1,FYB1,GAMT,GRK3,HMGB1,HMGB2,HNRNPA2B1,HSP90AA1,HSP90B1,HSPA8,HVCN1,ID3,IDH2,IFI30,IKZF3,IL2RB,IL32,INKA1,ITPR2,JCHAIN,JUND,KLF2,LYN,LYPLA2,LYZ,MEF2C,MT-AT…	151
Cell Death and Survival,Organismal Injury and Abnormalities	Cell death of blood cells	6.46e-18		1.546	BCL11A,BLNK,BTG1,CD19,CD247,CD27,CD3E,CD40,CD48,CD7,CD74,CD79A,CD79B,CD81,DCK,DEK,EIF4B,EZR,FCER1G,FCMR,FOXP1,FTH1,GAPDH,HMGB1,ID3,IKZF3,IL2RB,IL32,ITPR2,KLF2,LAT2,LTF,LYN,LYZ,MEF2C,MX1,MZB1,PAX5,PCLAF,PIK3AP1,PIK3CG,PPIA,PTPN6,RAC2,RPS6,S100A8,S1PR1,SPIB,ST6GAL1,SWAP70,SYK,SYVN1,TNFRSF13C,TUBB,ZFP36	55
Cell Death and Survival,Organismal Injury and Abnormalities	Cell death of immune cells	7.14e-18		1.47	BCL11A,BLNK,BTG1,CD19,CD247,CD27,CD3E,CD40,CD48,CD7,CD74,CD79A,CD79B,CD81,DCK,DEK,EIF4B,EZR,FCER1G,FCMR,FOXP1,FTH1,GAPDH,HMGB1,ID3,IKZF3,IL2RB,IL32,ITPR2,KLF2,LAT2,LTF,LYN,LYZ,MEF2C,MX1,MZB1,PAX5,PIK3AP1,PIK3CG,PTPN6,RAC2,RPS6,S100A8,S1PR1,SPIB,ST6GAL1,SWAP70,SYK,SYVN1,TNFRSF13C,TUBB,ZFP36	53
Hematological System Development and Function,Tissue Morphology	Quantity of blood cells	7.37e-18		0.071	ARHGDIA,ARHGDIB,ARID4B,B2M,BACH2,BANK1,BCL11A,BLNK,BSG,CCND3,CD19,CD247,CD27,CD3E,CD3G,CD40,CD48,CD7,CD72,CD74,CD79A,CD79B,CD81,CNN2,CSK,DCK,DEK,EEF1D,EIF4B,FCER1G,FCMR,FYB1,HMGB1,HSP90B1,HVCN1,ID3,IDH2,IKZF3,IL2RB,ITPR2,JCHAIN,KLF2,LYN,MSN,MZB1,NIBAN3,PAX5,PCLAF,PDE4B,PGLYRP1,PIK3AP1,PIK3CG,PLAC8,POU2F2,PPIA,PRMT1,PTPN6,RAC2,RPL15,RPS19,RPS6,S100A8,S100A9,S1PR1,SPIB,ST6GAL1,SWAP70,SYK,SYVN1,TNFR…	73
Cellular Development,Cellular Growth and Proliferation,Hematological System Development and Function,Hematopoiesis,Lymphoid Tissue Structure and Development,Tissue Development	Leukopoiesis	8.87e-18		0.907	ARID4B,B2M,BACH2,BCL11A,BLNK,BSG,CCND3,CD19,CD247,CD27,CD3E,CD3G,CD40,CD72,CD74,CD79A,CD79B,CD81,CSK,DCK,DEK,EEF1D,EZR,FCER1G,FCRLA,FOXP1,FTH1,FYB1,HMGB1,HSP90AA1,HSP90B1,ID3,IKZF3,IL2RB,IRAG2,ITPR2,KLF2,LAT2,LTF,LYN,MEF2C,MSN,MZB1,NIBAN3,PAX5,PIK3AP1,PIK3CG,PLAC8,PLEKHA2,POU2F2,PTPN6,RAC2,RPL22,RPS6,S100A9,S1PR1,SOX5,SPIB,ST6GAL1,SWAP70,SYK,TNFRSF13C	62
Cell Morphology,Humoral Immune Response,Immunological Disease,Lymphoid Tissue Structure and Development,Organismal Injury and Abnormalities	Abnormal morphology of B lymphocytes	9.85e-18			BACH2,BCL11A,BLNK,CCR10,CD19,CD3E,CD40,CD74,CD79A,CD79B,CD81,FCMR,IL2RB,LYN,NIBAN3,PIK3AP1,SPIB,SYK,TNFRSF13C	19
Cancer,Hematological Disease,Immunological Disease,Organismal Injury and Abnormalities	Refractory leukemia	1.09e-17			CD19,CD247,CD3E,CD3G,CD52,CSK,DCK,EEF1A1,IDH2,LYN,LYZ,MT-ND4,PIK3CG,PPIA,PSIP1,RPL11,RPL34,RPL6,RPS24,RPS25,RPS4X,RRM2,TUBB4B	23
Hematological System Development and Function,Tissue Morphology	Quantity of leukocytes	1.5e-17		0.26	ARHGDIA,ARHGDIB,ARID4B,B2M,BACH2,BANK1,BCL11A,BLNK,BSG,CCND3,CD19,CD247,CD27,CD3E,CD3G,CD40,CD48,CD7,CD72,CD74,CD79A,CD79B,CD81,CNN2,DCK,EEF1D,EIF4B,FCER1G,FCMR,FYB1,HMGB1,HSP90B1,HVCN1,ID3,IDH2,IKZF3,IL2RB,ITPR2,JCHAIN,KLF2,LYN,MSN,MZB1,NIBAN3,PAX5,PCLAF,PDE4B,PGLYRP1,PIK3AP1,PIK3CG,PLAC8,POU2F2,PPIA,PRMT1,PTPN6,RAC2,RPL15,S100A8,S100A9,S1PR1,SPIB,ST6GAL1,SWAP70,SYK,SYVN1,TNFRSF13C,WDFY4,ZFP36	68
Cell-To-Cell Signaling and Interaction,Hematological System Development and Function,Immune Cell Trafficking,Inflammatory Response	Activation of mononuclear leukocytes	1.89e-17		0.245	B2M,BACH2,BANK1,BLNK,BSG,CALR,CD19,CD247,CD27,CD3E,CD3G,CD40,CD48,CD7,CD72,CD74,CD79A,CD79B,CD81,CSK,EIF4B,FCER1G,FOXP1,HMGB1,HSP90B1,IL2RB,KLF2,LAT2,LTF,LYN,PAX5,PHB1,PIK3CG,PLEKHA2,POU2F2,PPIA,PTPN6,RPS3,S100A12,S100A9,ST6GAL1,SWAP70,SYK,THY1,TNFRSF13C,WDFY4	46
Cancer,Hematological Disease,Organismal Injury and Abnormalities	Neoplasia of blood cells	2.26e-17		0.75	ABI1,ADAMTSL3,AFF3,ARHGAP17,ARHGAP24,ARID4B,AUTS2,B2M,BACH2,BCL11A,BLNK,BST2,BTG1,CALR,CCND3,CD19,CD247,CD27,CD3E,CD3G,CD40,CD48,CD52,CD7,CD74,CD79A,CD79B,CSK,CSNK2B,CTSH,CTSW,DCK,DEK,EEF1A1,EEF1D,EIF3D,EIF3I,EIF4E3,EPCAM,EWSR1,FCER1G,FCMR,FOXP1,FYB1,GAMT,GRK3,HMGB1,HMGB2,HNRNPA2B1,HSP90AA1,HSP90B1,HSPA8,HVCN1,ID3,IDH2,IFI30,IKZF3,IL2RB,IL32,ITPR2,JCHAIN,JUND,KLF2,LYN,LYPLA2,LYZ,MEF2C,MT-ATP6,MT-…	146
Cell-To-Cell Signaling and Interaction,Hematological System Development and Function,Immune Cell Trafficking,Inflammatory Response	Activation of leukocytes	2.49e-17		1.103	B2M,BACH2,BANK1,BLNK,BSG,CALR,CD19,CD247,CD27,CD37,CD3E,CD3G,CD40,CD48,CD7,CD72,CD74,CD79A,CD79B,CD81,CSK,CTSH,EIF4B,FCER1G,FOXP1,HMGB1,HSP90B1,HVCN1,IL2RB,JUND,KLF2,LAT2,LTF,LYN,MEF2C,MT-ND2,MT-ND4,MT-ND4L,PAX5,PHB1,PIK3CG,PLEKHA2,POU2F2,PPIA,PSME2,PTPN6,RPS3,S100A12,S100A8,S100A9,ST6GAL1,SWAP70,SYK,THY1,TNFRSF13C,WDFY4	56
Hematological Disease,Immunological Disease,Organismal Injury and Abnormalities	Leukopenia	5.51e-17		0.651	B2M,BACH2,BCL11A,BLNK,CD247,CD3E,CD40,CD52,CD79A,CD79B,DCK,FCER1G,IL2RB,KLF2,MSN,PCLAF,PIK3AP1,PIK3CG,PPIA,RAC2,RPS19,RRM2,SYK,TNFRSF13C,TUBB4B,TYMS	26
Infectious Diseases,Organismal Injury and Abnormalities	Viral Infection	5.52e-17	Decreased	-2.402	ABI1,ARHGDIB,ARPC3,ARPC5,ATP5PO,AUTS2,B2M,BCL11A,BSG,BST2,BTF3,CD19,CD247,CD3E,CD3G,CD40,CD48,CD74,CD79A,CD81,CSNK2B,CTSW,DDX5,DEK,EEF1A1,EIF1,EIF3I,EIF4B,EIF4E3,FAU,GAPDH,HERPUD1,HMGB1,HMGN2,HNRNPDL,HSP90AA1,HSP90B1,HSPA8,IL2RB,IL32,ILF2,JCHAIN,KLF2,LTF,LYN,MX1,MX2,NOP53,PDE4B,PGLYRP1,PHB1,PIK3CG,PLAC8,PNRC1,POU2F2,PPIA,PSIP1,PSME2,PTPN6,RACK1,RPL10,RPL10A,RPL12,RPL13A,RPL18,RPL35,RPL38,RPL5,RPS…	98
Cellular Development,Cellular Growth and Proliferation,Embryonic Development,Hematological System Development and Function,Hematopoiesis,Lymphoid Tissue Structure and Development,Organ Development,Organismal Development,Tissue Development	Lymphopoiesis	6.47e-17		0.684	B2M,BACH2,BCL11A,BLNK,BSG,CCND3,CD19,CD247,CD27,CD3E,CD3G,CD40,CD72,CD74,CD79A,CD79B,CD81,CSK,DCK,EEF1D,EZR,FCER1G,FOXP1,FYB1,HMGB1,HSP90AA1,HSP90B1,ID3,IKZF3,IL2RB,IRAG2,ITPR2,KLF2,LAT2,LYN,MEF2C,MSN,MZB1,NIBAN3,PAX5,PIK3AP1,PIK3CG,PLEKHA2,POU2F2,PTPN6,RPL22,RPS6,S1PR1,SOX5,SPIB,SWAP70,SYK,TNFRSF13C	53
Gene Expression	Expression of RNA	6.53e-17		-1.146	AFF3,ARID4B,AUTS2,BACH2,BANK1,BCL11A,BLNK,BST2,BTG1,CALR,CCND3,CD19,CD3E,CD40,CD74,CD81,CNN2,CTSH,DDX5,DEK,EEF1B2,EEF1D,EIF1,EIF3D,EIF3F,EIF3I,EIF3K,EIF4B,EIF5A,ELL3,ENO1,EPCAM,ERP29,EWSR1,EZR,FOXP1,GAPDH,HMGB1,HMGB2,HMGN1,HMGN2,HNRNPA2B1,HSBP1,HSPA8,ID3,IKZF3,ILF2,JUND,KLF2,LAMP3,LYN,MEF2C,MSN,MTPN,NACA,NCOA7,NOP53,PAX5,PEBP1,PFDN5,PHB1,PLAC8,POU2F2,PPP1CA,PTPN6,RACK1,RPL10,RPL10A,RPL11,RPL13A,R…	106
Cancer,Hematological Disease,Immunological Disease,Organismal Injury and Abnormalities	Chemoresistant acute myeloid leukemia	1.16e-16			DCK,EEF1A1,LYZ,MT-ND4,PSIP1,RPL11,RPL34,RPL6,RPS24,RPS25,RPS4X	11
Cell-To-Cell Signaling and Interaction,Hematological System Development and Function	Activation of blood cells	1.67e-16		1.108	B2M,BACH2,BANK1,BLNK,BSG,CALR,CD19,CD247,CD27,CD37,CD3E,CD3G,CD40,CD48,CD7,CD72,CD74,CD79A,CD79B,CD81,CLIC1,CSK,CTSH,EIF4B,FCER1G,FOXP1,HMGB1,HSP90B1,HVCN1,IL2RB,JUND,KLF2,LAT2,LTF,LYN,MEF2C,MT-ND2,MT-ND4,MT-ND4L,PAX5,PHB1,PIK3CG,PLEKHA2,POU2F2,PPIA,PSME2,PTPN6,RPS3,S100A12,S100A8,S100A9,ST6GAL1,SWAP70,SYK,THY1,TNFRSF13C,WDFY4	57
Cellular Development,Cellular Growth and Proliferation,Hematological System Development and Function,Hematopoiesis,Lymphoid Tissue Structure and Development,Tissue Development	Hematopoiesis of mononuclear leukocytes	1.69e-16		0.447	B2M,BACH2,BCL11A,BLNK,BSG,CCND3,CD19,CD247,CD27,CD3E,CD3G,CD40,CD72,CD74,CD79A,CD79B,CD81,CSK,DCK,EEF1D,EZR,FCER1G,FOXP1,FYB1,HMGB1,HSP90AA1,HSP90B1,ID3,IKZF3,IL2RB,IRAG2,ITPR2,KLF2,LAT2,LTF,LYN,MEF2C,MSN,MZB1,NIBAN3,PAX5,PIK3AP1,PIK3CG,PLEKHA2,POU2F2,PTPN6,RPL22,RPS6,S1PR1,SOX5,SPIB,SWAP70,SYK,TNFRSF13C	54
Cellular Development,Cellular Growth and Proliferation,Embryonic Development,Hematological System Development and Function,Hematopoiesis,Humoral Immune Response,Lymphoid Tissue Structure and Development,Organ Development,Organismal Development,Tissue Development	Differentiation of B lymphocytes	1.76e-16		0.628	BACH2,BCL11A,BLNK,CD19,CD27,CD40,CD72,CD74,CD79A,CD79B,CD81,DCK,EZR,FOXP1,ID3,IKZF3,IL2RB,IRAG2,ITPR2,LYN,MZB1,NIBAN3,PAX5,PIK3AP1,POU2F2,PTPN6,SPIB,SWAP70,SYK,TNFRSF13C	30
Cell Death and Survival	Apoptosis	2.32e-16		1.609	ARHGDIA,ARHGDIB,B2M,BACH2,BCL11A,BLNK,BSG,BTF3,BTG1,CALR,CCND3,CCNI,CD19,CD247,CD27,CD3E,CD40,CD48,CD53,CD74,CD79B,CNN2,CRIP1,CSK,CTSH,DCK,DDX5,DEK,EEF1A1,EEF1B2,EEF1D,EIF3F,EIF3I,EIF4B,EIF5A,EMP3,ENO1,EPCAM,ERP29,EWSR1,EZR,FAU,FCER1G,FCMR,FOXP1,FTH1,GAPDH,HERPUD1,HMGB1,HMGB2,HSP90AA1,HSP90B1,HSPA8,ID3,IKZF3,IL2RB,IL32,ITPR2,JUND,KLF2,LTF,LYN,LYPLA2,MEF2C,MSN,MT-ND4,MX1,MZB1,NIBAN3,NOP53,PAX5,PAX…	123
Connective Tissue Disorders,Inflammatory Disease,Inflammatory Response,Organismal Injury and Abnormalities,Skeletal and Muscular Disorders	Inflammation of joint	2.47e-16		0.773	ARHGDIB,ATP8A1,B2M,BLNK,CALR,CCND3,CD247,CD27,CD3E,CD40,CD72,CD74,CD79A,CD79B,CD81,CFD,CSK,DEK,EIF1,ENO1,FAU,FCER1G,FTH1,HMGB1,HSP90B1,HSPA8,IL2RB,IL32,LTF,LYN,LYZ,PAX5,PDE4B,PGLYRP1,PIK3CG,PPIA,PRDX5,PSIP1,PTPN6,RCSD1,RPL11,RPL15,RPL18A,RPL19,RPL32,RPS13,RPS16,RPS18,RPS24,RPS3,RPSA,S100A12,S100A8,S100A9,S1PR1,SOX5,SYK,SYVN1,TALDO1,TPI1,TPM2,TUBB,TUBB4B,TYMS,UBB,ZFP36	66
Hematological Disease,Immunological Disease,Organismal Injury and Abnormalities	Lymphopenia	4.01e-16			B2M,BACH2,BCL11A,BLNK,CD247,CD3E,CD40,CD79A,CD79B,DCK,FCER1G,IL2RB,KLF2,MSN,PIK3AP1,PIK3CG,RAC2,SYK,TNFRSF13C	19
Cell-To-Cell Signaling and Interaction,Hematological System Development and Function,Immune Cell Trafficking,Inflammatory Response	Activation of lymphocytes	4.93e-16		0.254	B2M,BACH2,BANK1,BLNK,BSG,CALR,CD19,CD247,CD27,CD3E,CD3G,CD40,CD48,CD7,CD72,CD74,CD79A,CD79B,CD81,CSK,EIF4B,FCER1G,HMGB1,HSP90B1,IL2RB,KLF2,LAT2,LTF,LYN,PAX5,PHB1,PIK3CG,PLEKHA2,POU2F2,PTPN6,RPS3,S100A9,ST6GAL1,SWAP70,SYK,THY1,TNFRSF13C,WDFY4	43
Cancer,Organismal Injury and Abnormalities	Refractory tumor	5.32e-16			CD19,CD247,CD3E,CD3G,CD52,CD79B,CSK,DCK,EEF1A1,EPCAM,HSP90AA1,HSP90B1,IDH2,IL2RB,LYN,LYZ,MT-ND4,PIK3CG,PPIA,PSIP1,RPL11,RPL34,RPL6,RPS24,RPS25,RPS4X,RRM2,TUBB,TUBB4B,TYMS	30
Cell Death and Survival	Cell viability	6.15e-16	Decreased	-2.16	ARPC3,B2M,BLNK,CALR,CCND3,CCNI,CD19,CD247,CD27,CD3E,CD40,CD48,CD74,CD79A,CD81,DCK,DDX5,EEF1B2,EIF3F,ENO1,EWSR1,EZR,FCER1G,FCMR,FTH1,GAMT,HERPUD1,HMGB1,HMGB2,HMGN1,HSP90B1,HSPA8,IDH2,IKZF3,IL2RB,ITPR2,KLF2,LAT2,LTF,LYN,LYZ,MEF2C,MX1,NOP53,PFDN5,PHB1,PIK3CG,PLAC8,POLR1D,POU2F2,PPIA,PPP1CA,PRMT1,PSIP1,PTPN6,RAC2,RACK1,RIPOR2,RPL24,RPL27,RPL34,RPL35A,RPL38,RPS11,RPS16,RPS4X,RPSA,RRM2,S100A8,S100A9,S1…	87
Cancer,Organismal Injury and Abnormalities	Cancer	9.18e-16	Increased	4.336	ABI1,ADAMTSL3,AFF3,ARHGAP17,ARHGAP24,ARHGDIA,ARHGDIB,ARID4B,ARL5C,ARPC5,ASPSCR1,ATP5F1E,ATP5MG,ATP5PO,ATP8A1,AUTS2,B2M,BACH2,BANK1,BBLN,BCAS4,BCL11A,BLNK,BSG,BST2,BTF3,BTG1,CALR,CCDC50,CCND3,CCNI,CCR10,CD19,CD247,CD27,CD37,CD3E,CD3G,CD40,CD48,CD52,CD53,CD7,CD72,CD74,CD79A,CD79B,CD81,CFD,CLIC1,CNN2,COTL1,CRIP1,CSK,CSNK2B,CTSH,CTSW,DCK,DDX5,DEK,EEF1A1,EEF1B2,EEF1D,EIF1,EIF3D,EIF3F,EIF3I,EIF3K,EIF4B…	300
Cancer,Hematological Disease,Immunological Disease,Organismal Injury and Abnormalities	Refractory acute leukemia	1.06e-15			CD19,CD247,CD3E,CD3G,CSK,DCK,EEF1A1,IDH2,LYN,LYZ,MT-ND4,PSIP1,RPL11,RPL34,RPL6,RPS24,RPS25,RPS4X,RRM2,TUBB4B	20
Lymphoid Tissue Structure and Development,Tissue Morphology	Quantity of lymphoid tissue	1.08e-15		-0.841	ARHGDIA,ARHGDIB,B2M,BANK1,BCL11A,BLNK,BSG,CCND3,CD19,CD247,CD37,CD3E,CD3G,CD40,CD7,CD72,CD74,CD79A,CD79B,DCK,EEF1D,FCER1G,FCMR,FYB1,HVCN1,IKZF3,IL2RB,KLF2,LYN,MSN,NIBAN3,PIK3AP1,PIK3CG,SPIB,ST6GAL1,TNFRSF13C,WDFY4	37
Hematological System Development and Function,Hematopoiesis,Tissue Morphology	Quantity of hematopoietic progenitor cells	1.5e-15	Increased	2.04	ARHGDIA,ARHGDIB,ARID4B,B2M,BCL11A,BLNK,CCND3,CD247,CD3E,CD3G,CD40,CD7,CD72,CD79A,CD79B,CSK,DCK,DEK,EEF1D,FCER1G,FYB1,IDH2,IKZF3,IL2RB,ITPR2,KLF2,LYN,MSN,MZB1,NIBAN3,PCLAF,PIK3AP1,PIK3CG,PTPN6,RAC2,RPS19,RPS6,ST6GAL1,SYK,TNFRSF13C,WDFY4	41
Cell Death and Survival	Cell survival	3.03e-15	Decreased	-2.179	ARPC3,B2M,BLNK,CALR,CCND3,CCNI,CD19,CD247,CD27,CD3E,CD40,CD48,CD74,CD79A,CD81,DCK,DDX5,EEF1B2,EIF3F,ENO1,EWSR1,EZR,FCER1G,FCMR,FTH1,GAMT,HERPUD1,HMGB1,HMGB2,HMGN1,HSP90B1,HSPA8,IDH2,IKZF3,IL2RB,ITPR2,JUND,KLF2,LAT2,LTF,LYN,LYZ,MEF2C,MX1,NOP53,PFDN5,PHB1,PIK3CG,PLAC8,POLR1D,POU2F2,PPIA,PPP1CA,PRMT1,PSIP1,PTPN6,RAC2,RACK1,RIPOR2,RPL24,RPL27,RPL34,RPL35A,RPL38,RPS11,RPS16,RPS4X,RPSA,RRM2,S100A8,S100…	88
Cancer,Hematological Disease,Immunological Disease,Organismal Injury and Abnormalities	Large-cell diffuse lymphoma	3.16e-15			ADAMTSL3,ARHGAP17,B2M,BTG1,CCND3,CD19,CD247,CD3E,CD3G,CD40,CD79A,CD79B,DCK,FOXP1,HMGB1,HSP90AA1,HSP90B1,ID3,IKZF3,IL2RB,KLF2,PAX5,POU2F2,PPIA,PTPN6,RESF1,RRM2,SPIB,TUBB4B,TYMS	30
Cancer,Organismal Injury and Abnormalities	Refractory malignant tumor	3.5e-15			CD19,CD247,CD3E,CD3G,CD52,CD79B,CSK,DCK,EEF1A1,HSP90AA1,HSP90B1,IDH2,IL2RB,LYN,LYZ,MT-ND4,PIK3CG,PPIA,PSIP1,RPL11,RPL34,RPL6,RPS24,RPS25,RPS4X,RRM2,TUBB,TUBB4B,TYMS	29
Protein Synthesis	Production of protein	3.84e-15		-0.381	B2M,BACH2,BANK1,BLNK,CCR10,CD19,CD37,CD40,CD72,CD74,CD81,FCER1G,FCMR,FCRLA,HMGB1,HSP90B1,ID3,IKZF3,IL2RB,JCHAIN,LAT2,LY86,LYN,NIBAN3,PGLYRP1,PIK3AP1,POU2F2,PPIA,PTPN6,SPIB,SWAP70,TNFRSF13C	32
Hematological System Development and Function,Hematopoiesis,Humoral Immune Response,Lymphoid Tissue Structure and Development,Tissue Morphology	Quantity of pre-B lymphocytes	6.14e-15		1.739	ARHGDIA,ARHGDIB,BLNK,CCND3,CD40,CD72,CD79A,CD79B,DCK,IKZF3,ITPR2,KLF2,LYN,MZB1,NIBAN3,PIK3AP1,PTPN6,ST6GAL1,SYK,TNFRSF13C,WDFY4	21
Inflammatory Disease,Organismal Injury and Abnormalities	Chronic inflammatory disorder	1.13e-14		0.927	ARHGDIB,ATP8A1,B2M,BANK1,BLNK,BSG,CALR,CCR10,CD19,CD247,CD40,CD52,CD53,CD72,CD74,CD79A,CD79B,CFD,COTL1,DCK,DDX5,DEK,EIF1,ENO1,FAU,FTH1,HMGB1,HSP90B1,HSPA8,IKZF3,IL2RB,IL32,LTF,LY86,LYZ,PAX5,PDE4B,PGLYRP1,PIK3CG,PPIA,PRDX5,PRMT1,PTPN6,RCSD1,RPL11,RPL15,RPL18A,RPL19,RPL32,RPS13,RPS16,RPS18,RPS24,RPS3,RPSA,RRM2,S100A12,S100A8,S100A9,S1PR1,SYK,TALDO1,TNFRSF13C,TPI1,TPM2,TYMS,UBB,ZFP36	68
Cancer,Hematological Disease,Immunological Disease,Organismal Injury and Abnormalities	Lymphoma	1.15e-14		0.587	ADAMTSL3,ARHGAP17,B2M,BACH2,BST2,BTG1,CCND3,CD19,CD247,CD27,CD3E,CD3G,CD40,CD48,CD52,CD7,CD74,CD79A,CD79B,CSK,CSNK2B,CTSH,DCK,EEF1A1,EPCAM,EWSR1,FOXP1,FYB1,GRK3,HMGB1,HMGB2,HNRNPA2B1,HSP90AA1,HSP90B1,HSPA8,HVCN1,ID3,IDH2,IFI30,IKZF3,IL2RB,IL32,ITPR2,JUND,KLF2,LYN,MX1,PAX5,PCLAF,PDE4B,PIK3CG,PLAC8,POU2F2,PPIA,PSIP1,PTPN6,PXDNL,RAC2,RACK1,RESF1,RPL19,RPL23,RPL35,RPL5,RPS13,RPS15,RPS2,RPS20,RPSA,RRM…	84
Cell Morphology,Immunological Disease,Lymphoid Tissue Structure and Development,Organismal Injury and Abnormalities	Abnormal morphology of lymphocytes	1.33e-14			B2M,BACH2,BCL11A,BLNK,CCR10,CD19,CD247,CD3E,CD40,CD74,CD79A,CD79B,CD81,DCK,FCER1G,FCMR,ID3,IL2RB,LYN,NIBAN3,PIK3AP1,SPIB,SYK,TNFRSF13C	24
Cell Morphology,Lymphoid Tissue Structure and Development	Morphology of lymphatic system cells	1.45e-14			ARID4B,B2M,BACH2,BCL11A,BLNK,CCND3,CCR10,CD19,CD247,CD3E,CD40,CD74,CD79A,CD79B,CD81,DCK,FCER1G,FCMR,FYB1,ID3,IL2RB,LYN,NIBAN3,PCLAF,PIK3AP1,SPIB,SYK,TNFRSF13C	28
Cancer,Hematological Disease,Immunological Disease,Organismal Injury and Abnormalities	Large-cell lymphoma	1.62e-14			ADAMTSL3,ARHGAP17,B2M,BTG1,CCND3,CD19,CD247,CD3E,CD3G,CD40,CD79A,CD79B,DCK,FOXP1,HMGB1,HSP90AA1,HSP90B1,ID3,IKZF3,IL2RB,KLF2,PAX5,POU2F2,PPIA,PTPN6,RESF1,RRM2,SPIB,SYK,TUBB4B,TYMS	31
Cancer,Hematological Disease,Immunological Disease,Organismal Injury and Abnormalities	Diffuse large B-cell lymphoma	1.71e-14			ADAMTSL3,ARHGAP17,B2M,BTG1,CCND3,CD19,CD247,CD3E,CD3G,CD40,CD79A,CD79B,DCK,FOXP1,HMGB1,HSP90AA1,HSP90B1,ID3,IKZF3,KLF2,PAX5,POU2F2,PPIA,PTPN6,RESF1,RRM2,SPIB,TUBB4B,TYMS	29
Cancer,Organismal Injury and Abnormalities	Familial tumor	1.8e-14			CALR,CD40,CD52,CSNK2B,DCK,EPCAM,HERPUD1,HNRNPA2B1,HSP90AA1,HSP90B1,ID3,KLF2,MT-ND4L,NOP10,OAZ1,PAX5,PHB1,PPIA,RPL11,RPL15,RPL18,RPL26,RPL27,RPL35,RPL35A,RPL5,RPS10,RPS14,RPS15A,RPS17,RPS19,RPS20,RPS24,RPS26,RPS27,RPS28,RPS29,RPS7,RRM2,TUBB4B,TYMS	41
Cancer,Organismal Injury and Abnormalities,Respiratory Disease	Stage I non-small cell lung carcinoma	1.85e-14			B2M,EEF1A1,HSP90AA1,HSP90B1,IFI30,PPIA,RPL27,RPL7,RPS11,RPS27A,RPS6,RRM2,SSR2,TMSB10/TMSB4X,TUBB4B,TYMS	16
Cardiovascular Disease,Hematological Disease,Organismal Injury and Abnormalities	Anemia	1.88e-14		1.437	CALR,CCND3,CD52,DCK,FCER1G,HMGB1,IDH2,IL2RB,KLF2,LYN,MT-ATP6,PPIA,RAC2,RPL11,RPL15,RPL18,RPL26,RPL27,RPL35,RPL35A,RPL5,RPL9,RPS10,RPS14,RPS15A,RPS17,RPS19,RPS20,RPS24,RPS26,RPS27,RPS28,RPS29,RPS6,RPS7,RRM2,TCEA1,TUBB4B,TYMS	39
Cancer,Hematological Disease,Immunological Disease,Organismal Injury and Abnormalities	Mature B-cell lymphoma	1.91e-14			ADAMTSL3,ARHGAP17,B2M,BTG1,CCND3,CD19,CD247,CD27,CD3E,CD3G,CD40,CD48,CD52,CD79A,CD79B,DCK,EEF1A1,FOXP1,FYB1,HMGB1,HSP90AA1,HSP90B1,HVCN1,ID3,IKZF3,IL2RB,IL32,ITPR2,KLF2,PAX5,PIK3CG,POU2F2,PPIA,PSIP1,PTPN6,RESF1,RRM2,S1PR1,SPIB,SWAP70,TNFRSF13C,TUBB,TUBB4B,TYMS	44
Cell Signaling,Post-Translational Modification	Tyrosine phosphorylation of protein	2.22e-14		0.566	BSG,CALR,CD19,CD247,CD3E,CD40,CD48,CD72,CD79A,CD79B,CD81,CSK,FCER1G,FCRL5,LAT2,LYN,PPIA,PTPN6,RACK1,SPIB,ST6GAL1,SYK,THY1	23
Cancer,Hematological Disease,Immunological Disease,Organismal Injury and Abnormalities	High-grade lymphoma	3e-14			ADAMTSL3,ARHGAP17,B2M,BTG1,CCND3,CD19,CD247,CD27,CD3E,CD3G,CD40,CD7,CD79A,CD79B,CSK,DCK,FOXP1,HMGB1,HSP90AA1,HSP90B1,ID3,IKZF3,IL2RB,ITPR2,KLF2,LYN,PAX5,POU2F2,PPIA,PTPN6,RESF1,RRM2,SPIB,TNFRSF13C,TUBB4B,TYMS	36
Hematological System Development and Function,Humoral Immune Response,Lymphoid Tissue Structure and Development,Tissue Morphology	Quantity of B-1a lymphocytes	3.42e-14		-0.961	BANK1,BLNK,CD19,CD72,CD79A,CD81,FCMR,ITPR2,KLF2,LYN,NIBAN3,PTPN6,RAC2,WDFY4	14
Cancer,Organismal Injury and Abnormalities	Liquid tumor	3.59e-14		0.308	ABI1,ADAMTSL3,AFF3,ARHGAP24,ARID4B,AUTS2,B2M,BACH2,BLNK,BTG1,CALR,CCND3,CD19,CD247,CD3E,CD3G,CD40,CD48,CD52,CD7,CD74,CD79A,CD79B,CSK,CSNK2B,CTSW,DCK,DEK,EEF1A1,EEF1D,EIF3D,EIF3I,EPCAM,FCER1G,FCMR,FOXP1,GAMT,HNRNPA2B1,HSP90AA1,HSP90B1,HSPA8,HVCN1,IDH2,IFI30,IKZF3,IL2RB,IL32,LYN,LYPLA2,LYZ,MEF2C,MT-ATP6,MT-ATP8,MT-ND1,MT-ND2,MT-ND4,PAX5,PDE4B,PIK3AP1,PIK3CG,PPIA,PPP1CA,PSIP1,PSME2,PTPN6,PVRIG,RAC2,…	110
Cancer,Hematological Disease,Organismal Injury and Abnormalities	Myelodysplastic syndrome or leukemia	5.32e-14		1.026	ADAMTSL3,AFF3,ARHGAP24,ARID4B,AUTS2,B2M,BACH2,BLNK,BTG1,CALR,CCND3,CD19,CD247,CD3E,CD3G,CD40,CD48,CD52,CD7,CD74,CD79A,CD79B,CSK,CSNK2B,CTSW,DCK,DEK,EEF1A1,EEF1D,EIF3D,EIF3I,EPCAM,FCER1G,FCMR,FOXP1,GAMT,HNRNPA2B1,HSP90AA1,HSP90B1,HSPA8,HVCN1,IDH2,IKZF3,IL2RB,IL32,LYN,LYPLA2,LYZ,MEF2C,MT-ATP6,MT-ATP8,MT-ND1,MT-ND2,MT-ND4,PAX5,PDE4B,PIK3AP1,PIK3CG,PPIA,PPP1CA,PSIP1,PSME2,PTPN6,PVRIG,RAC2,RACK1,RALGP…	108
Cancer,Hereditary Disorder,Organismal Injury and Abnormalities	Hereditary cancer-predisposing syndrome	7.91e-14			CALR,CD40,CD52,CSNK2B,DCK,EPCAM,HERPUD1,HNRNPA2B1,HSP90AA1,HSP90B1,ID3,MT-ND4L,NOP10,OAZ1,PAX5,PHB1,PPIA,RPL11,RPL15,RPL18,RPL26,RPL27,RPL35,RPL35A,RPL5,RPS10,RPS14,RPS15A,RPS17,RPS19,RPS20,RPS24,RPS26,RPS27,RPS28,RPS29,RPS7,RRM2,TUBB4B,TYMS	40
Cell Death and Survival,Organismal Injury and Abnormalities	Cell death of tumor cell lines	8.31e-14		0.594	ARHGDIA,B2M,BACH2,BLNK,BSG,BTG1,CALR,CCND3,CD40,CD48,CD74,CD79B,CNN2,DCK,DEK,EEF1A1,EEF1B2,EIF3F,EIF3I,EIF4B,EIF5A,EMP3,ENO1,EPCAM,ERP29,EWSR1,EZR,FAU,FCER1G,FCMR,FOXP1,FTH1,GAPDH,HERPUD1,HSP90AA1,HSPA8,ID3,IL32,ILF2,ITPR2,JUND,KLF2,LYN,LYPLA2,MEF2C,MSN,NCOA7,NIBAN3,OAZ1,PAX5,PDE4B,PEBP1,PGLYRP1,PHB1,PPIA,PPP1CA,PRMT1,PSIP1,PTPN6,RACK1,RPL27A,RPL34,RPL37,RPLP0,RPS15,RPS19,RPS20,RPS24,RPS27,RPS3,R…	87
Cell-To-Cell Signaling and Interaction	Activation of cells	1.09e-13		1.068	B2M,BACH2,BANK1,BLNK,BSG,CALR,CD19,CD247,CD27,CD37,CD3E,CD3G,CD40,CD48,CD7,CD72,CD74,CD79A,CD79B,CD81,CLIC1,CSK,CTSH,EIF4B,FCER1G,FOXP1,HMGB1,HSP90B1,HVCN1,ID3,IL2RB,IL32,JUND,KLF2,LAT2,LTF,LYN,MEF2C,MT-ND2,MT-ND4,MT-ND4L,PAX5,PHB1,PIK3CG,PLEKHA2,POU2F2,PPIA,PRMT1,PSIP1,PSME2,PTPN6,RPS3,S100A12,S100A8,S100A9,SELENOW,ST6GAL1,SWAP70,SYK,THY1,TNFRSF13C,WDFY4	62
Connective Tissue Disorders,Immunological Disease,Inflammatory Disease,Inflammatory Response,Organismal Injury and Abnormalities,Skeletal and Muscular Disorders	Rheumatoid arthritis	1.57e-13			ARHGDIB,ATP8A1,B2M,BLNK,CALR,CD247,CD40,CD74,CD79A,CFD,DEK,EIF1,ENO1,FAU,FTH1,HMGB1,HSP90B1,HSPA8,IL2RB,LTF,LYZ,PDE4B,PGLYRP1,PIK3CG,PPIA,PRDX5,RCSD1,RPL11,RPL15,RPL18A,RPL19,RPL32,RPS13,RPS16,RPS18,RPS24,RPS3,RPSA,S100A12,S100A8,S100A9,S1PR1,SYK,TALDO1,TPI1,TPM2,TYMS,UBB,ZFP36	49
Cancer,Hematological Disease,Immunological Disease,Organismal Injury and Abnormalities	Follicular lymphoma	1.68e-13			B2M,BTG1,CD19,CD247,CD3E,CD3G,CD79A,CD79B,DCK,EEF1A1,HSP90AA1,HSP90B1,HVCN1,IL2RB,PIK3CG,RRM2,S1PR1,TUBB4B	18
Cancer,Organismal Injury and Abnormalities,Respiratory Disease	Stage I metastatic non-small cell lung carcinoma	1.7e-13			B2M,EEF1A1,IFI30,PPIA,RPL27,RPL7,RPS11,RPS27A,RPS6,SSR2,TMSB10/TMSB4X	11
Cancer,Hematological Disease,Immunological Disease,Organismal Injury and Abnormalities	B-cell lymphoma	1.81e-13			ADAMTSL3,ARHGAP17,B2M,BTG1,CCND3,CD19,CD247,CD27,CD3E,CD3G,CD40,CD48,CD52,CD74,CD79A,CD79B,DCK,EEF1A1,EWSR1,FOXP1,FYB1,GRK3,HMGB1,HMGB2,HSP90AA1,HSP90B1,HVCN1,ID3,IDH2,IKZF3,IL2RB,IL32,ITPR2,KLF2,PAX5,PCLAF,PDE4B,PIK3CG,POU2F2,PPIA,PSIP1,PTPN6,RACK1,RESF1,RPL19,RPS15,RPS2,RPS20,RPSA,RRM2,S1PR1,SMC6,SPIB,STMN1,SWAP70,TMEM131,TNFRSF13C,TUBB,TUBB4B,TYMS	60
Humoral Immune Response,Protein Synthesis	Production of antibody	2.04e-13		-0.684	B2M,BACH2,BANK1,BLNK,CCR10,CD19,CD37,CD40,CD72,CD74,CD81,FCER1G,FCMR,FCRLA,ID3,IKZF3,IL2RB,JCHAIN,LAT2,LY86,LYN,NIBAN3,PIK3AP1,POU2F2,PPIA,PTPN6,SPIB,SWAP70,TNFRSF13C	29
Infectious Diseases,Organismal Injury and Abnormalities	Replication of virus	2.23e-13	Decreased	-2.116	ABI1,ARHGDIB,B2M,BST2,BTF3,CD40,CD48,CD81,CTSW,DDX5,DEK,EEF1A1,EIF4B,FAU,HERPUD1,HMGB1,HMGN2,HSP90AA1,HSP90B1,IL32,ILF2,MX1,MX2,PPIA,PSIP1,RPL13A,RPL35,RPS10,RPS14,RPS16,RPS27A,RPS5,RPS6,RPSA,RRM2,S100A12,S100A8,S100A9,SNX6,SUMO2,TUBB,UBA52,UHRF1	43
Humoral Immune Response,Protein Synthesis	Quantity of immunoglobulin	2.58e-13		-0.813	B2M,BACH2,BANK1,BLNK,CCR10,CD19,CD37,CD40,CD72,CD74,CD81,FCER1G,FCMR,FCRLA,ID3,IKZF3,IL2RB,JCHAIN,LAT2,LY86,LYN,NIBAN3,PIK3AP1,POU2F2,PPIA,SPIB,SWAP70,TNFRSF13C	28
Humoral Immune Response,Protein Synthesis	Quantity of IgM	2.79e-13		0.175	B2M,BACH2,BANK1,BLNK,CD19,CD40,CD72,CD74,CD81,FCMR,IKZF3,JCHAIN,LY86,LYN,NIBAN3,PIK3AP1,POU2F2,SPIB,TNFRSF13C	19
Cell Morphology,Hematological Disease,Immunological Disease,Lymphoid Tissue Structure and Development,Organismal Injury and Abnormalities	Lack of lymphocytes	3.38e-13			B2M,BACH2,BCL11A,BLNK,CD247,CD3E,CD40,CD79A,CD79B,FCER1G,IL2RB,PIK3AP1,SYK,TNFRSF13C	14
Cancer,Hematological Disease,Organismal Injury and Abnormalities	Bone marrow neoplasm	3.91e-13		-0.816	ABI1,AFF3,ARHGAP24,ARID4B,AUTS2,CALR,CCND3,CD19,CD247,CD3E,CD3G,CD48,CD52,CD7,CD74,CSK,CSNK2B,CTSW,DCK,DEK,EEF1A1,EEF1D,EIF3D,EIF3I,EPCAM,FCER1G,FOXP1,ID3,IDH2,IFI30,IL2RB,IL32,LYN,LYZ,MEF2C,MT-ATP6,MT-ND1,MT-ND4,PDE4B,PIK3AP1,PPIA,PSIP1,PSME2,PTPN6,PVRIG,RAC2,RACK1,RALGPS2,RPL11,RPL13A,RPL15,RPL28,RPL34,RPL35,RPL37,RPL5,RPL6,RPL7,RPLP0,RPS11,RPS13,RPS14,RPS15A,RPS16,RPS18,RPS19,RPS20,RPS23,RPS24…	83
Cancer,Hematological Disease,Immunological Disease,Organismal Injury and Abnormalities	Aggressive mature B-cell lymphoma	3.98e-13			ADAMTSL3,ARHGAP17,B2M,BTG1,CCND3,CD19,CD247,CD27,CD3E,CD3G,CD40,CD79A,CD79B,DCK,FOXP1,HMGB1,HSP90AA1,HSP90B1,ID3,IKZF3,IL2RB,ITPR2,KLF2,PAX5,POU2F2,PPIA,PTPN6,RESF1,RRM2,SPIB,TNFRSF13C,TUBB4B,TYMS	33
Cell Morphology,Immunological Disease,Organismal Injury and Abnormalities	Abnormal morphology of leukocytes	4.14e-13			B2M,BACH2,BCL11A,BLNK,CCR10,CD19,CD247,CD3E,CD40,CD74,CD79A,CD79B,CD81,CNN2,DCK,FCER1G,FCMR,ID3,IL2RB,LYN,NIBAN3,PIK3AP1,SPIB,SYK,TNFRSF13C	25
Cancer,Hematological Disease,Organismal Injury and Abnormalities	Myeloid neoplasm	7.09e-13		-1.342	ABI1,AFF3,ARHGAP24,ARID4B,AUTS2,CALR,CCND3,CD19,CD247,CD3E,CD3G,CD48,CD52,CD7,CD74,CSK,CSNK2B,CTSW,DCK,DEK,EEF1A1,EEF1D,EIF3D,EIF3I,EPCAM,FCER1G,FOXP1,IDH2,IFI30,IKZF3,IL2RB,IL32,LYN,LYZ,MEF2C,MT-ATP6,MT-ND1,MT-ND4,PDE4B,PIK3AP1,PPIA,PSIP1,PSME2,PTPN6,PVRIG,RAC2,RACK1,RALGPS2,RPL11,RPL13A,RPL15,RPL28,RPL34,RPL35,RPL37,RPL5,RPL6,RPL7,RPLP0,RPS11,RPS13,RPS14,RPS15A,RPS16,RPS18,RPS19,RPS20,RPS23,RPS…	83
Cellular Development,Cellular Growth and Proliferation,Hematological System Development and Function,Hematopoiesis,Tissue Development	Development of hematopoietic progenitor cells	7.41e-13		-0.679	ABI1,ARID4B,B2M,BLNK,CALR,CCND3,CD3E,CD3G,CD74,CD79A,CD79B,DCK,EEF1D,HMGB1,HMGB2,ID3,IL2RB,LAT2,LYN,MEF2C,PAX5,PCLAF,PRMT1,RPL22,RPS19,S100A9,SPIB,SYK	28
Cancer,Hematological Disease,Immunological Disease,Organismal Injury and Abnormalities	B-cell non-Hodgkin lymphoma	7.88e-13			ADAMTSL3,ARHGAP17,B2M,BTG1,CCND3,CD19,CD247,CD27,CD3E,CD3G,CD40,CD48,CD52,CD79A,CD79B,DCK,EEF1A1,EWSR1,FOXP1,FYB1,GRK3,HMGB1,HSP90AA1,HSP90B1,HVCN1,ID3,IDH2,IKZF3,IL2RB,IL32,ITPR2,KLF2,PAX5,PIK3CG,POU2F2,PPIA,PSIP1,PTPN6,RACK1,RESF1,RPL19,RPS15,RPS2,RPS20,RPSA,RRM2,S1PR1,SMC6,SPIB,SWAP70,TMEM131,TNFRSF13C,TUBB,TUBB4B,TYMS	55
Neurological Disease,Organismal Injury and Abnormalities,Skeletal and Muscular Disorders	Neuromuscular disease	8.58e-13			ARHGDIB,ATP5F1E,ATP5MG,ATP5PO,B2M,BSG,BST2,CALR,CCR10,CD19,CD3G,CD48,CD52,CD74,CD79B,DCK,EEF1A1,EIF3K,EZR,FOXP1,FTH1,GAPDH,HERPUD1,HMGB2,HMGN1,HNRNPDL,HSBP1,HSP90AA1,HSP90B1,HSPA8,ID3,IL2RB,LAT2,LTF,MT-ATP6,MT-ATP8,MT-ND1,MT-ND2,MT-ND4,MT-ND4L,MX1,PDE4B,PEBP1,PPIA,RPL13A,RPL15,RPL17,RPL5,RPS3A,RPS4X,RPS6,RPSA,RRM2,S1PR1,SAT1,SELENOF,SPIB,STMN1,THY1,TPI1,TPM3,TRIM22,UBB,UFC1	64
Cancer,Hematological Disease,Immunological Disease,Organismal Injury and Abnormalities	Diffuse lymphoma	8.92e-13			ADAMTSL3,ARHGAP17,B2M,BTG1,CCND3,CD19,CD247,CD27,CD3E,CD3G,CD40,CD7,CD79A,CD79B,CSK,DCK,EWSR1,FOXP1,GRK3,HMGB1,HSP90AA1,HSP90B1,ID3,IDH2,IKZF3,IL2RB,ITPR2,KLF2,LYN,PAX5,PIK3CG,POU2F2,PPIA,PTPN6,RACK1,RESF1,RPL19,RPS15,RPS2,RPS20,RPSA,RRM2,SMC6,SPIB,TMEM131,TNFRSF13C,TUBB4B,TYMS	48
Cancer,Hematological Disease,Immunological Disease,Organismal Injury and Abnormalities	Relapsed follicular non-Hodgkin disease	9.73e-13			CD19,CD247,CD3E,CD3G,CD79B,DCK,HSP90AA1,HSP90B1,IL2RB,PIK3CG,RRM2,TUBB4B	12
Cancer,Hematological Disease,Organismal Injury and Abnormalities	Malignant myeloid neoplasm	1.34e-12			AFF3,ARHGAP24,ARID4B,AUTS2,CALR,CCND3,CD19,CD247,CD3E,CD3G,CD48,CD52,CD7,CD74,CSK,CSNK2B,CTSW,DCK,EEF1A1,EEF1D,EIF3D,EIF3I,EPCAM,FOXP1,IDH2,IKZF3,IL2RB,IL32,LYN,LYZ,MEF2C,MT-ATP6,MT-ND1,MT-ND4,PDE4B,PIK3AP1,PPIA,PSIP1,PSME2,PTPN6,PVRIG,RAC2,RACK1,RALGPS2,RPL11,RPL13A,RPL15,RPL28,RPL34,RPL35,RPL37,RPL5,RPL6,RPL7,RPLP0,RPS11,RPS13,RPS14,RPS15A,RPS16,RPS18,RPS19,RPS20,RPS23,RPS24,RPS25,RPS26,RPS27A,…	79
Immunological Disease,Inflammatory Disease,Organismal Injury and Abnormalities	Lupus erythematosus	1.56e-12		-0.532	BACH2,BANK1,BCAS4,BSG,BST2,CCND3,CD19,CD247,CD40,CRIP1,CSK,CTSW,FCRL5,HMGB1,IKZF3,IL2RB,IL32,LAMP3,LTF,LYN,MT-ATP6,MT-ATP8,MT-ND1,MT-ND2,MX1,MX2,PPP1CA,PTPN6,S100A8,S100A9,S1PR1,ST6GAL1,TAGLN2,TRIM22,TYMS,VPREB3,WDFY4	37
Cancer,Hematological Disease,Immunological Disease,Organismal Injury and Abnormalities	Mature B cell malignant tumor	2.02e-12			ADAMTSL3,ARHGAP17,B2M,BCL11A,BTG1,CCND3,CD19,CD247,CD27,CD3E,CD3G,CD40,CD48,CD52,CD79A,CD79B,CSK,DCK,DEK,EEF1A1,EIF4E3,EWSR1,FOXP1,FYB1,GRK3,HMGB1,HSP90AA1,HSP90B1,HVCN1,ID3,IDH2,IKZF3,IL2RB,IL32,ITPR2,JCHAIN,KLF2,PAX5,PIK3CG,PNRC1,POU2F2,PPIA,PSIP1,PTPN6,RACK1,RESF1,RPL19,RPS15,RPS2,RPS20,RPS6,RPSA,RRM2,S1PR1,SMC6,SPIB,SWAP70,TMEM131,TNFRSF13C,TUBB,TUBB4B,TYMS,VPREB3	63
Cancer,Hematological Disease,Organismal Injury and Abnormalities	Bone marrow cancer	2.48e-12			AFF3,ARHGAP24,ARID4B,AUTS2,CALR,CCND3,CD19,CD247,CD3E,CD3G,CD48,CD52,CD7,CD74,CSK,CSNK2B,CTSW,DCK,DEK,EEF1A1,EEF1D,EIF3D,EIF3I,EPCAM,FCER1G,FOXP1,IDH2,IL2RB,IL32,LYN,LYZ,MEF2C,MT-ATP6,MT-ND1,MT-ND4,PIK3AP1,PPIA,PSIP1,PSME2,PTPN6,PVRIG,RAC2,RACK1,RALGPS2,RPL11,RPL13A,RPL15,RPL28,RPL34,RPL35,RPL37,RPL5,RPL6,RPL7,RPLP0,RPS11,RPS13,RPS14,RPS15A,RPS16,RPS18,RPS19,RPS20,RPS23,RPS24,RPS25,RPS26,RPS27A,R…	79
Infectious Diseases,Organismal Injury and Abnormalities	Replication of RNA virus	2.55e-12	Decreased	-2.483	ABI1,ARHGDIB,B2M,BST2,BTF3,CD40,CD48,CD81,CTSW,DDX5,DEK,EEF1A1,EIF4B,FAU,HERPUD1,HMGB1,HSP90AA1,IL32,ILF2,MX1,PPIA,PSIP1,RPL13A,RPL35,RPS10,RPS14,RPS16,RPS27A,RPS5,RPS6,RPSA,S100A12,S100A8,S100A9,SNX6,SUMO2,TUBB,UBA52,UHRF1	39
Hematological System Development and Function,Lymphoid Tissue Structure and Development,Tissue Morphology	Quantity of T lymphocytes	2.56e-12		0.818	ARHGDIA,ARHGDIB,ARID4B,B2M,BACH2,BCL11A,BSG,CCND3,CD19,CD247,CD27,CD3E,CD3G,CD40,CD48,CD7,CD74,CD79A,CD79B,DCK,EEF1D,FCER1G,FCMR,FYB1,HSP90B1,ID3,IL2RB,ITPR2,LYN,MSN,PGLYRP1,PIK3AP1,PIK3CG,PPIA,PTPN6,RAC2,RPL15,S100A8,S100A9,S1PR1,SYK,ZFP36	42
Hematological System Development and Function,Humoral Immune Response,Lymphoid Tissue Structure and Development,Tissue Morphology	Quantity of B-1 lymphocytes	2.84e-12		-1.482	BANK1,BLNK,CD19,CD72,CD79A,CD81,FCMR,ITPR2,KLF2,LYN,NIBAN3,PIK3AP1,POU2F2,PTPN6,RAC2,WDFY4	16
Immunological Disease,Inflammatory Disease,Organismal Injury and Abnormalities	Systemic lupus erythematosus	3.13e-12		-0.532	BACH2,BANK1,BCAS4,BSG,BST2,CCND3,CD19,CD247,CD40,CRIP1,CSK,CTSW,FCRL5,HMGB1,IKZF3,IL2RB,IL32,LAMP3,LTF,LYN,MT-ATP6,MT-ATP8,MT-ND1,MT-ND2,MX1,MX2,PPP1CA,PTPN6,S100A9,S1PR1,ST6GAL1,TAGLN2,TRIM22,TYMS,VPREB3,WDFY4	36
Cancer,Organismal Injury and Abnormalities	Malignant solid tumor	4.12e-12		1.741	ABI1,ADAMTSL3,AFF3,ARHGAP17,ARHGAP24,ARHGDIA,ARHGDIB,ARID4B,ARL5C,ARPC5,ASPSCR1,ATP5F1E,ATP5MG,ATP5PO,ATP8A1,AUTS2,B2M,BACH2,BANK1,BBLN,BCAS4,BCL11A,BLNK,BSG,BST2,BTF3,BTG1,CALR,CCDC50,CCND3,CCNI,CCR10,CD19,CD247,CD27,CD37,CD3E,CD3G,CD40,CD48,CD52,CD53,CD7,CD72,CD74,CD79A,CD79B,CD81,CFD,CLIC1,CNN2,COTL1,CRIP1,CSK,CSNK2B,CTSH,CTSW,DCK,DDX5,DEK,EEF1A1,EEF1B2,EEF1D,EIF1,EIF3D,EIF3F,EIF3I,EIF3K,EIF4B…	294
Connective Tissue Disorders,Organismal Injury and Abnormalities,Skeletal and Muscular Disorders	Non-traumatic arthropathy	4.3e-12			ARHGDIB,ATP8A1,B2M,BLNK,CALR,CD247,CD40,CD74,CD79A,CFD,DEK,EIF1,ENO1,FAU,FTH1,HMGB1,HSP90B1,HSPA8,IL2RB,LTF,LYZ,PDE4B,PGLYRP1,PIK3CG,PPIA,PRDX5,PSIP1,RCSD1,RPL11,RPL15,RPL18A,RPL19,RPL32,RPS13,RPS16,RPS18,RPS24,RPS3,RPSA,S100A12,S100A8,S100A9,S1PR1,SOX5,SYK,TALDO1,TPI1,TPM2,TUBB,TUBB4B,TYMS,UBB,ZFP36	53
Cancer,Hematological Disease,Immunological Disease,Organismal Injury and Abnormalities	Refractory primary mediastinal large B-cell lymphoma	4.43e-12			CD19,CD247,CD3E,CD3G,CD79B,DCK,HSP90AA1,HSP90B1,RRM2	9
Cancer,Hematological Disease,Immunological Disease,Organismal Injury and Abnormalities	Relapsed primary mediastinal large B-cell lymphoma	4.43e-12			CD19,CD247,CD3E,CD3G,CD79B,DCK,HSP90AA1,HSP90B1,RRM2	9
Cancer,Organismal Injury and Abnormalities	Tumorigenesis of tissue	5.52e-12		-0.232	ABI1,ADAMTSL3,AFF3,ARHGAP17,ARHGAP24,ARHGDIA,ARHGDIB,ARID4B,ARL5C,ARPC5,ASPSCR1,ATP5F1E,ATP5MG,ATP5PO,ATP8A1,AUTS2,B2M,BACH2,BANK1,BBLN,BCAS4,BCL11A,BLNK,BSG,BST2,BTF3,BTG1,CALR,CCDC50,CCND3,CCNI,CCR10,CD19,CD247,CD27,CD37,CD3E,CD3G,CD48,CD52,CD53,CD7,CD72,CD74,CD79A,CD79B,CD81,CFD,CLIC1,CNN2,COTL1,CRIP1,CSK,CSNK2B,CTSH,CTSW,DCK,DDX5,DEK,EEF1A1,EEF1B2,EEF1D,EIF3D,EIF3F,EIF3I,EIF3K,EIF4B,EIF4E3,EI…	288
Cancer,Organismal Injury and Abnormalities	Metastatic carcinoma	5.9e-12			B2M,BSG,CD48,EEF1A1,EPCAM,HSP90AA1,HSP90B1,IFI30,IL2RB,LIMD2,LYN,PIK3CG,PPIA,PSIP1,RPL27,RPL7,RPS11,RPS27A,RPS6,RRM2,SSR2,TMSB10/TMSB4X,TUBB4B,TYMS	24
Cancer,Hematological Disease,Immunological Disease,Organismal Injury and Abnormalities	Tumorigenesis of lymphocytes	6.14e-12		1.227	ADAMTSL3,ARHGAP17,B2M,BACH2,BCL11A,BLNK,BST2,BTG1,CCND3,CD19,CD247,CD27,CD3E,CD3G,CD40,CD48,CD52,CD7,CD74,CD79A,CD79B,CSK,CSNK2B,CTSH,DCK,DEK,EEF1A1,EIF4E3,EPCAM,EWSR1,FCMR,FOXP1,FYB1,GAMT,GRK3,HMGB1,HMGB2,HNRNPA2B1,HSP90AA1,HSP90B1,HSPA8,HVCN1,ID3,IDH2,IFI30,IKZF3,IL2RB,IL32,ITPR2,JCHAIN,JUND,KLF2,LYN,LYPLA2,MT-ATP8,MT-ND1,MT-ND2,MT-ND4,MX1,PAX5,PCLAF,PDE4B,PIK3CG,PLAC8,PNRC1,POU2F2,PPIA,PPP1CA,…	103
Cancer,Hematological Disease,Immunological Disease,Organismal Injury and Abnormalities	Diffuse B-cell lymphoma	6.35e-12			ADAMTSL3,ARHGAP17,B2M,BTG1,CCND3,CD19,CD247,CD27,CD3E,CD3G,CD40,CD79A,CD79B,DCK,EWSR1,FOXP1,GRK3,HMGB1,HSP90AA1,HSP90B1,ID3,IDH2,IKZF3,ITPR2,KLF2,PAX5,PIK3CG,POU2F2,PPIA,PTPN6,RACK1,RESF1,RPL19,RPS15,RPS2,RPS20,RPSA,RRM2,SMC6,SPIB,TMEM131,TNFRSF13C,TUBB4B,TYMS	44
Cancer,Hematological Disease,Immunological Disease,Organismal Injury and Abnormalities	Primary diffuse large B-cell lymphoma	6.54e-12			CD19,CD247,CD3E,CD3G,CD79A,CD79B,DCK,FOXP1,HSP90AA1,HSP90B1,RRM2,TUBB4B,TYMS	13
Cancer,Hematological Disease,Immunological Disease,Organismal Injury and Abnormalities	Non-Hodgkin lymphoma	7.13e-12			ADAMTSL3,ARHGAP17,B2M,BACH2,BTG1,CCND3,CD19,CD247,CD27,CD3E,CD3G,CD40,CD48,CD52,CD7,CD79A,CD79B,CSK,CSNK2B,CTSH,DCK,EEF1A1,EWSR1,FOXP1,FYB1,GRK3,HMGB1,HNRNPA2B1,HSP90AA1,HSP90B1,HSPA8,HVCN1,ID3,IDH2,IFI30,IKZF3,IL2RB,IL32,ITPR2,JUND,KLF2,LYN,MX1,PAX5,PIK3CG,POU2F2,PPIA,PSIP1,PTPN6,PXDNL,RACK1,RESF1,RPL19,RPS15,RPS2,RPS20,RPSA,RRM2,S1PR1,SMC6,SPIB,STMN1,SWAP70,SYK,THY1,TMEM131,TNFRSF13C,TUBB,TUBB4…	70
Cancer,Hematological Disease,Immunological Disease,Organismal Injury and Abnormalities	Mature B-cell neoplasm	7.83e-12			ADAMTSL3,ARHGAP17,B2M,BACH2,BCL11A,BTG1,CCND3,CD19,CD247,CD27,CD3E,CD3G,CD40,CD48,CD52,CD74,CD79A,CD79B,CSK,DCK,DEK,EEF1A1,EIF4E3,EWSR1,FCMR,FOXP1,FYB1,GAMT,GRK3,HMGB1,HSP90AA1,HSP90B1,HVCN1,ID3,IDH2,IKZF3,IL2RB,IL32,ITPR2,JCHAIN,KLF2,LYN,LYPLA2,PAX5,PIK3CG,PNRC1,POU2F2,PPIA,PPP1CA,PSIP1,PTPN6,RACK1,RESF1,RPL19,RPS15,RPS2,RPS20,RPS6,RPSA,RRM2,S100A9,S1PR1,SMC6,SPIB,SWAP70,SYK,TMEM131,TNFRSF13C,TU…	72
Hematological System Development and Function,Hematopoiesis	Development of hematopoietic system	8.1e-12		-0.243	ABI1,ARID4B,B2M,BLNK,CALR,CCND3,CD3E,CD3G,CD40,CD74,CD79A,CD79B,DCK,EEF1D,HMGB1,HMGB2,ID3,IL2RB,LAT2,LYN,MEF2C,PAX5,PCLAF,PRMT1,PTPN6,RPL22,RPS19,S100A9,SPIB,SYK	30
Dermatological Diseases and Conditions,Immunological Disease,Inflammatory Disease,Organismal Injury and Abnormalities	Lichen planus	8.19e-12			B2M,CD52,CD74,CFD,EEF1A1,EIF5A,ENO1,FTH1,IFI30,MX1,PSME2,RPS17,S100A8,S100A9,SYNGR2	15
Cell Morphology,Hematopoiesis	Morphology of hematopoietic progenitor cells	1.05e-11			ARID4B,BCL11A,BLNK,CCND3,CD247,CD3E,CD79A,CD79B,DCK,FYB1,ID3,IL2RB,KLF2,LYN,NIBAN3,PCLAF,SYK,TCEA1,TNFRSF13C	19
Cancer,Hematological Disease,Immunological Disease,Organismal Injury and Abnormalities	Recurrent grade 3 follicular lymphoma	1.14e-11			CD19,CD247,CD3E,CD3G,DCK,HSP90AA1,HSP90B1,IL2RB,RRM2	9
Cancer,Hematological Disease,Immunological Disease,Organismal Injury and Abnormalities	Refractory myeloid leukemia	1.24e-11			CSK,DCK,EEF1A1,IDH2,LYN,LYZ,MT-ND4,PSIP1,RPL11,RPL34,RPL6,RPS24,RPS25,RPS4X,RRM2	15
Cell-To-Cell Signaling and Interaction,Hematological System Development and Function,Humoral Immune Response,Immune Cell Trafficking,Inflammatory Response	Activation of B lymphocytes	1.26e-11		-0.413	BANK1,BLNK,CD19,CD40,CD72,CD79A,CD79B,CD81,HMGB1,IL2RB,LAT2,LYN,PAX5,PHB1,PLEKHA2,POU2F2,PTPN6,ST6GAL1,SYK	19
Cancer,Organismal Injury and Abnormalities,Respiratory Disease	Stage I-IV non-small cell lung cancer	1.44e-11			B2M,EEF1A1,HSP90AA1,HSP90B1,IFI30,LYN,PHB1,PPIA,RPL27,RPL7,RPS11,RPS27A,RPS6,RRM2,SSR2,TMSB10/TMSB4X,TUBB4B,TYMS	18
Humoral Immune Response,Protein Synthesis	Quantity of IgG1	1.66e-11		-0.819	BACH2,BLNK,CD19,CD37,CD40,CD81,FCER1G,FCMR,FCRLA,IKZF3,IL2RB,LYN,NIBAN3,POU2F2,PPIA,SPIB,TNFRSF13C	17
Cancer,Hematological Disease,Immunological Disease,Organismal Injury and Abnormalities	Refractory lymphocytic cancer	1.66e-11			CD19,CD247,CD3E,CD3G,CD52,CD79B,CSK,DCK,HSP90AA1,HSP90B1,IL2RB,LYN,PIK3CG,PPIA,RRM2,TUBB4B,TYMS	17
Cancer,Hematological Disease,Immunological Disease,Organismal Injury and Abnormalities	Neoplasia of leukocytes	1.9e-11		1.571	ADAMTSL3,ARHGAP17,B2M,BACH2,BCL11A,BLNK,BST2,BTG1,CCND3,CD19,CD247,CD27,CD3E,CD3G,CD40,CD48,CD52,CD7,CD74,CD79A,CD79B,CSK,CSNK2B,CTSH,DCK,DEK,EEF1A1,EIF4E3,EPCAM,EWSR1,FCER1G,FCMR,FOXP1,FYB1,GAMT,GRK3,HMGB1,HMGB2,HNRNPA2B1,HSP90AA1,HSP90B1,HSPA8,HVCN1,ID3,IDH2,IFI30,IKZF3,IL2RB,IL32,ITPR2,JCHAIN,JUND,KLF2,LYN,LYPLA2,MT-ATP8,MT-ND1,MT-ND2,MT-ND4,MX1,PAX5,PCLAF,PDE4B,PIK3CG,PLAC8,PNRC1,POU2F2,PPIA,…	105
Cancer,Hematological Disease,Immunological Disease,Organismal Injury and Abnormalities	Lymphocytic cancer	2.11e-11		1.571	ADAMTSL3,ARHGAP17,B2M,BACH2,BCL11A,BLNK,BST2,BTG1,CCND3,CD19,CD247,CD27,CD3E,CD3G,CD40,CD48,CD52,CD7,CD74,CD79A,CD79B,CSK,CSNK2B,CTSH,DCK,DEK,EEF1A1,EIF4E3,ENO1,EPCAM,EWSR1,FCMR,FOXP1,FYB1,GAMT,GRK3,HMGB1,HMGB2,HNRNPA2B1,HSP90AA1,HSP90B1,HSPA8,HVCN1,ID3,IDH2,IFI30,IKZF3,IL2RB,IL32,INKA1,ITPR2,JCHAIN,JUND,KLF2,LYN,LYPLA2,MT-ATP8,MT-ND1,MT-ND2,MT-ND4,MX1,PAX5,PCLAF,PDE4B,PIK3CG,PLAC8,PNRC1,POU2F2,P…	110
Cancer,Hematological Disease,Organismal Injury and Abnormalities	Malignant lymphocytic neoplasm	2.11e-11		1.571	ADAMTSL3,ARHGAP17,B2M,BACH2,BCL11A,BLNK,BST2,BTG1,CCND3,CD19,CD247,CD27,CD3E,CD3G,CD40,CD48,CD52,CD7,CD74,CD79A,CD79B,CSK,CSNK2B,CTSH,DCK,DEK,EEF1A1,EIF4E3,ENO1,EPCAM,EWSR1,FCMR,FOXP1,FYB1,GAMT,GRK3,HMGB1,HMGB2,HNRNPA2B1,HSP90AA1,HSP90B1,HSPA8,HVCN1,ID3,IDH2,IFI30,IKZF3,IL2RB,IL32,INKA1,ITPR2,JCHAIN,JUND,KLF2,LYN,LYPLA2,MT-ATP8,MT-ND1,MT-ND2,MT-ND4,MX1,PAX5,PCLAF,PDE4B,PIK3CG,PLAC8,PNRC1,POU2F2,P…	110
Lymphoid Tissue Structure and Development,Tissue Morphology	Quantity of lymph follicle	2.13e-11		-1.013	ARHGDIA,ARHGDIB,BANK1,BLNK,CD19,CD37,CD40,CD72,CD74,FCMR,HVCN1,IKZF3,KLF2,LYN,NIBAN3,PIK3AP1,SPIB,ST6GAL1,TNFRSF13C,WDFY4	20
Humoral Immune Response,Protein Synthesis	Quantity of IgG	2.22e-11		-0.99	B2M,BACH2,BANK1,BLNK,CD19,CD37,CD40,CD81,FCER1G,FCMR,FCRLA,IKZF3,IL2RB,JCHAIN,LY86,LYN,NIBAN3,PIK3AP1,POU2F2,PPIA,SPIB,TNFRSF13C	22
Cellular Development,Cellular Growth and Proliferation,Embryonic Development,Hematological System Development and Function,Hematopoiesis,Humoral Immune Response,Lymphoid Tissue Structure and Development,Organ Development,Organismal Development,Tissue Development	Differentiation of plasma cells	2.33e-11		1.679	BLNK,CD27,CD40,FOXP1,ID3,IRAG2,ITPR2,LYN,POU2F2,PTPN6,SPIB,SWAP70,SYK	13
Cancer,Hematological Disease,Immunological Disease,Organismal Injury and Abnormalities	Grade 3 follicular lymphoma	2.46e-11			CD19,CD247,CD3E,CD3G,CD79B,DCK,HSP90AA1,HSP90B1,IL2RB,RRM2,TUBB4B	11
Hematological System Development and Function,Hematopoiesis,Humoral Immune Response,Lymphoid Tissue Structure and Development,Tissue Morphology	Quantity of transitional B lymphocytes	2.46e-11		0	ARHGDIA,ARHGDIB,BLNK,CD40,CD79B,ITPR2,KLF2,LYN,ST6GAL1,TNFRSF13C,WDFY4	11
Cellular Function and Maintenance	Function of leukocytes	2.5e-11		0.777	ARHGDIA,ARHGDIB,B2M,BACH2,BANK1,CD247,CD27,CD3E,CD3G,CD40,CD74,CD81,CNN2,EIF5A,FCER1G,FCMR,FYB1,HMGB1,HSP90AA1,ID3,IFI30,JCHAIN,KLF2,LAT2,LYN,PIK3CG,PPIA,PSME2,PVRIG,RAC2,S1PR1,ST6GAL1,TAGLN2,ZFP36	34
Cellular Function and Maintenance	Homeostasis of blood cells	2.66e-11		0.796	B2M,BACH2,BCL11A,BSG,CD247,CD27,CD3E,CD3G,CD40,CD74,CD79A,CD79B,CSK,DCK,EEF1D,FCER1G,FOXP1,FYB1,HMGB1,HSP90AA1,HSP90B1,ID3,IKZF3,IL2RB,KLF2,LAT2,LYN,MEF2C,PAX5,PDE4B,PIK3CG,PTPN6,RPL22,RPS17,RPS24,RPS6,S1PR1,SOX5,SPIB,SYK,TNFRSF13C	41
Cancer,Hematological Disease,Immunological Disease,Organismal Injury and Abnormalities	Relapsed lymphocytic cancer	3.11e-11			CD19,CD247,CD3E,CD3G,CD52,CD79B,CSK,DCK,HSP90AA1,HSP90B1,IL2RB,LYN,PIK3CG,PPIA,RRM2,TUBB4B,TYMS	17
Cancer,Hematological Disease,Organismal Injury and Abnormalities	Mature lymphocytic neoplasm	3.45e-11			ADAMTSL3,ARHGAP17,B2M,BACH2,BCL11A,BTG1,CCND3,CD19,CD247,CD27,CD3E,CD3G,CD40,CD48,CD52,CD7,CD74,CD79A,CD79B,CSK,CSNK2B,CTSH,DCK,DEK,EEF1A1,EIF4E3,EWSR1,FCMR,FOXP1,FYB1,GAMT,GRK3,HMGB1,HNRNPA2B1,HSP90AA1,HSP90B1,HSPA8,HVCN1,ID3,IDH2,IFI30,IKZF3,IL2RB,IL32,ITPR2,JCHAIN,JUND,KLF2,LYN,LYPLA2,MX1,PAX5,PIK3CG,PNRC1,POU2F2,PPIA,PPP1CA,PSIP1,PTPN6,PXDNL,RACK1,RESF1,RPL19,RPS15,RPS2,RPS20,RPS6,RPSA,RRM2,S…	83
Cell Morphology	Morphology of blood cells	3.62e-11			ARID4B,B2M,BACH2,BCL11A,BLNK,CCND3,CCR10,CD19,CD247,CD3E,CD40,CD74,CD79A,CD79B,CD81,CNN2,DCK,FCER1G,FCMR,FYB1,HSP90B1,ID3,IL2RB,KLF2,LYN,NIBAN3,PCLAF,PIK3AP1,PIK3CG,SPIB,SYK,TCEA1,TNFRSF13C	33
Cancer,Hematological Disease,Immunological Disease,Organismal Injury and Abnormalities	Recurrent leukemia	3.77e-11			CD19,CD247,CD3E,CD3G,CD52,CSK,DCK,HSP90AA1,HSP90B1,IDH2,LYN,PIK3CG,PPIA,RRM2,TUBB4B,TYMS	16
Cancer,Hematological Disease,Immunological Disease,Organismal Injury and Abnormalities	Recurrent lymphocytic cancer	3.81e-11			CD19,CD247,CD3E,CD3G,CD52,CD79B,CSK,DCK,HSP90AA1,HSP90B1,IL2RB,LYN,PIK3CG,PPIA,RRM2,TUBB4B,TYMS	17
Cancer,Organismal Injury and Abnormalities	Non-melanoma solid tumor	4.08e-11		0.592	ABI1,ADAMTSL3,AFF3,ARHGAP17,ARHGAP24,ARHGDIA,ARHGDIB,ARID4B,ARL5C,ARPC5,ASPSCR1,ATP5F1E,ATP5MG,ATP5PO,ATP8A1,AUTS2,B2M,BACH2,BANK1,BBLN,BCAS4,BCL11A,BLNK,BSG,BST2,BTF3,BTG1,CALR,CCDC50,CCND3,CCNI,CCR10,CD19,CD247,CD27,CD37,CD3E,CD3G,CD40,CD48,CD52,CD53,CD7,CD72,CD74,CD79A,CD79B,CD81,CFD,CLIC1,CNN2,COTL1,CRIP1,CSK,CSNK2B,CTSH,CTSW,DCK,DDX5,DEK,EEF1A1,EEF1B2,EEF1D,EIF3D,EIF3F,EIF3I,EIF3K,EIF4B,EIF4…	288
Cancer,Organismal Injury and Abnormalities	Nonhematologic malignant neoplasm	5.09e-11		0.681	ABI1,ADAMTSL3,AFF3,ARHGAP17,ARHGAP24,ARHGDIA,ARHGDIB,ARID4B,ARL5C,ARPC5,ASPSCR1,ATP5F1E,ATP5MG,ATP5PO,ATP8A1,AUTS2,B2M,BACH2,BANK1,BBLN,BCAS4,BCL11A,BLNK,BSG,BST2,BTF3,BTG1,CALR,CCDC50,CCND3,CCNI,CCR10,CD19,CD247,CD27,CD37,CD3E,CD3G,CD40,CD48,CD52,CD53,CD7,CD72,CD74,CD79A,CD79B,CD81,CFD,CLIC1,CNN2,COTL1,CRIP1,CSK,CSNK2B,CTSH,CTSW,DCK,DDX5,DEK,EEF1A1,EEF1B2,EEF1D,EIF3D,EIF3F,EIF3I,EIF3K,EIF4B,EIF4…	288
Cancer,Hematological Disease,Immunological Disease,Organismal Injury and Abnormalities	B cell cancer	5.77e-11		1.103	ADAMTSL3,ARHGAP17,B2M,BACH2,BCL11A,BLNK,BTG1,CCND3,CD19,CD247,CD27,CD3E,CD3G,CD40,CD48,CD52,CD74,CD79A,CD79B,CSK,DCK,DEK,EEF1A1,EIF4E3,EWSR1,FCMR,FOXP1,FYB1,GRK3,HMGB1,HMGB2,HSP90AA1,HSP90B1,HVCN1,ID3,IDH2,IKZF3,IL2RB,IL32,ITPR2,JCHAIN,KLF2,LYN,LYPLA2,MT-ATP8,MT-ND1,MT-ND2,MT-ND4,PAX5,PCLAF,PDE4B,PIK3CG,PNRC1,POU2F2,PPIA,PPP1CA,PSIP1,PTPN6,RACK1,RESF1,RPL19,RPL22,RPL7A,RPS15,RPS2,RPS20,RPS6,RPSA,…	82
Cellular Movement,Hematological System Development and Function,Immune Cell Trafficking,Inflammatory Response	Chemotaxis of neutrophils	5.93e-11		-0.341	BSG,CD37,CD74,DEK,FCER1G,HMGB1,LYN,MT-ND1,PDE4B,PIK3CG,PPIA,PTPN6,RAC2,RIPOR2,S100A12,S100A8,S100A9,SYK,TMSB10/TMSB4X	19
Cancer,Hematological Disease,Organismal Injury and Abnormalities	Relapsed hematologic cancer	8.35e-11			CD19,CD247,CD3E,CD3G,CD52,CD79B,CSK,DCK,HSP90AA1,HSP90B1,IDH2,IL2RB,LYN,PIK3CG,PPIA,RRM2,TUBB4B,TYMS	18
Cancer,Hematological Disease,Organismal Injury and Abnormalities	Myelodysplastic syndrome	8.52e-11			CALR,CD52,CSK,DCK,IDH2,IL2RB,LYN,MT-ATP6,MT-ND1,PPIA,RPL13A,RPL15,RPL28,RPL35,RPL5,RPL6,RPL7,RPLP0,RPS14,RPS15A,RPS16,RPS19,RPS20,RPS27A,RPS4X,RPS6,RRM2	27
Hematological System Development and Function,Humoral Immune Response,Lymphoid Tissue Structure and Development,Tissue Morphology	Quantity of follicular B lymphocytes	9.11e-11		-0.961	ARHGDIA,ARHGDIB,BLNK,CD19,CD40,CD72,CD74,FCMR,HVCN1,IKZF3,KLF2,LYN,NIBAN3,PIK3AP1,SPIB,ST6GAL1,TNFRSF13C,WDFY4	18
Cancer,Hematological Disease,Organismal Injury and Abnormalities	Recurrent hematologic cancer	9.93e-11			CD19,CD247,CD3E,CD3G,CD52,CD79B,CSK,DCK,HSP90AA1,HSP90B1,IDH2,IL2RB,LYN,PIK3CG,PPIA,RRM2,TUBB4B,TYMS	18
Cancer,Organismal Injury and Abnormalities,Respiratory Disease	Metastatic non-small cell lung carcinoma	1.01e-10			B2M,EEF1A1,HSP90AA1,HSP90B1,IFI30,LYN,PPIA,RPL27,RPL7,RPS11,RPS27A,RPS6,RRM2,SSR2,TMSB10/TMSB4X,TUBB4B,TYMS	17
Cellular Development,Cellular Growth and Proliferation,Hematological System Development and Function,Hematopoiesis	Proliferation of hematopoietic cells	1.03e-10		-0.689	BCL11A,BLNK,BTG1,CALR,CCND3,CD3E,CD40,CD79A,FOXP1,FTH1,FYB1,HMGB1,IL32,KLF2,LYN,MEF2C,PIK3AP1,PIK3CG,PTPN6,RAC2,RPS19,S100A9,S1PR1,SPIB,SYK	25
Cancer,Hematological Disease,Immunological Disease,Organismal Injury and Abnormalities	Recurrent follicular non-Hodgkin disease	1.03e-10			CD19,CD247,CD3E,CD3G,DCK,HSP90AA1,HSP90B1,IL2RB,RRM2,TUBB4B	10
Cancer,Organismal Injury and Abnormalities	Extracranial solid tumor	1.11e-10		1.647	ABI1,ADAMTSL3,AFF3,ARHGAP17,ARHGAP24,ARHGDIA,ARHGDIB,ARID4B,ARL5C,ARPC5,ASPSCR1,ATP5F1E,ATP5MG,ATP5PO,ATP8A1,AUTS2,B2M,BACH2,BANK1,BBLN,BCAS4,BCL11A,BLNK,BSG,BST2,BTF3,BTG1,CALR,CCDC50,CCND3,CCNI,CCR10,CD19,CD247,CD27,CD37,CD3E,CD3G,CD40,CD48,CD52,CD53,CD7,CD72,CD74,CD79A,CD79B,CD81,CFD,CLIC1,CNN2,COTL1,CRIP1,CSK,CSNK2B,CTSH,CTSW,DCK,DDX5,DEK,EEF1A1,EEF1B2,EEF1D,EIF1,EIF3D,EIF3F,EIF3I,EIF3K,EIF4B…	291
Cellular Function and Maintenance	Function of blood cells	1.11e-10		0.777	ARHGDIA,ARHGDIB,B2M,BACH2,BANK1,CD247,CD27,CD3E,CD3G,CD40,CD74,CD81,CNN2,EIF5A,FCER1G,FCMR,FYB1,HMGB1,HSP90AA1,ID3,IFI30,JCHAIN,KLF2,LAT2,LYN,PCLAF,PIK3CG,PPIA,PSME2,PVRIG,RAC2,S1PR1,ST6GAL1,TAGLN2,ZFP36	35
Cell Death and Survival,Organismal Injury and Abnormalities	Apoptosis of tumor cell lines	1.14e-10		0.762	ARHGDIA,B2M,BACH2,BLNK,BSG,CALR,CCND3,CD40,CD48,CD74,CD79B,CNN2,EEF1A1,EEF1B2,EIF3F,EIF3I,EIF4B,EMP3,ENO1,EPCAM,ERP29,EWSR1,EZR,FAU,FCMR,FOXP1,FTH1,GAPDH,HSPA8,ID3,IL32,ITPR2,JUND,KLF2,LYN,LYPLA2,MEF2C,MSN,NIBAN3,PAX5,PDE4B,PEBP1,PHB1,PPIA,PPP1CA,PRMT1,PSIP1,PTPN6,RACK1,RPLP0,RPS19,RPS24,RPS27,RPS3,RRM2,S100A8,S100A9,SAT1,SNRPD2,SRGN,ST6GAL1,STMN1,SYK,SYVN1,TAGLN2,THY1,TMSB10/TMSB4X,TYMS,ZFP36	69
Cellular Movement,Hematological System Development and Function,Immune Cell Trafficking,Inflammatory Response	Chemotaxis of granulocytes	1.33e-10		-0.591	BSG,CD37,CD74,DEK,FCER1G,HMGB1,LYN,MT-ND1,PDE4B,PIK3CG,PPIA,PTPN6,RAC2,RIPOR2,RPS19,S100A12,S100A8,S100A9,SYK,TMSB10/TMSB4X	20
Cancer,Hematological Disease,Immunological Disease,Organismal Injury and Abnormalities	T-cell/histiocyte rich large B-cell lymphoma	1.34e-10			CD19,CD247,CD3E,CD3G,CD79B,DCK,HSP90AA1,HSP90B1,RRM2,TUBB4B	10
Cellular Development,Cellular Growth and Proliferation,Hematological System Development and Function,Lymphoid Tissue Structure and Development	Cell proliferation of T lymphocytes	1.45e-10		1.288	ABI1,ARHGDIA,ARHGDIB,B2M,BACH2,BSG,CALR,CCND3,CD19,CD247,CD27,CD37,CD3E,CD3G,CD40,CD48,CD74,CD79A,CD81,DCK,FCER1G,FYB1,HMGB1,HNRNPA2B1,HSP90B1,HSPA8,IKZF3,IL2RB,JUND,KLF2,LAT2,LTF,MSN,PIK3CG,PTPN6,RAC2,RPS3,SYK,THY1,TNFRSF13C	40
Cancer,Hematological Disease,Immunological Disease,Organismal Injury and Abnormalities	Refractory acute myeloid leukemia	1.55e-10			DCK,EEF1A1,IDH2,LYZ,MT-ND4,PSIP1,RPL11,RPL34,RPL6,RPS24,RPS25,RPS4X,RRM2	13
Organismal Injury and Abnormalities	Pulmonary fibrosis or aplastic anemia	1.65e-10			ARHGDIA,CD27,CD52,CD79A,DCK,HSPA8,IL32,LYN,MZB1,PPIA,RPL11,RPL15,RPL18,RPL26,RPL27,RPL35,RPL35A,RPL5,RPS10,RPS15A,RPS17,RPS19,RPS20,RPS24,RPS26,RPS27,RPS28,RPS29,RPS7,RRM2,S100A12,S100A8,S100A9,THY1,TYMS	35
Infectious Diseases,Organismal Injury and Abnormalities	Severe COVID-19	1.65e-10			CD3G,CD74,EEF1A1,EIF1,EIF4B,IL32,MX1,MX2,PLAC8,PPIA,RACK1,S100A12,S100A8,S100A9,TAGLN2,TRIM22,TUBB,TUBB4B	18
Cellular Function and Maintenance	Homeostasis of leukocytes	1.69e-10		0.796	B2M,BACH2,BCL11A,BSG,CD247,CD27,CD3E,CD3G,CD40,CD74,CD79A,CD79B,CSK,DCK,EEF1D,FCER1G,FOXP1,FYB1,HMGB1,HSP90AA1,HSP90B1,ID3,IKZF3,IL2RB,KLF2,LAT2,LYN,MEF2C,PAX5,PDE4B,PIK3CG,PTPN6,RPL22,RPS6,S1PR1,SOX5,SPIB,SYK,TNFRSF13C	39
Cell Morphology,Hematopoiesis	Abnormal morphology of hematopoietic progenitor cells	1.75e-10			ARID4B,BCL11A,BLNK,CCND3,CD247,CD3E,CD79A,CD79B,DCK,ID3,IL2RB,LYN,NIBAN3,PCLAF,SYK,TCEA1,TNFRSF13C	17
Cancer,Hematological Disease,Organismal Injury and Abnormalities	Hematologic cancer of cells	2.15e-10		1.571	ADAMTSL3,ARHGAP17,B2M,BACH2,BLNK,BST2,BTG1,CCND3,CD19,CD247,CD27,CD3E,CD3G,CD40,CD48,CD52,CD7,CD74,CD79A,CD79B,CSK,CSNK2B,CTSH,DCK,EEF1A1,EPCAM,EWSR1,FCMR,FOXP1,FYB1,GAMT,GRK3,HMGB1,HMGB2,HNRNPA2B1,HSP90AA1,HSP90B1,HSPA8,HVCN1,ID3,IDH2,IFI30,IKZF3,IL2RB,IL32,ITPR2,JUND,KLF2,LYN,LYPLA2,MT-ATP8,MT-ND1,MT-ND2,MT-ND4,MX1,PAX5,PCLAF,PDE4B,PIK3CG,PLAC8,POU2F2,PPIA,PPP1CA,PSIP1,PTPN6,PXDNL,RAC2,RACK1,RE…	97
Cellular Development,Cellular Growth and Proliferation,Hematological System Development and Function,Hematopoiesis	Proliferation of hematopoietic progenitor cells	2.18e-10		-0.604	BCL11A,BLNK,BTG1,CALR,CCND3,CD3E,CD40,CD79A,FOXP1,FTH1,FYB1,HMGB1,IL32,KLF2,LYN,MEF2C,PIK3AP1,PIK3CG,PTPN6,RPS19,S100A9,S1PR1,SPIB,SYK	24
Cancer,Hematological Disease,Immunological Disease,Organismal Injury and Abnormalities	Grade 3b follicular lymphoma	2.21e-10			CD19,CD247,CD3E,CD3G,CD79B,DCK,HSP90AA1,HSP90B1,RRM2,TUBB4B	10
Developmental Disorder,Immunological Disease,Organismal Injury and Abnormalities	Hypoplasia of lymphoid organ	2.29e-10		-0.511	ARHGDIA,ARHGDIB,BACH2,BCL11A,BLNK,CCND3,CD247,CD3E,CD3G,DCK,IL2RB,LYN,PCLAF,PIK3AP1,PIK3CG,RPSA,ZFP36	17
Cancer,Organismal Injury and Abnormalities	Carcinoma	2.45e-10		0.681	ABI1,ADAMTSL3,AFF3,ARHGAP17,ARHGAP24,ARHGDIA,ARHGDIB,ARID4B,ARL5C,ARPC5,ASPSCR1,ATP5F1E,ATP5MG,ATP5PO,ATP8A1,AUTS2,B2M,BACH2,BANK1,BBLN,BCAS4,BCL11A,BLNK,BSG,BST2,BTF3,BTG1,CALR,CCDC50,CCND3,CCNI,CCR10,CD19,CD247,CD27,CD37,CD3E,CD3G,CD48,CD53,CD7,CD72,CD74,CD79A,CD79B,CD81,CFD,CLIC1,CNN2,COTL1,CRIP1,CSK,CSNK2B,CTSH,CTSW,DCK,DDX5,DEK,EEF1A1,EEF1B2,EEF1D,EIF3D,EIF3F,EIF3I,EIF3K,EIF4B,EIF4E3,EIF5A,E…	284
Cellular Function and Maintenance	Lymphocyte homeostasis	3.15e-10		0.796	B2M,BACH2,BCL11A,BSG,CD247,CD27,CD3E,CD3G,CD40,CD74,CD79A,CD79B,CSK,DCK,EEF1D,FCER1G,FOXP1,FYB1,HMGB1,HSP90AA1,HSP90B1,ID3,IKZF3,IL2RB,KLF2,LAT2,LYN,MEF2C,PAX5,PIK3CG,PTPN6,RPL22,RPS6,S1PR1,SOX5,SPIB,SYK,TNFRSF13C	38
Cellular Compromise,Hematological Disease,Immunological Disease,Organismal Injury and Abnormalities	Abnormal function of B lymphocytes	3.58e-10			ARHGDIA,ARHGDIB,BACH2,BANK1,CD19,CD40,CD53,CD72,JCHAIN,LYN,NIBAN3,PTPN6,TNFRSF13C	13
Cancer,Hematological Disease,Immunological Disease,Organismal Injury and Abnormalities	Primary mediastinal large B-cell lymphoma	3.92e-10			CD19,CD247,CD3E,CD3G,CD79B,DCK,HSP90AA1,HSP90B1,RRM2,TUBB4B,TYMS	11
Cancer,Organismal Injury and Abnormalities	Primary tumor	4e-10			B2M,CCND3,CD19,CD247,CD3E,CD3G,CD79A,CD79B,DCK,EPCAM,FOXP1,HSP90AA1,HSP90B1,IDH2,IFI30,IL2RB,ILF2,LTF,LYN,MT-ND2,MT-ND4,PCLAF,PLAC8,PPIA,PSIP1,RRM2,SMC4,SRGN,TMSB10/TMSB4X,TUBB4B,TYMS	31
Cellular Function and Maintenance	Cellular homeostasis	4.27e-10		0.659	ASPSCR1,ATP5PO,B2M,BACH2,BCL11A,BSG,BST2,CALR,CCR10,CD19,CD247,CD27,CD3E,CD3G,CD40,CD52,CD72,CD74,CD79A,CD79B,CD81,CLIC1,CSK,DCK,EEF1D,EIF5A,EMP3,EZR,FCER1G,FOXP1,FTH1,FYB1,GAPDH,HERPUD1,HMGB1,HSP90AA1,HSP90B1,HSPA8,ID3,IKZF3,IL2RB,IRAG2,KLF2,LAMP3,LAT2,LTF,LYN,MEF2C,NIBAN3,PAX5,PDE4B,PFDN5,PHB1,PIK3CG,PLAC8,PPIA,PPP1CA,PTPN6,RAC2,RACK1,RGS19,RPL22,RPL23,RPL7A,RPS17,RPS24,RPS5,RPS6,S100A8,S100A9,…	79
Infectious Diseases,Organismal Injury and Abnormalities	Replication of Influenza A virus	5.07e-10		-1.737	B2M,CD48,CD81,CTSW,DEK,EEF1A1,EIF4B,FAU,HERPUD1,HSP90AA1,IL32,MX1,RPL13A,RPL35,RPS10,RPS14,RPS16,RPS27A,RPS5,RPSA,SNX6,SUMO2,TUBB,UHRF1	24
Cell Death and Survival,Organismal Injury and Abnormalities	Cell viability of leukocytes	5.16e-10	Decreased	-2.222	BLNK,CD19,CD3E,CD40,CD48,CD74,CD79A,CD81,FCER1G,FCMR,HMGB1,IL2RB,ITPR2,KLF2,LAT2,LYN,MEF2C,MX1,PIK3CG,PTPN6,RAC2,SYK,TNFRSF13C	23
Tissue Morphology	Quantity of cells	5.33e-10		-0.286	ARHGDIA,ARHGDIB,ARID4B,B2M,BACH2,BANK1,BCL11A,BLNK,BSG,CALR,CCND3,CD19,CD247,CD27,CD3E,CD3G,CD40,CD48,CD7,CD72,CD74,CD79A,CD79B,CD81,CNN2,CSK,DCK,DEK,EEF1D,EIF4B,ENO1,FCER1G,FCMR,FTH1,FYB1,HMGB1,HSP90B1,HVCN1,ID3,IDH2,IKZF3,IL2RB,IL32,INKA1,ITPR2,JCHAIN,KLF2,LYN,MEF2C,MSN,MZB1,NACA,NIBAN3,PAX5,PCLAF,PDE4B,PGLYRP1,PIK3AP1,PIK3CG,PLAC8,POU2F2,PPIA,PRDX5,PRMT1,PTPN6,RAC2,RPL15,RPS19,RPS3A,RPS6,S100A…	85
Cell Death and Survival	Cell viability of tumor cell lines	5.53e-10		-0.647	B2M,CALR,CCND3,CD247,CD3E,CD40,CD79A,DCK,EEF1B2,EIF3F,ENO1,EWSR1,FTH1,HMGB1,HSP90B1,HSPA8,IDH2,IKZF3,LYN,LYZ,MEF2C,PFDN5,PHB1,POLR1D,POU2F2,PPP1CA,PRMT1,PTPN6,RAC2,RACK1,RIPOR2,RPL24,RPL27,RPL34,RPL35A,RPL38,RPS11,RPS16,RPS4X,RPSA,RRM2,S100A8,S100A9,SAT1,SMC4,SMC6,SNRPD2,SPIB,SRGN,ST6GAL1,SYK,SYVN1,TYMS,UBL5,UHRF1,ZFP36	56
Cancer,Organismal Injury and Abnormalities	Stage I-II cancer	5.58e-10			B2M,DCK,EEF1A1,EPCAM,HSP90AA1,HSP90B1,IFI30,IL2RB,PDE4B,PPIA,RPL27,RPL7,RPS11,RPS27A,RPS6,RRM2,SSR2,TMSB10/TMSB4X,TUBB4B,TYMS	20
Cell Death and Survival,Organismal Injury and Abnormalities	Apoptosis of blood cells	5.68e-10	Increased	2.164	BCL11A,BLNK,BTG1,CD247,CD27,CD3E,CD40,CD79B,DCK,EZR,FCER1G,FCMR,FOXP1,HMGB1,ID3,ITPR2,KLF2,LTF,LYN,PAX5,PCLAF,PIK3AP1,PIK3CG,PPIA,PTPN6,RAC2,RPS6,S100A8,S1PR1,SPIB,ST6GAL1,SWAP70,SYK,SYVN1	34
Cell Death and Survival,Organismal Injury and Abnormalities	Apoptosis of leukocytes	6.13e-10	Increased	2.128	BCL11A,BLNK,BTG1,CD247,CD27,CD3E,CD40,CD79B,DCK,EZR,FCER1G,FCMR,FOXP1,HMGB1,ID3,ITPR2,KLF2,LTF,LYN,PAX5,PIK3AP1,PIK3CG,PTPN6,RAC2,RPS6,S100A8,S1PR1,SPIB,ST6GAL1,SWAP70,SYK,SYVN1	32
Cancer	Cell transformation	6.8e-10		0.491	ABI1,ADAMTSL3,AFF3,ARHGAP17,ARHGAP24,ARID4B,ASPSCR1,AUTS2,B2M,BACH2,BCL11A,BLNK,BSG,BST2,BTG1,CALR,CCDC50,CCND3,CD19,CD247,CD27,CD3E,CD3G,CD40,CD48,CD52,CD53,CD7,CD74,CD79A,CD79B,CD81,CFD,CNN2,COTL1,CRIP1,CSK,CSNK2B,CTSH,CTSW,DCK,DDX5,DEK,EEF1A1,EEF1D,EIF3D,EIF3I,EIF4E3,ENO1,EPCAM,EWSR1,EZR,FAM13B,FCER1G,FCMR,FCRL5,FOXP1,FTH1,FXYD5,FYB1,GAMT,GAPDH,GRK3,HMGB1,HMGB2,HNRNPA2B1,HSP90AA1,HSP90B1,HSPA8…	182
Hematological System Development and Function,Lymphoid Tissue Structure and Development,Tissue Morphology	Morphology of lymphoid tissue	7.5e-10			ARHGDIA,ARHGDIB,ARID4B,BACH2,BANK1,BCL11A,BLNK,BSG,CALR,CCND3,CD19,CD247,CD37,CD3E,CD40,CD72,CD74,DCK,EWSR1,EZR,FCER1G,HSP90B1,ID3,IKZF3,IL2RB,LYN,LYPLA2,PIK3CG,PTPN6,RRM2,SPIB,SYK,TNFRSF13C,WDFY4,ZFP36	35
Cellular Function and Maintenance	Function of lymphatic system cells	7.74e-10		0.305	ARHGDIA,ARHGDIB,B2M,BACH2,BANK1,CCND3,CD247,CD27,CD3E,CD3G,CD74,CD81,EIF5A,FCER1G,FYB1,HMGB1,ID3,KLF2,LAT2,PIK3CG,PPIA,PSME2,PVRIG,S1PR1,TAGLN2	25
Cancer,Organismal Injury and Abnormalities	Primary neoplasm	8.22e-10			B2M,CCND3,CD19,CD247,CD3E,CD3G,CD40,CD79A,CD79B,DCK,EPCAM,EZR,FOXP1,HSP90AA1,HSP90B1,IDH2,IFI30,IL2RB,ILF2,LTF,LYN,MT-ND2,MT-ND4,OAZ1,PCLAF,PLAC8,PPIA,PSIP1,RRM2,SMC4,SRGN,TMSB10/TMSB4X,TUBB4B,TYMS	34
Cellular Development,Cellular Growth and Proliferation,Hematological System Development and Function,Hematopoiesis,Tissue Development	Differentiation of hematopoietic progenitor cells	8.46e-10		-0.446	ABI1,BLNK,BSG,CALR,CD3E,CD40,CD79A,CD79B,DCK,DEK,FCRLA,FTH1,HMGB1,HMGB2,LYN,MEF2C,MZB1,PAX5,PIK3AP1,PLAC8,PRMT1,PTPN6,RPS14,RPS19,S100A8,S100A9,SPIB,SYK,ZFP36	29
Cancer,Hematological Disease,Immunological Disease,Organismal Injury and Abnormalities	Leukemia	8.52e-10		1.026	ADAMTSL3,AFF3,ARHGAP24,ARID4B,AUTS2,B2M,BACH2,BLNK,BTG1,CALR,CCND3,CD19,CD247,CD3E,CD3G,CD40,CD48,CD52,CD7,CD74,CD79A,CD79B,CSK,CSNK2B,CTSW,DCK,DEK,EEF1A1,EEF1D,EIF3D,EIF3I,EPCAM,FCER1G,FCMR,FOXP1,GAMT,HNRNPA2B1,HSP90AA1,HSP90B1,HSPA8,HVCN1,IDH2,IKZF3,IL2RB,IL32,LYN,LYPLA2,LYZ,MEF2C,MT-ATP6,MT-ATP8,MT-ND1,MT-ND2,MT-ND4,PAX5,PDE4B,PIK3AP1,PIK3CG,PPIA,PPP1CA,PSIP1,PSME2,PTPN6,PVRIG,RAC2,RACK1,RALGP…	95
Cancer,Hematological Disease,Immunological Disease,Organismal Injury and Abnormalities	Relapsed lymphocytic leukemia	8.84e-10			CD19,CD247,CD3E,CD3G,CD52,CSK,DCK,LYN,PIK3CG,PPIA,RRM2,TUBB4B,TYMS	13
Cell Death and Survival,Organismal Injury and Abnormalities	Apoptosis of B lymphocytes	9.7e-10		1.814	BCL11A,BLNK,CD27,CD40,CD79B,FCMR,FOXP1,ID3,ITPR2,KLF2,LYN,PTPN6,S1PR1,SPIB,SWAP70,SYVN1	16
Cell Morphology	Morphology of leukocytes	1.04e-09			B2M,BACH2,BCL11A,BLNK,CCR10,CD19,CD247,CD3E,CD40,CD74,CD79A,CD79B,CD81,CNN2,DCK,FCER1G,FCMR,ID3,IL2RB,LYN,NIBAN3,PIK3AP1,PIK3CG,SPIB,SYK,TNFRSF13C	26
Endocrine System Disorders,Metabolic Disease,Organismal Injury and Abnormalities	Metabolic syndrome X	1.11e-09			ATP5F1E,CFD,LTF,PFDN5,RPL17,RPL21,RPL23,RPL26,RPL34,RPL7,RPL9,RPS15A,RPS24,RPS29,RPS3A,RPS7,S100A8	17
Cell-To-Cell Signaling and Interaction,Hematological System Development and Function,Immune Cell Trafficking,Inflammatory Response	Activation of T lymphocytes	1.11e-09		0.349	B2M,BACH2,BSG,CALR,CD19,CD247,CD27,CD3E,CD3G,CD40,CD48,CD7,CD74,CD81,CSK,FCER1G,HMGB1,HSP90B1,IL2RB,KLF2,LAT2,LYN,PIK3CG,PTPN6,RPS3,SWAP70,THY1,TNFRSF13C,WDFY4	29
Cellular Function and Maintenance,Hematological System Development and Function	Function of lymphocytes	1.19e-09		0.305	ARHGDIA,ARHGDIB,B2M,BACH2,BANK1,CD247,CD27,CD3E,CD3G,CD74,CD81,EIF5A,FCER1G,FYB1,HMGB1,ID3,KLF2,LAT2,PIK3CG,PPIA,PSME2,PVRIG,S1PR1,TAGLN2	24
Cancer,Hematological Disease,Immunological Disease,Organismal Injury and Abnormalities	B-cell neoplasm	1.29e-09		1.103	ADAMTSL3,ARHGAP17,B2M,BACH2,BCL11A,BLNK,BTG1,CCND3,CD19,CD247,CD27,CD3E,CD3G,CD40,CD48,CD52,CD74,CD79A,CD79B,CSK,DCK,DEK,EEF1A1,EIF4E3,EWSR1,FCMR,FOXP1,FYB1,GAMT,GRK3,HMGB1,HMGB2,HSP90AA1,HSP90B1,HVCN1,ID3,IDH2,IKZF3,IL2RB,IL32,ITPR2,JCHAIN,KLF2,LYN,LYPLA2,MT-ATP8,MT-ND1,MT-ND2,MT-ND4,PAX5,PCLAF,PDE4B,PIK3CG,PNRC1,POU2F2,PPIA,PPP1CA,PSIP1,PTPN6,RACK1,RESF1,RPL19,RPL22,RPL7A,RPS15,RPS2,RPS20,RPS6,…	83
Cellular Development,Cellular Growth and Proliferation	Cell proliferation of tumor cell lines	1.41e-09	Increased	2.048	ARID4B,BSG,CALR,CCND3,CD19,CD40,CD72,CD74,CD79A,CD79B,CD81,CNN2,CSNK2B,DDX5,DEK,EEF1A1,EEF1B2,EIF1,EIF3F,EIF3I,EIF4B,EIF5A,ENO1,EPCAM,ERP29,EWSR1,EZR,FCER1G,FOXP1,FTH1,GAPDH,HMGB1,HMGB2,HNRNPA2B1,HSP90AA1,HVCN1,ID3,IDH2,IL2RB,IL32,ILF2,ITPR2,JUND,KLF2,LYN,MEF2C,MSN,MT-ND2,NACA,NOP53,OAZ1,PAX5,PCLAF,PEBP1,PHB1,PIK3CG,PLAC8,POLD4,POU2F2,PRMT1,PTPN6,RACK1,RIPOR2,RPL11,RPL15,RPS10,RPS14,RPS25,RPS9,RP…	88
Cancer,Hematological Disease,Immunological Disease,Organismal Injury and Abnormalities	T-cell leukemia	1.43e-09			B2M,BTG1,CCND3,CD19,CD247,CD3E,CD3G,CD52,CD7,CSNK2B,DCK,HNRNPA2B1,HSPA8,IDH2,PAX5,PPIA,RPL10,RPL22,RRM2,S1PR1,TUBB4B,TYMS	22
Cell Death and Survival,Organismal Injury and Abnormalities	Cell death of lymphoma cell lines	1.43e-09		0.085	ARHGDIA,BACH2,BLNK,CCND3,CD40,CD48,CD74,CD79B,CNN2,EZR,FCER1G,FTH1,ITPR2,LYN,NIBAN3,PDE4B,PTPN6,RPLP0,ST6GAL1,SYK	20
Cancer,Hematological Disease,Immunological Disease,Organismal Injury and Abnormalities	Refractory B-cell lymphoma	1.57e-09			CD19,CD247,CD3E,CD3G,CD79B,DCK,HSP90AA1,HSP90B1,PIK3CG,PPIA,RRM2,TUBB4B	12
Inflammatory Response,Organismal Injury and Abnormalities	Inflammation of organ	1.66e-09		1.587	ARHGDIA,ARHGDIB,B2M,BACH2,BANK1,BCAS4,BSG,CALR,CCR10,CD19,CD40,CD48,CD53,CD7,CD72,CD74,CD79A,CD79B,CD81,COTL1,CSK,CTSW,DDX5,EEF1A1,EIF1,EIF4B,EIF4E3,ENO1,FCER1G,GAPDH,HMGB1,HSP90B1,ID3,IFI30,IKZF3,IL2RB,IL32,JCHAIN,LAMP3,LTF,LY86,LYN,LYZ,MSN,MX1,MZB1,PAX5,PDE4B,PGLYRP1,PHB1,PIK3CG,PLEKHA2,PPIA,PRMT1,PTPN6,RACK1,RRM2,S100A8,S100A9,S1PR1,SAT1,SOX5,SYK,TNFRSF13C,TPI1,TPM3,TUBB,TUBB4B,TYMS,ZFP36	70
Cellular Development	Differentiation of progenitor cells	1.8e-09		-0.899	ABI1,BLNK,BSG,BTG1,CALR,CD3E,CD40,CD79A,CD79B,DCK,DDX5,DEK,FCRLA,FTH1,HMGB1,HMGB2,ID3,LYN,MEF2C,MZB1,PAX5,PIK3AP1,PLAC8,PRMT1,PTPN6,RIPOR2,RPS14,RPS19,S100A8,S100A9,S1PR1,SPIB,SYK,ZFP36	34
Cancer,Hematological Disease,Immunological Disease,Organismal Injury and Abnormalities	Relapsed large-cell diffuse lymphoma	1.83e-09			CD19,CD247,CD3E,CD3G,CD79B,DCK,HSP90AA1,HSP90B1,IL2RB,RRM2,TUBB4B	11
Cancer,Hematological Disease,Immunological Disease,Organismal Injury and Abnormalities	Recurrent large-cell diffuse lymphoma	1.83e-09			CD19,CD247,CD3E,CD3G,CD79B,DCK,HSP90AA1,HSP90B1,IL2RB,RRM2,TUBB4B	11
Cancer,Organismal Injury and Abnormalities	Advanced stage carcinoma	1.86e-09			B2M,BSG,CD48,EEF1A1,EPCAM,HSP90AA1,HSP90B1,IFI30,IL2RB,LIMD2,LYN,PIK3CG,PPIA,PSIP1,RPL27,RPL7,RPS11,RPS27A,RPS6,RRM2,SMC4,SSR2,TMSB10/TMSB4X,TUBB4B,TYMS	25
Cancer,Organismal Injury and Abnormalities	Recurrent cancer	2.07e-09			BSG,CD19,CD247,CD3E,CD3G,CD52,CD79B,CSK,DCK,EPCAM,HSP90AA1,HSP90B1,IDH2,IL2RB,LYN,OAZ1,PIK3CG,PPIA,RRM2,TUBB,TUBB4B,TYMS	22
Embryonic Development,Hematological System Development and Function,Lymphoid Tissue Structure and Development,Organ Development,Organismal Development,Tissue Development	Formation of lymphoid tissue	2.08e-09		-0.585	B2M,BANK1,CCND3,CD19,CD37,CD3E,CD3G,CD40,CD74,CD81,DCK,EEF1D,ID3,IDH2,IKZF3,IL2RB,LAT2,LYN,MEF2C,PAX5,POU2F2,RPL22,S1PR1,SPIB,SYK,TNFRSF13C	26
Cancer,Organismal Injury and Abnormalities	Neoplasia of cells	2.08e-09		0.569	ABI1,ADAMTSL3,AFF3,ARHGAP17,ARHGAP24,ARID4B,ASPSCR1,AUTS2,B2M,BACH2,BCL11A,BLNK,BSG,BST2,BTG1,CALR,CCDC50,CCND3,CD19,CD247,CD27,CD3E,CD3G,CD40,CD48,CD52,CD53,CD7,CD74,CD79A,CD79B,CD81,CFD,CNN2,COTL1,CRIP1,CSK,CSNK2B,CTSH,CTSW,DCK,DDX5,DEK,EEF1A1,EEF1D,EIF3D,EIF3I,EIF4E3,ENO1,EPCAM,EWSR1,EZR,FAM13B,FCER1G,FCMR,FCRL5,FOXP1,FXYD5,FYB1,GAMT,GAPDH,GRK3,HMGB1,HMGB2,HNRNPA2B1,HSP90AA1,HSP90B1,HSPA8,HVCN…	179
Cell-mediated Immune Response,Cellular Development,Cellular Function and Maintenance,Cellular Growth and Proliferation,Embryonic Development,Hematological System Development and Function,Hematopoiesis,Lymphoid Tissue Structure and Development,Organ Development,Organismal Development,Tissue Development	T cell development	2.12e-09		0.747	B2M,BACH2,BCL11A,BSG,CD247,CD27,CD3E,CD3G,CD40,CD74,CD79A,CD79B,CSK,DCK,EEF1D,FCER1G,FOXP1,FYB1,HMGB1,HSP90AA1,HSP90B1,ID3,IKZF3,IL2RB,KLF2,LAT2,PAX5,PIK3CG,PTPN6,RPL22,RPS6,S1PR1,SOX5,SPIB,SYK	35
Inflammatory Response,Organismal Injury and Abnormalities	Inflammation of body cavity	2.43e-09		1.051	ARHGDIA,ARHGDIB,B2M,BACH2,BANK1,BSG,CALR,CCR10,CD19,CD40,CD48,CD53,CD72,CD74,CD79A,CD79B,CD81,COTL1,CSK,DDX5,EIF4B,EIF4E3,ENO1,GAPDH,HMGB1,HSP90B1,ID3,IKZF3,IL2RB,IL32,LTF,LY86,LYN,LYZ,MZB1,PAX5,PDE4B,PGLYRP1,PHB1,PIK3CG,PLEKHA2,PPIA,PRMT1,PTPN6,RACK1,S100A8,S100A9,S1PR1,SAT1,SYK,TNFRSF13C,TPI1,TUBB,TUBB4B,TYMS,ZFP36	56
Cancer,Hematological Disease,Immunological Disease,Organismal Injury and Abnormalities	Adult leukemia	2.43e-09			B2M,CD19,CD247,CD3E,CD3G,CSNK2B,DCK,HNRNPA2B1,IDH2,IL2RB,PPIA,RRM2,S1PR1,TUBB4B,TYMS	15
Infectious Diseases,Organismal Injury and Abnormalities	Infection by RNA virus	2.44e-09	Decreased	-2.194	ARPC3,ARPC5,ATP5PO,AUTS2,B2M,BCL11A,BSG,CD19,CD3G,CD74,CD81,DDX5,EEF1A1,EIF1,EIF3I,EIF4B,EIF4E3,FAU,GAPDH,HMGB1,HNRNPDL,HSP90B1,HSPA8,IL2RB,IL32,KLF2,LTF,LYN,MX1,MX2,PDE4B,PLAC8,PNRC1,PPIA,PSIP1,PSME2,RACK1,RPL10,RPL10A,RPL12,RPL18,RPL5,RPS6,RRM2,S100A12,S100A8,S100A9,SAT1,ST6GAL1,SUMO2,SYK,SYVN1,TAGLN2,TRIM22,TUBB,TUBB4B,TYMS,ZFP36	58
Cell Morphology,Hematological Disease,Humoral Immune Response,Immunological Disease,Lymphoid Tissue Structure and Development,Organismal Injury and Abnormalities	Lack of B lymphocytes	2.51e-09			BACH2,BCL11A,BLNK,CD40,CD79A,CD79B,PIK3AP1,SYK,TNFRSF13C	9
Cancer,Hematological Disease,Immunological Disease,Organismal Injury and Abnormalities	Refractory lymphoma	2.55e-09			CD19,CD247,CD3E,CD3G,CD79B,DCK,HSP90AA1,HSP90B1,IL2RB,PIK3CG,PPIA,RRM2,TUBB4B,TYMS	14
Hereditary Disorder,Immunological Disease,Organismal Injury and Abnormalities	Autosomal recessive immunological disorder	2.58e-09			B2M,BLNK,CD19,CD247,CD27,CD3E,CD3G,CD40,CD79A,CD79B,CD81,CFD,CSNK2B,IL2RB,PHB1,PPIA,PTPN6,RAC2,TNFRSF13C,TUBB4B,TYMS	21
Humoral Immune Response,Protein Synthesis	Quantity of IgG3	2.66e-09		-1.588	BACH2,BLNK,CD19,CD40,CD81,FCER1G,FCMR,IKZF3,LY86,NIBAN3,PIK3AP1,TNFRSF13C	12
Cancer,Hematological Disease,Immunological Disease,Organismal Injury and Abnormalities	Philadelphia-positive acute lymphoblastic leukemia	2.66e-09			CD19,CD247,CD3E,CD3G,CSK,DCK,LYN,PAX5,PPIA,RRM2,TUBB4B,TYMS	12
Cancer,Organismal Injury and Abnormalities	Early stage tumor	3.38e-09			B2M,CD19,CD74,CD79A,EEF1A1,EPCAM,HSP90AA1,HSP90B1,IFI30,KLF2,PPIA,RPL27,RPL7,RPS11,RPS27A,RPS6,RRM2,SSR2,TMSB10/TMSB4X,TUBB4B,TYMS	21
Cancer,Hematological Disease,Organismal Injury and Abnormalities	High-risk malignant hematological system tumor	3.43e-09			CALR,CD19,CD247,CD3E,CD3G,CSK,DCK,HSP90AA1,HSP90B1,LYN,PPIA,RRM2,TUBB4B,TYMS	14
Cancer,Hematological Disease,Immunological Disease,Organismal Injury and Abnormalities	Mediastinal lymphoma	3.44e-09			CD19,CD247,CD3E,CD3G,CD79B,DCK,HSP90AA1,HSP90B1,ID3,RRM2,TUBB4B,TYMS	12
Cellular Development,Cellular Growth and Proliferation,Embryonic Development,Hematological System Development and Function,Hematopoiesis,Humoral Immune Response,Lymphoid Tissue Structure and Development,Organ Development,Organismal Development,Tissue Development	Development of B lymphocytes	3.61e-09		-0.943	BLNK,CCND3,CD19,CD40,CD79A,CD79B,DCK,ID3,KLF2,LYN,MEF2C,PAX5,PLEKHA2,PTPN6,SYK,TNFRSF13C	16
Cellular Movement,Hematological System Development and Function,Immune Cell Trafficking	Cell movement of leukocytes	3.66e-09		-0.964	BACH2,BSG,CALR,CCR10,CD19,CD247,CD37,CD40,CD48,CD53,CD72,CD74,CD81,CFD,CNN2,CSK,DEK,EIF4B,EZR,FCER1G,FYB1,HMGB1,HSP90AA1,HSP90B1,KLF2,LTF,LYN,MSN,MT-ND1,PDE4B,PGLYRP1,PIK3CG,PPIA,PTPN6,RAC2,RIPOR2,RPL13A,RPS19,RRM2,S100A12,S100A8,S100A9,S1PR1,SWAP70,SYK,THY1,TMSB10/TMSB4X	47
Cellular Function and Maintenance,Hematological System Development and Function	Function of T lymphocytes	3.76e-09		0.305	ARHGDIA,ARHGDIB,B2M,CD247,CD27,CD3E,CD3G,CD74,CD81,FCER1G,FYB1,HMGB1,ID3,KLF2,LAT2,PIK3CG,PPIA,PSME2,PVRIG,S1PR1,TAGLN2	21
Neurological Disease,Organismal Injury and Abnormalities,Psychological Disorders	Disorder of basal ganglia	3.8e-09			ARHGDIB,ATP5F1E,ATP5MG,ATP5PO,B2M,CD48,CD74,EEF1A1,EIF3K,EZR,FOXP1,FTH1,GAPDH,HERPUD1,HMGB2,HMGN1,HNRNPA2B1,HNRNPDL,HSBP1,HSP90AA1,HSPA8,ID3,LTF,MEF2C,MT-ATP6,MT-ATP8,MT-ND1,MT-ND2,MT-ND4,MT-ND4L,PDE4B,PEBP1,PPIA,RPL13A,RPL15,RPL17,RPS3A,RPS4X,RPSA,S1PR1,SAT1,SELENOF,STMN1,THY1,TPI1,TPM3,TUBB4B,UBB	48
Cellular Movement,Hematological System Development and Function,Immune Cell Trafficking,Inflammatory Response	Chemotaxis of phagocytes	3.82e-09		-1.327	BSG,CALR,CD37,CD72,CD74,DEK,FCER1G,HMGB1,LYN,MT-ND1,PDE4B,PIK3CG,PPIA,PTPN6,RAC2,RIPOR2,RPL13A,RPS19,S100A12,S100A8,S100A9,SWAP70,SYK,TMSB10/TMSB4X	24
Cancer,Hematological Disease,Immunological Disease,Organismal Injury and Abnormalities	Recurrent aggressive non-Hodgkin lymphoma	3.9e-09			CD19,CD247,CD3E,CD3G,CD79B,DCK,HSP90AA1,HSP90B1,IL2RB,RRM2,TUBB4B	11
Cancer,Hematological Disease,Immunological Disease,Organismal Injury and Abnormalities	Refractory mature B-cell lymphoma	3.9e-09			CD19,CD247,CD3E,CD3G,CD79B,DCK,HSP90AA1,HSP90B1,PIK3CG,RRM2,TUBB4B	11
Cancer,Hematological Disease,Immunological Disease,Organismal Injury and Abnormalities	Refractory lymphocytic leukemia	4.4e-09			CD19,CD247,CD3E,CD3G,CD52,CSK,DCK,LYN,PIK3CG,PPIA,RRM2,TUBB4B	12
Cancer,Hematological Disease,Immunological Disease,Organismal Injury and Abnormalities	Recurrent acute lymphoblastic leukemia	4.51e-09			CD19,CD247,CD3E,CD3G,CSK,DCK,LYN,PPIA,RRM2,TUBB4B,TYMS	11
Cell Death and Survival,Organismal Injury and Abnormalities	Cell death of mononuclear leukocytes	5.08e-09	Increased	2.429	BCL11A,BLNK,CD247,CD27,CD3E,CD40,CD7,CD79B,DCK,EZR,FCMR,FOXP1,FTH1,GAPDH,ID3,ITPR2,KLF2,LYN,PAX5,PIK3CG,PTPN6,RAC2,RPS6,S100A8,S1PR1,SPIB,SWAP70,SYVN1	28
Cancer,Hematological Disease,Immunological Disease,Organismal Injury and Abnormalities	Philadelphia-positive B-lymphoblastic leukemia/lymphoma	5.2e-09			CD19,CD247,CD3E,CD3G,CSK,DCK,LYN,PAX5,RRM2,TUBB4B,TYMS	11
Cancer,Hematological Disease,Immunological Disease,Organismal Injury and Abnormalities	High grade B-cell non-Hodgkin lymphoma	5.2e-09			CD19,CD247,CD3E,CD3G,CD79B,DCK,HSP90AA1,HSP90B1,RRM2,TUBB4B,TYMS	11
Hematological System Development and Function,Humoral Immune Response,Lymphoid Tissue Structure and Development,Tissue Morphology	Quantity of marginal-zone B lymphocytes	5.45e-09		-0.999	ARHGDIA,ARHGDIB,BLNK,CD19,CD40,CD72,FCMR,HVCN1,IKZF3,KLF2,LYN,ST6GAL1,TNFRSF13C	13
Hematological System Development and Function,Immunological Disease,Lymphoid Tissue Structure and Development,Organ Morphology,Organismal Injury and Abnormalities,Tissue Morphology	Abnormal morphology of lymphoid organ	5.89e-09			ARHGDIA,ARHGDIB,ARID4B,BANK1,BCL11A,BLNK,CALR,CCND3,CD19,CD247,CD3E,CD40,CD74,DCK,EWSR1,EZR,FCER1G,ID3,IKZF3,IL2RB,LYN,LYPLA2,PIK3CG,PTPN6,RRM2,SPIB,WDFY4,ZFP36	28
Cellular Movement,Hematological System Development and Function,Immune Cell Trafficking	Homing of leukocytes	6.65e-09		-1.241	BSG,CALR,CD37,CD40,CD72,CD74,DEK,FCER1G,FYB1,HMGB1,LYN,MT-ND1,PDE4B,PIK3CG,PPIA,PTPN6,RAC2,RIPOR2,RPL13A,RPS19,S100A12,S100A8,S100A9,S1PR1,SWAP70,SYK,TMSB10/TMSB4X	27
Cancer,Organismal Injury and Abnormalities	Advanced malignant tumor	6.71e-09		0.175	B2M,BACH2,BCL11A,BSG,BTG1,CALR,CCR10,CD3G,CD40,CD48,CD52,CD74,CD81,CSK,CTSH,DCK,EEF1A1,ENO1,EPCAM,EZR,FOXP1,HMGB1,HMGB2,HMGN1,HSP90AA1,HSP90B1,ID3,IDH2,IFI30,IL2RB,LIMD2,LTF,LYN,MX1,NACA,PHB1,PIK3CG,PPIA,PRMT1,PSIP1,RAC2,RACK1,RPL27,RPL7,RPS11,RPS27A,RPS6,RRM2,S1PR1,SMC4,SSR2,STMN1,SYK,TCEA1,THY1,TMSB10/TMSB4X,TUBB,TUBB4B,TYMS,ZFP36	60
Organismal Injury and Abnormalities	Non-malignant disorder	7.25e-09		-1.103	ARHGAP17,ARHGDIA,B2M,BACH2,BBLN,BSG,BST2,CALR,CCND3,CCR10,CD247,CD40,CD48,CD52,CD7,CFD,CTSH,DCK,DDX5,EEF1D,EIF1,ERP29,EZR,FTH1,HMGB1,HMGB2,HMGN1,HSP90AA1,HSP90B1,HSPA8,IDH2,IL2RB,IL32,JCHAIN,KLF2,LTF,LYN,MSN,MT-ND4,OAZ1,PAX5,PDE4B,PHB1,PIK3AP1,PIK3CG,PLAC8,PPIA,PRDX5,PTPN6,RAC2,RPL10,RPL12,RPL19,RPL27,RPL9,RPS15,RPS19,RPS23,RPS25,RPS27,RPS6,RRM2,S100A8,S100A9,S1PR1,SAT1,SOX5,SPIB,SRGN,ST6GAL1,SYK…	78
Cell Death and Survival	Cell viability of lymphatic system cells	7.25e-09	Decreased	-2.469	BLNK,CD19,CD3E,CD40,CD74,CD79A,DDX5,FCMR,HMGB1,IL2RB,ITPR2,KLF2,LAT2,MEF2C,PIK3CG,PTPN6,RAC2,SYK,TNFRSF13C	19
Cellular Development,Cellular Growth and Proliferation,Embryonic Development,Hematological System Development and Function,Hematopoiesis,Humoral Immune Response,Lymphoid Tissue Structure and Development,Organ Development,Organismal Development,Tissue Development	Arrest in differentiation of B lymphocytes	7.45e-09			BLNK,CD74,CD79B,IKZF3,LYN,PAX5,POU2F2,SYK,TNFRSF13C	9
Cancer,Organismal Injury and Abnormalities	Primary solid tumor	7.8e-09			B2M,CCND3,CD19,CD247,CD3E,CD3G,CD79A,CD79B,DCK,EPCAM,FOXP1,HSP90AA1,HSP90B1,IFI30,IL2RB,ILF2,LTF,MT-ND2,MT-ND4,PCLAF,PLAC8,PPIA,PSIP1,RRM2,SMC4,SRGN,TMSB10/TMSB4X,TUBB4B,TYMS	29
Humoral Immune Response,Protein Synthesis	Quantity of IgG2b	7.87e-09		-1.443	BACH2,BLNK,CD19,CD40,FCER1G,IKZF3,LY86,LYN,PIK3AP1,SPIB,TNFRSF13C	11
Cellular Movement,Hematological System Development and Function,Immune Cell Trafficking,Inflammatory Response	Chemotaxis of leukocytes	8.62e-09		-1.585	BSG,CALR,CD37,CD40,CD72,CD74,DEK,FCER1G,HMGB1,LYN,MT-ND1,PDE4B,PIK3CG,PPIA,PTPN6,RAC2,RIPOR2,RPL13A,RPS19,S100A12,S100A8,S100A9,S1PR1,SWAP70,SYK,TMSB10/TMSB4X	26
Neurological Disease,Organismal Injury and Abnormalities,Skeletal and Muscular Disorders	Progressive neuromuscular disease	8.64e-09			ARHGDIB,BSG,BST2,CD3G,CD52,CD74,DCK,EEF1A1,FTH1,HNRNPDL,IL2RB,LTF,MT-ND1,MX1,PDE4B,PEBP1,RPL13A,RPL15,RPL17,RPL5,RPS3A,RPS4X,RPS6,RRM2,S1PR1,SELENOF,STMN1,THY1,TRIM22,UBB	30
Metabolic Disease,Organismal Injury and Abnormalities	Glucose metabolism disorder	9.35e-09		1.344	ATP5F1E,B2M,BACH2,BANK1,BSG,BTG1,CALR,CD19,CD27,CD3E,CD3G,CD40,CD52,CD7,CD74,CD79B,CFD,CRIP1,CTSH,CTSW,FCER1G,FCMR,FOXP1,FXYD5,GAPDH,HMGB1,HVCN1,ID3,IKZF3,IL2RB,ITPR2,LTF,LY86,LYZ,MEF2C,MZB1,PDE4B,PFDN5,PHB1,PIK3CG,PPIA,PRDX5,PRMT1,PTPN6,PXDNL,RAC2,RIPOR2,RPL10A,RPL17,RPL21,RPL23,RPL26,RPL28,RPL34,RPL5,RPL6,RPL7,RPL9,RPS15A,RPS18,RPS20,RPS24,RPS29,RPS3A,RPS6,RPS7,S100A8,SPIB,THY1,TUBB,UFC1,UHRF1,…	74
Cellular Movement	Chemotaxis of myeloid cells	9.78e-09		-1.186	BSG,CD37,CD72,CD74,DEK,FCER1G,HMGB1,LYN,MT-ND1,PDE4B,PIK3CG,PPIA,PTPN6,RAC2,RIPOR2,RPL13A,RPS19,S100A12,S100A8,S100A9,SWAP70,SYK,TMSB10/TMSB4X	23
Cancer,Hematological Disease,Immunological Disease,Organismal Injury and Abnormalities	Relapsed non-Hodgkin disease	1e-08			CD19,CD247,CD3E,CD3G,CD79B,DCK,HSP90AA1,HSP90B1,IL2RB,PIK3CG,RRM2,TUBB4B,TYMS	13
Cancer,Hematological Disease,Immunological Disease,Organismal Injury and Abnormalities	Refractory non-Hodgkin lymphoma	1e-08			CD19,CD247,CD3E,CD3G,CD79B,DCK,HSP90AA1,HSP90B1,IL2RB,PIK3CG,RRM2,TUBB4B,TYMS	13
Cancer,Organismal Injury and Abnormalities	Extrapancreatic malignant tumor	1.12e-08	Increased	2.091	ABI1,ADAMTSL3,AFF3,ARHGAP17,ARHGAP24,ARHGDIA,ARHGDIB,ARID4B,ARL5C,ARPC5,ASPSCR1,ATP5MG,ATP5PO,ATP8A1,AUTS2,B2M,BACH2,BANK1,BCAS4,BCL11A,BLNK,BSG,BST2,BTF3,BTG1,CALR,CCDC50,CCND3,CCNI,CCR10,CD19,CD247,CD27,CD37,CD3E,CD3G,CD40,CD48,CD52,CD53,CD7,CD72,CD74,CD79A,CD79B,CD81,CFD,CLIC1,CNN2,COTL1,CRIP1,CSK,CSNK2B,CTSH,CTSW,DCK,DDX5,DEK,EEF1A1,EEF1B2,EEF1D,EIF1,EIF3D,EIF3F,EIF3I,EIF3K,EIF4B,EIF4E3,EIF5A…	281
Dermatological Diseases and Conditions,Organismal Injury and Abnormalities	Psoriasis	1.16e-08			ARHGDIA,ARHGDIB,BLNK,CALR,CCND3,CD7,CFD,CRIP1,EEF1A1,EIF5A,GAPDH,HSPA8,IFI30,JUND,LAMP3,LTF,LYN,MX1,PCLAF,PDE4B,PHB1,PPIA,PSME2,PTPN6,S100A12,S100A8,S100A9,SYVN1,TAF10,TRIM22,TUBB,YWHAQ,ZFP36	33
Cellular Movement,Immune Cell Trafficking	Leukocyte migration	1.18e-08		-0.797	BACH2,BSG,CALR,CCR10,CD19,CD247,CD37,CD40,CD48,CD53,CD72,CD74,CD81,CFD,CNN2,CSK,DEK,EIF4B,EZR,FCER1G,FYB1,HMGB1,HSP90AA1,HSP90B1,KLF2,LTF,LYN,LYZ,MSN,MT-ND1,PDE4B,PGLYRP1,PIK3CG,PPIA,PTPN6,RAC2,RACK1,RIPOR2,RPL13A,RPS19,RRM2,S100A12,S100A8,S100A9,S1PR1,SWAP70,SYK,THY1,TMSB10/TMSB4X	49
Inflammatory Response,Organismal Injury and Abnormalities	Inflammation of absolute anatomical region	1.22e-08		1.515	ARHGDIA,ARHGDIB,B2M,BACH2,BANK1,BSG,CALR,CCR10,CD19,CD40,CD48,CD53,CD72,CD74,CD79A,CD79B,CD81,COTL1,CSK,DDX5,EIF4B,EIF4E3,ENO1,FCER1G,GAPDH,HMGB1,HSP90B1,ID3,IFI30,IKZF3,IL2RB,IL32,KLF2,LTF,LY86,LYN,LYZ,MZB1,PAX5,PDE4B,PGLYRP1,PHB1,PIK3CG,PLEKHA2,PPIA,PRMT1,PTPN6,RACK1,S100A8,S100A9,S1PR1,SAT1,SOX5,ST6GAL1,SYK,TNFRSF13C,TPI1,TUBB,TUBB4B,TYMS,ZFP36	61
Cancer,Hematological Disease,Immunological Disease,Organismal Injury and Abnormalities	Relapsed acute lymphoblastic leukemia	1.33e-08			CD19,CD247,CD3E,CD3G,CSK,DCK,LYN,PPIA,RRM2,TUBB4B,TYMS	11
Hematological System Development and Function,Lymphoid Tissue Structure and Development,Organ Morphology,Tissue Morphology	Morphology of lymphoid organ	1.36e-08			ARHGDIA,ARHGDIB,ARID4B,BANK1,BCL11A,BLNK,BSG,CALR,CCND3,CD19,CD247,CD3E,CD40,CD72,CD74,DCK,EWSR1,EZR,FCER1G,HSP90B1,ID3,IKZF3,IL2RB,LYN,LYPLA2,PIK3CG,PTPN6,RRM2,SPIB,WDFY4,ZFP36	31
Dermatological Diseases and Conditions,Inflammatory Disease,Inflammatory Response,Organismal Injury and Abnormalities	Dermatitis	1.4e-08		1.633	ARHGDIA,BCAS4,CALR,CD7,CD74,CSK,CTSW,EEF1A1,EIF1,ENO1,FCER1G,IFI30,IL2RB,LAMP3,LYN,MSN,MX1,PDE4B,PGLYRP1,PIK3CG,PPIA,PTPN6,RRM2,S100A8,S100A9,SYK,TPI1,TPM3,TUBB4B,TYMS,ZFP36	31
Inflammatory Response	Antibody response	1.56e-08		0	BACH2,BLNK,CD19,CD37,CD40,FCRLA,HMGB1,JCHAIN,LTF,LYN,MEF2C,MZB1,POU2F2,SPIB,ST6GAL1,TNFRSF13C	16
Cancer,Organismal Injury and Abnormalities	Relapsed malignant solid tumor	1.6e-08			BSG,CD19,CD247,CD3E,CD3G,CD79B,DCK,EPCAM,HSP90AA1,HSP90B1,IL2RB,LYN,OAZ1,PIK3CG,RRM2,TUBB,TUBB4B,TYMS	18
Cancer,Organismal Injury and Abnormalities	Metastasis	1.67e-08		0.019	B2M,BACH2,BCL11A,BSG,CALR,CCR10,CD3G,CD40,CD48,CD81,CTSH,DCK,EEF1A1,ENO1,EPCAM,EZR,FOXP1,HMGB1,HMGB2,HMGN1,HSP90AA1,HSP90B1,ID3,IDH2,IFI30,IL2RB,LIMD2,LTF,LYN,MX1,NACA,PHB1,PIK3CG,PPIA,PRMT1,PSIP1,RAC2,RACK1,RPL27,RPL7,RPS11,RPS27A,RPS6,RRM2,S1PR1,SMC4,SSR2,STMN1,SYK,TCEA1,THY1,TMSB10/TMSB4X,TUBB,TUBB4B,TYMS,ZFP36	56
Cancer,Hematological Disease,Immunological Disease,Organismal Injury and Abnormalities	Recurrent diffuse large B cell lymphoma	1.69e-08			CD19,CD247,CD3E,CD3G,CD79B,DCK,HSP90AA1,HSP90B1,RRM2,TUBB4B	10
Cellular Development	Arrest in differentiation of cells	1.71e-08			BLNK,CD3E,CD40,CD74,CD79B,IKZF3,LYN,PAX5,POU2F2,SYK,TNFRSF13C	11
Cancer,Dermatological Diseases and Conditions,Hematological Disease,Immunological Disease,Organismal Injury and Abnormalities	Cutaneous large cell lymphoma	1.94e-08			CD79A,CD79B,DCK,FOXP1,HSP90AA1,HSP90B1,RRM2,TUBB4B,TYMS	9
Cancer,Hematological Disease,Immunological Disease,Organismal Injury and Abnormalities	Relapsed precursor B-cell acute lymphoblastic leukemia	1.96e-08			CD19,CD247,CD3E,CD3G,CSK,DCK,LYN,RRM2,TUBB4B,TYMS	10
Cellular Development,Cellular Growth and Proliferation,Embryonic Development,Hematological System Development and Function,Hematopoiesis,Lymphoid Tissue Structure and Development,Organ Development,Organismal Development,Tissue Development	Arrest in differentiation of lymphocytes	1.96e-08			BLNK,CD3E,CD74,CD79B,IKZF3,LYN,PAX5,POU2F2,SYK,TNFRSF13C	10
Cell Death and Survival,Organismal Injury and Abnormalities	Apoptosis of lymphoma cell lines	2.05e-08		-0.111	ARHGDIA,BACH2,BLNK,CCND3,CD40,CD48,CD79B,CNN2,EZR,ITPR2,LYN,NIBAN3,PDE4B,PTPN6,RPLP0,ST6GAL1,SYK	17
Cancer,Hematological Disease,Immunological Disease,Organismal Injury and Abnormalities	Peripheral T-cell lymphoma	2.23e-08			BTG1,CD19,CD27,CD52,CD7,CTSH,FOXP1,HSP90AA1,HSP90B1,IDH2,IL2RB,JUND,PIK3CG,PTPN6,RRM2,SPIB,SYK,THY1,TUBB4B,TYMS	20
Immunological Disease,Organismal Injury and Abnormalities	Allergy	2.24e-08		-0.328	CD40,CD48,CD74,CD81,EEF1A1,EIF1,ENO1,FCER1G,GAPDH,IFI30,IL2RB,LYN,MSN,MX1,PDE4B,PIK3CG,PPIA,PRMT1,PSME2,RPS14,S100A8,S100A9,SYK,TPI1,TPM3,TUBB,TYMS,ZFP36	28
Inflammatory Response	Immune response of cells	2.37e-08		0.072	ABI1,ARPC3,CALR,CD19,CD247,CD27,CD40,CD48,CD74,CD79A,CNN2,CSK,FCER1G,FCMR,FOXP1,GAPDH,HMGB1,HSP90AA1,HSP90B1,HSPA8,IL2RB,KLF2,LTF,LYN,PGLYRP1,PIK3CG,PSME2,PTPN6,RAC2,RACK1,RPL13A,S100A12,S100A8,S100A9,SWAP70,SYK	36
Cancer,Organismal Injury and Abnormalities	Invasive tumor	2.49e-08		0.209	B2M,BACH2,BANK1,BCL11A,BSG,CALR,CCND3,CCR10,CD3G,CD40,CD48,CD81,CTSH,DCK,EEF1A1,EIF4B,ENO1,EPCAM,EZR,FOXP1,HMGB1,HMGB2,HMGN1,HNRNPA2B1,HSP90AA1,HSP90B1,ID3,IDH2,IFI30,IL2RB,ITPR2,LIMD2,LTF,LYN,MEF2C,MT-ND1,MX1,NACA,PHB1,PIK3CG,PPIA,PRMT1,PSIP1,RAC2,RACK1,RPL27,RPL7,RPS11,RPS27A,RPS6,RRM2,S1PR1,SMC4,SSR2,STMN1,SYK,TCEA1,THY1,TMEM131,TMSB10/TMSB4X,TPM2,TUBB,TUBB4B,TYMS,YWHAQ,ZFP36	66
Cell Cycle	Cell cycle progression	2.51e-08		-0.309	ARPC5,BLNK,BTG1,CALR,CCND3,CCNI,CD19,CD3E,CD40,CD72,CSK,CSNK2B,DCK,EPCAM,EWSR1,EZR,HMGB1,HSPA8,ID3,IKZF3,IL2RB,LYN,MX2,NOP53,PAX5,PCLAF,PEBP1,PHB1,PIK3CG,PLAC8,POLD4,PPP1CA,PRDX5,PRMT1,PTPN6,RACK1,RPL11,RPL24,RPS15A,RPS24,RPS3,RPS6,RPS9,RRM2,RRP8,S1PR1,SNX6,STMN1,SYK,TUBB,TYMS,ZFP36	52
Cellular Movement	Cell movement	2.6e-08		-1.616	ABI1,ARHGAP24,ARHGDIA,ARHGDIB,ARPC3,ATP8A1,AUTS2,BACH2,BLNK,BSG,BST2,CALR,CCR10,CD19,CD247,CD37,CD40,CD48,CD53,CD72,CD74,CD81,CFD,CLIC1,CNN2,CSK,CSNK2B,CTSH,DCK,DEK,EIF3F,EIF3I,EIF4B,ENO1,EPCAM,EZR,FCER1G,FOXP1,FTH1,FYB1,GAPDH,HMGB1,HMGB2,HNRNPA2B1,HSBP1,HSP90AA1,HSP90B1,HSPA8,HVCN1,ID3,IDH2,IL32,JUND,KLF2,LTF,LYN,LYZ,MEF2C,MSN,MT-ND1,MX1,NACA,PAX5,PDE4B,PEBP1,PGLYRP1,PHB1,PIK3CG,PPIA,PPP1CA,PRMT…	96
RNA Post-Transcriptional Modification	Processing of RNA	2.62e-08			DDX5,HNRNPA2B1,PPIH,PRMT1,RPL11,RPL14,RPL26,RPL27,RPL35A,RPL5,RPL7,RPS15,RPS16,RPS17,RPS19,RPS24,RPS25,RPS27,RPS28,RPS6,RPS7,SNRPD2,SRSF10	23
Cancer,Hematological Disease,Immunological Disease,Organismal Injury and Abnormalities	Recurrent acute leukemia	2.64e-08			CD19,CD247,CD3E,CD3G,CSK,DCK,IDH2,LYN,PPIA,RRM2,TUBB4B,TYMS	12
Gastrointestinal Disease,Inflammatory Disease,Inflammatory Response,Organismal Injury and Abnormalities	Chronic colitis	2.78e-08			ARHGDIB,BANK1,CD19,CD53,CD72,CD74,CD79A,CD79B,IKZF3,LY86,LYZ	11
Cancer,Hematological Disease,Immunological Disease,Organismal Injury and Abnormalities	Mixed phenotype acute leukemia	2.78e-08			CD19,CD247,CD3E,CD3G,CD79A,DCK,LYZ,PPIA,RRM2,TUBB4B,TYMS	11
Hereditary Disorder,Immunological Disease,Organismal Injury and Abnormalities	Autosomal recessive immunodeficiency	2.88e-08			B2M,BLNK,CD19,CD247,CD3E,CD3G,CD40,CD79A,CD79B,CD81,CFD,CSNK2B,IL2RB,RAC2,TNFRSF13C	15
Cell Death and Survival,Organismal Injury and Abnormalities	Apoptosis of mononuclear leukocytes	3.13e-08	Increased	2.001	BCL11A,BLNK,CD247,CD27,CD3E,CD40,CD79B,DCK,EZR,FCMR,FOXP1,ID3,ITPR2,KLF2,LYN,PAX5,PIK3CG,PTPN6,RAC2,RPS6,S100A8,S1PR1,SPIB,SWAP70,SYVN1	25
Cell Death and Survival,Organismal Injury and Abnormalities	Cell death of leukemia cell lines	3.49e-08		0.273	B2M,BTG1,CALR,CD74,EIF4B,EPCAM,EZR,FCMR,FOXP1,FTH1,GAPDH,HSPA8,LYN,MSN,PAX5,PGLYRP1,PPIA,PPP1CA,PSIP1,PTPN6,RPS19,S100A8,S100A9,SAT1,STMN1	25
Cell Death and Survival,Organismal Injury and Abnormalities	Cell death of lymphocytes	3.78e-08	Increased	2.506	BCL11A,BLNK,CD247,CD27,CD3E,CD40,CD7,CD79B,DCK,EZR,FCMR,FOXP1,FTH1,GAPDH,ID3,ITPR2,KLF2,LYN,PIK3CG,PTPN6,RAC2,RPS6,S1PR1,SPIB,SWAP70,SYVN1	26
Cancer,Hematological Disease,Immunological Disease,Organismal Injury and Abnormalities	Myeloid leukemia	3.92e-08			AFF3,ARHGAP24,ARID4B,AUTS2,CALR,CCND3,CD19,CD247,CD3E,CD3G,CD48,CD52,CD7,CD74,CSK,CSNK2B,CTSW,DCK,DEK,EEF1A1,EEF1D,EIF3D,EIF3I,EPCAM,FCER1G,FOXP1,IDH2,IL2RB,IL32,LYN,LYZ,MEF2C,MT-ATP6,MT-ND4,PIK3AP1,PPIA,PSIP1,PSME2,PTPN6,PVRIG,RAC2,RACK1,RALGPS2,RPL11,RPL34,RPL37,RPL6,RPS11,RPS13,RPS16,RPS18,RPS23,RPS24,RPS25,RPS26,RPS4X,RRM2,SMC6,SYK,TMSB10/TMSB4X,TPI1,TPM2,TUBB4B,TYMS,UBB	65
Cancer,Hematological Disease,Immunological Disease,Organismal Injury and Abnormalities	Lymphoblastic lymphoma	3.93e-08			CD19,CD247,CD3E,CD3G,CD7,CSK,DCK,LYN,PPIA,RRM2,TUBB4B,TYMS	12
Cancer,Organismal Injury and Abnormalities	Head and neck tumor	4.26e-08			ABI1,ADAMTSL3,AFF3,ARHGAP17,ARHGAP24,ARHGDIA,ARHGDIB,ARID4B,ARL5C,ASPSCR1,ATP5F1E,ATP5PO,ATP8A1,AUTS2,B2M,BACH2,BANK1,BBLN,BCAS4,BCL11A,BLNK,BSG,BTF3,BTG1,CALR,CCDC50,CCND3,CCNI,CCR10,CD19,CD247,CD27,CD3E,CD3G,CD48,CD53,CD7,CD72,CD74,CD79A,CD79B,CD81,CFD,CLIC1,CNN2,CRIP1,CSK,CSNK2B,CTSH,CTSW,DCK,DDX5,DEK,EEF1A1,EEF1B2,EEF1D,EIF3D,EIF3F,EIF3I,EIF4B,EIF4E3,EIF5A,ELL3,EMP3,ENO1,EPCAM,ERP29,EWSR1,EZR…	255
Cancer,Hematological Disease,Immunological Disease,Organismal Injury and Abnormalities	Unclassifiable B-cell lymphoma	4.32e-08			CD79A,DCK,HSP90AA1,HSP90B1,PAX5,POU2F2,RRM2,TUBB4B	8
Cancer,Organismal Injury and Abnormalities	Recurrent malignant solid tumor	4.4e-08			BSG,CD19,CD247,CD3E,CD3G,CD79B,DCK,EPCAM,HSP90AA1,HSP90B1,IL2RB,LYN,OAZ1,PIK3CG,RRM2,TUBB,TUBB4B,TYMS	18
Infectious Diseases,Organismal Injury and Abnormalities	COVID-19	4.86e-08			AUTS2,BCL11A,CD3G,CD74,EEF1A1,EIF1,EIF4B,EIF4E3,GAPDH,HSPA8,IL32,LYN,MX1,MX2,PDE4B,PLAC8,PPIA,RACK1,RPL10,S100A12,S100A8,S100A9,SAT1,SYK,TAGLN2,TRIM22,TUBB,TUBB4B,ZFP36	29
Neurological Disease,Organismal Injury and Abnormalities,Skeletal and Muscular Disorders	Neuromuscular disease with neuropathy	4.87e-08			ARHGDIB,BSG,BST2,CD3G,CD52,CD74,DCK,EEF1A1,FTH1,HNRNPDL,IL2RB,LTF,MT-ND1,MX1,PDE4B,PEBP1,RPL13A,RPL15,RPL17,RPL5,RPS3A,RPS4X,RPS6,RRM2,S1PR1,SELENOF,STMN1,THY1,TRIM22,UBB	30
Cancer,Hematological Disease,Immunological Disease,Organismal Injury and Abnormalities	Relapsed acute leukemia	5.25e-08			CD19,CD247,CD3E,CD3G,CSK,DCK,IDH2,LYN,PPIA,RRM2,TUBB4B,TYMS	12
Gene Expression	Transcription	6.25e-08		-1.3	AFF3,ARID4B,AUTS2,BACH2,BCL11A,BLNK,BST2,BTG1,CALR,CCND3,CD19,CD3E,CD40,CD74,CD81,CNN2,CTSH,DDX5,DEK,EEF1D,EIF5A,ELL3,ENO1,EPCAM,ERP29,EWSR1,EZR,FOXP1,HMGB1,HMGB2,HMGN1,HMGN2,HNRNPA2B1,HSBP1,HSPA8,ID3,IKZF3,ILF2,JUND,KLF2,LAMP3,LYN,MEF2C,MSN,MTPN,MX1,NACA,NCOA7,NOP53,PAX5,PEBP1,PFDN5,PHB1,PLAC8,POU2F2,PTPN6,RACK1,RPL10,RPL11,RPL12,RPL23,RPL5,RPL6,RPS14,RPS3,RPS7,RRP8,S1PR1,SNX6,SOX5,SPIB,SUMO2,SY…	80
Hematological Disease,Immunological Disease,Organismal Injury and Abnormalities	Dysglobulinemia	6.66e-08			B2M,BLNK,CD19,CD40,CD79A,CD79B,CD81,PTPN6,RAC2,TNFRSF13C	10
Cancer,Hematological Disease,Immunological Disease,Organismal Injury and Abnormalities	Acute myeloid leukemia	6.94e-08			AFF3,ARHGAP24,ARID4B,AUTS2,CALR,CCND3,CD19,CD247,CD3E,CD3G,CD48,CD52,CD7,CD74,CSK,CSNK2B,CTSW,DCK,EEF1A1,EEF1D,EIF3D,EIF3I,EPCAM,FOXP1,IDH2,IL2RB,IL32,LYN,LYZ,MEF2C,MT-ATP6,MT-ND4,PIK3AP1,PPIA,PSIP1,PSME2,PTPN6,PVRIG,RAC2,RACK1,RALGPS2,RPL11,RPL34,RPL37,RPL6,RPS11,RPS13,RPS16,RPS18,RPS23,RPS24,RPS25,RPS26,RPS4X,RRM2,SMC6,SYK,TMSB10/TMSB4X,TPI1,TPM2,TUBB4B,TYMS,UBB	63
Immunological Disease,Organismal Injury and Abnormalities	Immediate hypersensitivity	7.13e-08			CD74,CD81,EEF1A1,EIF1,ENO1,FCER1G,GAPDH,IFI30,IL2RB,LYN,MSN,MX1,PDE4B,PIK3CG,PPIA,S100A8,S100A9,SYK,TPI1,TPM3,TUBB,TYMS,ZFP36	23
Hematological Disease,Immunological Disease,Organismal Injury and Abnormalities	Immunoglobulin deficiency	7.32e-08			B2M,BLNK,CD19,CD40,CD79A,CD79B,CD81,RAC2,TNFRSF13C	9
Connective Tissue Disorders,Dermatological Diseases and Conditions,Inflammatory Disease,Inflammatory Response,Organismal Injury and Abnormalities,Skeletal and Muscular Disorders	Psoriatic arthritis	7.59e-08			CCND3,CD27,CD72,CD79B,CD81,LYN,PDE4B,PTPN6,S100A12,S100A8,S100A9	11
Cancer,Dermatological Diseases and Conditions,Hematological Disease,Immunological Disease,Organismal Injury and Abnormalities	Leg type primary cutaneous diffuse large B-cell lymphoma	7.87e-08			CD79A,CD79B,DCK,FOXP1,HSP90AA1,HSP90B1,RRM2,TUBB4B	8
Cancer,Hematological Disease,Immunological Disease,Organismal Injury and Abnormalities	Newly diagnosed leukemia	8.35e-08			CD19,CD247,CD3E,CD3G,CSK,DCK,IDH2,LYN,RRM2,SYK,TUBB4B,TYMS	12
Immunological Disease,Organismal Injury and Abnormalities	Hypersensitive reaction	8.37e-08		0.024	CALR,CD40,CD74,CD81,EEF1A1,EIF1,ENO1,FCER1G,GAPDH,IFI30,IKZF3,IL2RB,LYN,MSN,MX1,PDE4B,PIK3CG,PPIA,PSME2,S100A8,S100A9,SOX5,SYK,TPI1,TPM3,TUBB,TYMS,ZFP36	28
Hematological Disease,Immunological Disease,Organismal Injury and Abnormalities	Post-transplant lymphoproliferative disorder	8.51e-08			CD19,CD52,CD7,CD79A,CD79B,DCK,PAX5,RRM2,TUBB4B	9
Cancer,Hematological Disease,Immunological Disease,Organismal Injury and Abnormalities	Burkitt lymphoma	8.55e-08			CCND3,CD19,CD79A,CD79B,DCK,HSP90AA1,HSP90B1,ID3,IKZF3,IL2RB,PAX5,PPIA,RRM2,TUBB4B,TYMS	15
Cancer,Organismal Injury and Abnormalities,Renal and Urological Disease	TNM stage N0 muscle invasive bladder cancer	9.04e-08			HSP90AA1,HSP90B1,IL2RB,RRM2,TYMS	5
Cell Signaling,Post-Translational Modification,Protein Synthesis	Assembly of protein-protein complex	9.14e-08			ARPC3,ARPC5,CD247,CD3E,CD40,CD74,GPAA1,HSPA8,IL2RB,JCHAIN,LYN,MT-ND1,MT-ND2,MT-ND4,NOP53,PPIH,RACK1,RPS3,SYK,TAF10	20
Cell-To-Cell Signaling and Interaction	Adhesion of blood cells	9.16e-08		0.204	CALR,CD37,CD40,CD48,CD74,CD81,CSK,EZR,FCER1G,FYB1,HMGB1,HSP90AA1,LTF,LYN,MSN,PIK3CG,PLEKHA2,PTPN6,RAC2,RIPOR2,S100A8,S100A9,SWAP70,SYK,THY1	25
Cancer,Hematological Disease,Immunological Disease,Organismal Injury and Abnormalities	Undifferentiated acute leukemia	9.51e-08			CD19,CD247,CD3E,CD3G,DCK,RRM2,TUBB4B,TYMS	8
Cancer,Hematological Disease,Immunological Disease,Organismal Injury and Abnormalities	T-cell non-Hodgkin lymphoma	9.6e-08			B2M,BACH2,BTG1,CCND3,CD19,CD247,CD27,CD3E,CD40,CD48,CD52,CD7,CSNK2B,CTSH,DCK,FOXP1,HMGB1,HNRNPA2B1,HSP90AA1,HSP90B1,HSPA8,IDH2,IFI30,IL2RB,JUND,MX1,PAX5,PIK3CG,PPIA,PTPN6,PXDNL,RRM2,SPIB,STMN1,SYK,THY1,TUBB4B,TYMS	38
Cancer,Hematological Disease,Immunological Disease,Organismal Injury and Abnormalities	Advanced lymphocytic cancer	9.66e-08			B2M,BTG1,CD52,CD74,DCK,HSP90AA1,HSP90B1,RRM2,TUBB4B,TYMS	10
Neurological Disease,Organismal Injury and Abnormalities,Psychological Disorders	Parkinsonism	9.71e-08			ARHGDIB,CD74,EEF1A1,FTH1,HNRNPA2B1,HNRNPDL,LTF,MEF2C,MT-ATP6,MT-ND1,PDE4B,PEBP1,RPL13A,RPL15,RPL17,RPS3A,RPS4X,SELENOF,STMN1,THY1,UBB	21
Cancer,Hematological Disease,Immunological Disease,Organismal Injury and Abnormalities	Refractory precursor B-cell acute lymphoblastic leukemia	9.87e-08			CD19,CD247,CD3E,CD3G,CSK,DCK,LYN,RRM2,TUBB4B	9
Cancer,Organismal Injury and Abnormalities	Head and neck cancer	1.01e-07			ABI1,ADAMTSL3,AFF3,ARHGAP17,ARHGAP24,ARHGDIA,ARHGDIB,ARID4B,ARL5C,ASPSCR1,ATP5F1E,ATP5PO,ATP8A1,AUTS2,B2M,BACH2,BANK1,BBLN,BCAS4,BCL11A,BLNK,BSG,BTF3,BTG1,CALR,CCDC50,CCND3,CCR10,CD19,CD247,CD27,CD3E,CD3G,CD48,CD53,CD7,CD72,CD74,CD79A,CD79B,CD81,CFD,CLIC1,CNN2,CRIP1,CSK,CSNK2B,CTSH,DCK,DDX5,DEK,EEF1A1,EEF1B2,EEF1D,EIF3D,EIF3F,EIF3I,EIF4B,EIF4E3,EIF5A,EMP3,ENO1,EPCAM,ERP29,EWSR1,EZR,FAM13B,FAU,FCM…	242
Cell-To-Cell Signaling and Interaction,Hematological System Development and Function,Immune Cell Trafficking	Adhesion of immune cells	1.06e-07		0.081	CALR,CD37,CD40,CD48,CD74,CD81,CSK,EZR,FYB1,HMGB1,HSP90AA1,LTF,LYN,MSN,PIK3CG,PLEKHA2,PTPN6,RAC2,RIPOR2,S100A8,S100A9,SWAP70,SYK,THY1	24
Cancer,Hematological Disease,Immunological Disease,Organismal Injury and Abnormalities	High-risk lymphocytic cancer	1.09e-07			CD19,CD247,CD3E,CD3G,DCK,HSP90AA1,HSP90B1,RRM2,TUBB4B,TYMS	10
Cancer,Hematological Disease,Immunological Disease,Organismal Injury and Abnormalities	Transformed non Hodgkin lymphoma	1.15e-07			CD19,CD79B,DCK,HSP90AA1,HSP90B1,RRM2	6
Cancer,Organismal Injury and Abnormalities	Early stage solid tumor	1.17e-07			B2M,EEF1A1,EPCAM,HSP90AA1,HSP90B1,IFI30,KLF2,PPIA,RPL27,RPL7,RPS11,RPS27A,RPS6,RRM2,SSR2,TMSB10/TMSB4X,TUBB4B,TYMS	18
Cancer,Organismal Injury and Abnormalities	High-risk neoplasia	1.18e-07			CALR,CD19,CD247,CD3E,CD3G,CSK,DCK,HSP90AA1,HSP90B1,IL2RB,LYN,PPIA,RRM2,TUBB4B,TYMS	15
Cellular Development,Cellular Growth and Proliferation	Expansion of blood cells	1.18e-07		-0.73	B2M,CALR,CCND3,CD19,CD27,CD3E,CD40,FOXP1,HMGB1,HSPA8,IL2RB,KLF2,LYN,PIK3CG,PTPN6,RAC2,S1PR1,SYK,TNFRSF13C	19
Cancer,Hematological Disease,Immunological Disease,Organismal Injury and Abnormalities	Acute lymphoblastic lymphoma	1.23e-07			CD19,CD247,CD3E,CD3G,CSK,DCK,LYN,RRM2,TUBB4B,TYMS	10
Endocrine System Disorders,Gastrointestinal Disease,Immunological Disease,Metabolic Disease,Organismal Injury and Abnormalities	Insulin-dependent diabetes mellitus	1.23e-07			B2M,BACH2,BANK1,CD19,CD27,CD3E,CD3G,CD40,CD7,CD74,CD79B,CTSH,CTSW,FCER1G,FCMR,FXYD5,IKZF3,IL2RB,LY86,LYZ,MZB1,PPIA,PXDNL,RPS6,SPIB,TUBB,VPREB3	27
Cancer,Gastrointestinal Disease,Hepatic System Disease,Organismal Injury and Abnormalities	Hepatitis B surface antigen-negative hepatitis C virus negative hepatocellular carcinoma	1.26e-07			CLIC1,ENO1,HSP90B1,HSPA8,PEBP1,RACK1,TPM3	7
Cell-To-Cell Signaling and Interaction,Hematological System Development and Function	Binding of leukocytes	1.29e-07		0.415	CALR,CD37,CD3E,CD40,CD48,CD74,CD81,CSK,EZR,FYB1,HMGB1,HSP90AA1,LTF,LYN,MSN,PIK3CG,PLEKHA2,PTPN6,RAC2,RIPOR2,S100A8,S100A9,SWAP70,SYK,THY1	25
Cancer,Hematological Disease,Organismal Injury and Abnormalities	Philadelphia chromosome negative hematological system tumor	1.32e-07			ABI1,AFF3,CALR,CD19,CD247,CD3E,CD3G,CSK,DCK,FOXP1,IDH2,LYN,MEF2C,PDE4B,RRM2,TUBB4B	16
Lymphoid Tissue Structure and Development,Organ Morphology,Tissue Morphology	Quantity of lymphoid organ	1.41e-07		-0.153	ARHGDIA,ARHGDIB,B2M,BCL11A,BLNK,BSG,CCND3,CD247,CD3E,CD3G,CD7,CD79A,CD79B,DCK,EEF1D,FCER1G,FYB1,IL2RB,LYN,MSN,PIK3CG	21
Cell-mediated Immune Response,Cellular Development,Cellular Function and Maintenance,Cellular Growth and Proliferation,Embryonic Development,Hematological System Development and Function,Hematopoiesis,Lymphoid Tissue Structure and Development,Organ Development,Organismal Development,Tissue Development	Formation of thymocytes	1.42e-07			B2M,CD3E,CD3G,CD74,DCK,EEF1D,ID3,IL2RB,LAT2,RPL22,SPIB,SYK	12
Cancer,Hematological Disease,Immunological Disease,Organismal Injury and Abnormalities	Refractory de novo acute lymphocytic leukemia	1.44e-07			CD19,CD247,CD3E,CD3G	4
Cancer,Hematological Disease,Immunological Disease,Organismal Injury and Abnormalities	T-cell malignant neoplasm	1.5e-07			ADAMTSL3,B2M,BACH2,BTG1,CCND3,CD19,CD247,CD27,CD3E,CD3G,CD40,CD48,CD52,CD7,CSNK2B,CTSH,DCK,ENO1,FOXP1,HMGB1,HNRNPA2B1,HSP90AA1,HSP90B1,HSPA8,IDH2,IFI30,IL2RB,INKA1,ITPR2,JUND,MX1,PAX5,PIK3CG,PPIA,PTPN6,PXDNL,RPL10,RPL14,RPL22,RPL36,RRM2,S1PR1,SMC4,SPIB,STMN1,SYK,TCEA1,THY1,TUBB4B,TYMS	50
Neurological Disease,Organismal Injury and Abnormalities	Progressive motor neuropathy	1.52e-07			ARHGDIB,BSG,BST2,CD3G,CD52,CD74,DCK,EEF1A1,EWSR1,EZR,FTH1,FUCA1,HNRNPA2B1,HNRNPDL,IL2RB,ITPR2,LTF,MT-ND1,MX1,PDE4B,PEBP1,PPIA,RPL13A,RPL15,RPL17,RPL5,RPS3A,RPS4X,RPS6,RRM2,S1PR1,SELENOF,STMN1,TCEA1,THY1,TRIM22,UBB	37
Cancer,Organismal Injury and Abnormalities,Tumor Morphology	Progressive malignant lymphatic system neoplasm	1.6e-07			DCK,HSP90AA1,HSP90B1,PIK3CG,RRM2,S100A9,TYMS	7
Hematological System Development and Function,Lymphoid Tissue Structure and Development,Tissue Morphology	Quantity of CD4+ T-lymphocytes	1.63e-07		-1.526	BSG,CD247,CD3E,CD40,CD48,CD74,CD79A,CD79B,FCER1G,IL2RB,ITPR2,MSN,PGLYRP1,PIK3AP1,PIK3CG,PTPN6,RAC2,S100A8,S100A9	19
Cancer,Organismal Injury and Abnormalities,Renal and Urological Disease	TNM stage T2-4 bladder tumor	1.64e-07			HSP90AA1,HSP90B1,IL2RB,PSIP1,RRM2	5
Cancer,Organismal Injury and Abnormalities,Renal and Urological Disease	TNM stage M0 muscle invasive bladder cancer	1.64e-07			HSP90AA1,HSP90B1,IL2RB,RRM2,TYMS	5
Hematological Disease,Metabolic Disease,Organismal Injury and Abnormalities	Hypoproteinemia	1.73e-07			ARHGDIA,B2M,BLNK,CD19,CD79A,CD79B,CD81,PDE4B,RAC2,TNFRSF13C	10
[truncated: 172 more rows]

## Sheet: Splenocyte_clus_4vs2_DE_IPA_Fun
Categories	Diseases or Functions Annotation	p-value	Predicted Activation State	Activation z-score	Molecules	# Molecules
[truncated: 500 more rows]
